# Supplementary material for: Generation of pig induced pluripotent stem cells using an extended pluripotent stem cell culture system
Source: Stem Cell Res Ther. 2019 Jun 27;10:193. doi: 10.1186/s13287-019-1303-0 (PMC6598264; doi:10.1186/s13287-019-1303-0)
Supplement: Supplementary file 4 — Table S2. The expression levels (RPKM) from RNAseq analysis of PC-iPS and PEF-iPS cells. (XLS 1109 kb) [file 13287_2019_1303_MOESM4_ESM.xls]

	PC-ips-2	PC-ips-1	PEF-ips-4	PEF-ips-3
ENSSSCG00000000002	9.378380294	10.65080937	18.39255939	19.00889303
ENSSSCG00000000003	2.197078804	3.244907327	1.424629275	1.561109215
ENSSSCG00000000005	5.180937552	7.066871313	6.569572161	6.788179158
ENSSSCG00000000006	0.410437292	0.233267587	0.340170927	0.546579836
ENSSSCG00000000007	7.294906829	6.673291966	11.46107552	12.56503846
ENSSSCG00000000010	14.78564822	19.61958968	24.73881631	21.74793465
ENSSSCG00000000014	7.622719494	8.651146581	12.81734392	10.54464151
ENSSSCG00000000018	7.199224276	7.767868209	3.947416506	6.384901504
ENSSSCG00000000019	25.26506207	18.4036109	28.0691883	31.63028754
ENSSSCG00000000020	33.49501087	27.14478168	42.45963597	46.16753061
ENSSSCG00000000021	1.272645666	0.1543028	0	0.36720315
ENSSSCG00000000022	27.01190425	26.01866664	35.34618907	34.17319619
ENSSSCG00000000024	7.387871249	12.31652859	13.80122045	14.48436565
ENSSSCG00000000025	0	0	0.012166293	0.017104986
ENSSSCG00000000026	0.747126089	0.259768151	0.582794364	0.497474357
ENSSSCG00000000028	1.732226325	0.65632804	1.048267923	0.897091955
ENSSSCG00000000029	7.075391478	6.86432022	11.7225826	9.737434697
ENSSSCG00000000031	2.980713685	2.544783295	4.22883973	3.406074373
ENSSSCG00000000033	0.345890731	0.314533198	0.245721136	0.287889439
ENSSSCG00000000034	42.21468261	47.01106366	63.49312805	62.03910794
ENSSSCG00000000035	7.089686084	6.228413197	6.057735757	7.121013321
ENSSSCG00000000036	12.49798397	12.54475428	14.74707778	17.01538172
ENSSSCG00000000037	22.1447286	20.65062134	19.60350491	21.12044845
ENSSSCG00000000038	45.14946566	58.75553279	87.04242652	88.27627528
ENSSSCG00000000039	36.27454655	37.13249062	45.66425168	41.16897845
ENSSSCG00000000040	10.93467314	5.911727487	11.77112989	11.95562642
ENSSSCG00000000045	18.16911379	14.17689928	24.92646652	30.67406929
ENSSSCG00000000046	0	0.035253788	0	0.103255932
ENSSSCG00000000050	8.144477512	7.656892442	9.037934446	7.724416071
ENSSSCG00000000058	184.0310748	214.9373961	184.1279225	191.3859861
ENSSSCG00000000059	12.58343827	13.95136193	11.45596039	10.38616516
ENSSSCG00000000061	6.300426754	6.199558139	6.769414128	6.417942575
ENSSSCG00000000062	2.288798061	3.389548515	2.446689482	1.676397325
ENSSSCG00000000063	8.015521982	6.405358382	11.40125202	11.46496771
ENSSSCG00000000064	72.11286151	88.56476776	128.0822343	107.2492122
ENSSSCG00000000066	14.83326228	14.39614001	18.36526983	16.50948182
ENSSSCG00000000067	0.312366629	0.227238641	0.355048926	0.187190557
ENSSSCG00000000068	20.74139486	17.81873869	29.15315071	26.98423129
ENSSSCG00000000071	209.6250827	223.9672683	176.4500027	165.5971149
ENSSSCG00000000072	13.22279467	15.05800846	10.0795984	10.96750683
ENSSSCG00000000073	0	0.173284493	0	0
ENSSSCG00000000074	0.798986929	0.9687372	0.232862009	0.586570639
ENSSSCG00000000075	15.07051053	16.4330709	14.40020948	11.59207177
ENSSSCG00000000076	9.654254669	10.64399999	7.67571398	9.1261752
ENSSSCG00000000077	32.23129453	38.65044587	36.67482533	34.83641733
ENSSSCG00000000078	2.971559479	2.650201078	3.152966384	4.214068745
ENSSSCG00000000079	0.011961432	0.065262244	0	0.007964527
ENSSSCG00000000080	0.009014109	0.303285812	0.051229059	0.036012299
ENSSSCG00000000082	0.223319624	0.83260365	0.07403503	0.156132381
ENSSSCG00000000083	20.99111302	22.57308155	20.2953179	28.47585112
ENSSSCG00000000084	55.98206716	77.21552251	54.49143032	71.54395307
ENSSSCG00000000087	11.44221077	13.27420557	17.08733181	12.24526266
ENSSSCG00000000089	0	0.085288461	0.355357129	0.124902033
ENSSSCG00000000090	0.131085978	0.119202072	0.310412051	0.218209193
ENSSSCG00000000091	0.218007757	0.144177275	0.356677068	0.422285371
ENSSSCG00000000092	11.67150346	10.9993377	19.71103375	19.33155057
ENSSSCG00000000093	2.932888627	2.944368827	4.689325081	3.585461352
ENSSSCG00000000094	9.708105356	11.77065915	13.05538336	13.19050971
ENSSSCG00000000095	8.660354516	11.90295931	13.44328899	10.40839316
ENSSSCG00000000097	108.768324	100.076715	115.2025914	128.4530605
ENSSSCG00000000103	0.095744455	0.377279574	0.03022976	0.063751503
ENSSSCG00000000104	130.5352417	146.4988693	115.169824	99.59730922
ENSSSCG00000000105	7.806192514	8.450599851	4.616382516	8.580425889
ENSSSCG00000000106	0.107190096	0.194945055	0.050765304	0.14274518
ENSSSCG00000000107	11.76964316	14.99759362	14.42029802	15.13423023
ENSSSCG00000000108	4.480832078	5.059412194	9.334786322	7.454404955
ENSSSCG00000000110	6.948093765	9.208990071	6.527151658	5.336195094
ENSSSCG00000000111	0.240105816	0	0.324897946	0.388266891
ENSSSCG00000000113	0	0.130481152	0	0.03184753
ENSSSCG00000000114	2.920959156	2.199943327	3.442580622	3.021310774
ENSSSCG00000000116	18.48414996	15.52534015	17.04043587	23.95770236
ENSSSCG00000000117	2.356984463	2.718339982	3.103773676	3.502440404
ENSSSCG00000000118	12.43854342	10.37044147	23.00761591	17.23444488
ENSSSCG00000000119	75.37389074	76.87519339	80.09720617	64.1510042
ENSSSCG00000000120	3.26822798	3.705017447	5.159450144	4.903594872
ENSSSCG00000000121	0.445819817	0.231658845	1.870102237	0.763327012
ENSSSCG00000000130	0	0	0.041986812	0.014757656
ENSSSCG00000000131	4.9192411	4.340142585	1.885992956	3.6264239
ENSSSCG00000000133	1.662910612	1.512155561	0.905688965	1.033433364
ENSSSCG00000000135	11.71401487	6.786388897	16.68803681	18.0841763
ENSSSCG00000000136	0.009264533	0	0	0.006168795
ENSSSCG00000000137	0.042978368	0.11724619	0.284964189	0.057234344
ENSSSCG00000000138	0.035309679	0	0	0
ENSSSCG00000000139	6.444945576	5.056259105	17.83518726	17.58620622
ENSSSCG00000000141	41.10208332	44.78230178	50.96526514	46.38346636
ENSSSCG00000000142	0.392941251	0.357318243	1.38243671	1.405381477
ENSSSCG00000000144	34.38175835	30.7001312	46.21835439	37.84327581
ENSSSCG00000000145	14.99591085	11.82342254	25.56978284	16.84262236
ENSSSCG00000000146	0.01825437	0.049798433	0.017290565	0.03646405
ENSSSCG00000000148	0.013900375	0.006320102	0.032916137	0.01388336
ENSSSCG00000000151	0	0	0.067687072	0
ENSSSCG00000000152	10.4942185	10.18021027	9.909401996	11.08851866
ENSSSCG00000000156	4.730208159	5.077876242	4.427247634	4.38402044
ENSSSCG00000000157	0.026882532	0.012222717	0.063657929	0.107398501
ENSSSCG00000000158	40.9998403	41.30212537	45.8944416	49.6986311
ENSSSCG00000000160	17.7127241	15.62014828	17.04595717	16.86808096
ENSSSCG00000000161	51.99424958	57.09515204	56.58304102	76.61482558
ENSSSCG00000000162	9.826282103	12.27682281	15.22427829	20.0468071
ENSSSCG00000000164	14.52476742	16.45530556	13.60014624	17.22358287
ENSSSCG00000000167	6.483860049	4.88622974	5.347534528	5.175968069
ENSSSCG00000000169	28.06914438	25.34775076	27.81964866	27.07835048
ENSSSCG00000000171	64.56899636	67.38249474	63.04227548	52.90445023
ENSSSCG00000000174	0.643140577	0.292417582	1.218367298	0.535294426
ENSSSCG00000000175	10.44575431	9.670090528	16.91338829	13.7154846
ENSSSCG00000000176	15.45945979	14.28202431	23.59868212	23.79120608
ENSSSCG00000000179	3.037483209	1.365880087	2.719025444	2.422566954
ENSSSCG00000000180	20.26616611	27.1694484	33.56582319	25.02217445
ENSSSCG00000000182	0.108628781	0.25683004	0.339547997	0.339953535
ENSSSCG00000000183	0.115993148	0.42191007	0.109868871	0
ENSSSCG00000000184	0.033271014	0.211783265	0.378172205	0.354456393
ENSSSCG00000000185	7.578602464	8.509340267	7.151925036	6.669214729
ENSSSCG00000000186	0.577119637	0.918399136	0.64914512	0.384275458
ENSSSCG00000000188	0.077662258	0.035310802	0	0.025855731
ENSSSCG00000000189	3.919576198	4.590516454	3.553721766	3.584738589
ENSSSCG00000000190	393.753466	496.4291097	399.9764183	427.5350904
ENSSSCG00000000191	0.92520476	1.238016565	3.137624183	2.665286025
ENSSSCG00000000194	32.54409923	34.0959391	23.81994876	43.47972727
ENSSSCG00000000195	0.235244104	0.385051499	0.245105897	0.172301171
ENSSSCG00000000197	1.556041289	3.065778575	3.561887475	4.683994866
ENSSSCG00000000198	0.124622396	0.226648922	0.590212532	0.477134409
ENSSSCG00000000199	51.67039962	57.13154511	36.48103851	32.81066373
ENSSSCG00000000202	28.26377335	26.1528234	42.28677809	35.07261233
ENSSSCG00000000203	3.030128528	4.855433621	6.422987579	3.339834958
ENSSSCG00000000204	6.583095371	8.597871837	10.04218545	6.730255092
ENSSSCG00000000205	4.409174349	4.94429627	4.955389227	3.802916319
ENSSSCG00000000206	0.160427048	0.185669475	0.248656456	0.436992737
ENSSSCG00000000207	16.64537249	17.81534685	8.092550072	7.846606235
ENSSSCG00000000209	3.712280695	4.357767266	7.275497675	5.141394623
ENSSSCG00000000211	0.026414281	0.024019633	0.025019644	0.087939825
ENSSSCG00000000212	0	0.025879707	0	0
ENSSSCG00000000214	3.145340099	3.949788864	3.524924455	3.091624982
ENSSSCG00000000215	37.93970154	39.01032172	54.70393495	45.57915673
ENSSSCG00000000216	0.818754008	1.319845	0.193881234	1.561162479
ENSSSCG00000000217	28.9134643	31.47975559	37.02385102	39.29408935
ENSSSCG00000000220	0.086025173	0.052150906	0.108644218	0.124106478
ENSSSCG00000000228	1.905021218	1.024878682	1.747754806	1.899368714
ENSSSCG00000000232	0.023551331	0.02141623	0	0.047045003
ENSSSCG00000000233	6.812526117	4.996369552	9.009901379	9.484624208
ENSSSCG00000000234	1.798085657	2.856458066	1.354311439	7.500883584
ENSSSCG00000000239	0	0	0	0
ENSSSCG00000000248	1.517321123	0.745818826	0.161847824	0.35952444
ENSSSCG00000000250	0	0	0	0
ENSSSCG00000000252	3.47119269	12.10265628	10.54518952	1.029903803
ENSSSCG00000000253	0.610645513	1.954606775	0.555268107	0.146375526
ENSSSCG00000000257	0	0	0	0
ENSSSCG00000000258	0.92109401	0.937303183	1.983811329	1.087896896
ENSSSCG00000000259	0.77965809	0.787751514	0.779520629	0.547976688
ENSSSCG00000000260	0	0	0	0
ENSSSCG00000000261	0	0.329429363	0	0.40203169
ENSSSCG00000000262	7.420302642	10.2364125	7.70741221	10.13428118
ENSSSCG00000000263	1.290222153	2.562633838	0.836173833	1.401681639
ENSSSCG00000000264	8.56084086	7.921913807	10.07353737	10.99870299
ENSSSCG00000000265	11.09060196	8.32805274	21.46492431	16.45185786
ENSSSCG00000000267	12.50900927	9.435885952	9.876443163	10.98998138
ENSSSCG00000000268	4.141410071	4.078112691	7.520351078	6.289302177
ENSSSCG00000000271	0.291457926	0.189310805	0.39438479	0.027723919
ENSSSCG00000000272	17.35085124	11.88102997	19.60985039	14.83764815
ENSSSCG00000000273	34.06273393	37.88953776	24.96287474	33.15403895
ENSSSCG00000000274	206.7423452	236.9527217	244.8605553	176.908046
ENSSSCG00000000275	3.082042865	2.535715627	3.234415985	4.319350495
ENSSSCG00000000276	19.88392776	15.46124225	27.98121081	20.70288253
ENSSSCG00000000277	1.03493886	0.188222811	0.588177316	0.689114664
ENSSSCG00000000278	6.470976712	6.543258135	6.743846129	5.453203176
ENSSSCG00000000279	0	0.199092822	0	0.048594104
ENSSSCG00000000288	505.0803434	519.784523	589.9393384	465.1941567
ENSSSCG00000000289	0.013346627	0.109229914	0.012641943	0
ENSSSCG00000000290	44.20297923	44.74779866	44.1932393	48.21688828
ENSSSCG00000000291	0	0	0	0.094166978
ENSSSCG00000000292	5.802772128	8.548267364	7.951449737	10.09734329
ENSSSCG00000000293	1.285568218	3.43445601	1.565604004	1.765160222
ENSSSCG00000000295	0	0.02755639	0.04305547	0.020177695
ENSSSCG00000000297	0.336990618	1.18745479	1.07729319	1.444481053
ENSSSCG00000000298	3.847658411	13.75125465	5.424383102	15.61011642
ENSSSCG00000000299	0	0.004381374	0	0.006416372
ENSSSCG00000000359	27.36689941	17.96009924	32.0356362	28.10698649
ENSSSCG00000000361	114.1966684	130.837808	104.5521044	128.5585425
ENSSSCG00000000362	0.058183962	0.317454952	0	0.077483652
ENSSSCG00000000363	4.433227961	4.404593989	7.371858119	5.499219842
ENSSSCG00000000364	18.64761528	19.74212137	19.07682532	24.35549306
ENSSSCG00000000365	18.08868925	14.83330802	15.25964065	14.97480157
ENSSSCG00000000366	42.15494149	38.0541608	48.07012795	46.55439406
ENSSSCG00000000367	1.60268406	2.165841968	1.412643419	1.689651233
ENSSSCG00000000368	0	0.030178087	0.015717247	0.099438246
ENSSSCG00000000370	4.272434388	9.065249331	5.679797603	4.816201591
ENSSSCG00000000371	0.598504232	1.056476426	14.37268481	22.48090078
ENSSSCG00000000373	15.19137037	15.12979555	14.70651128	13.95074638
ENSSSCG00000000374	762.6560015	857.8657269	698.0785157	590.7044301
ENSSSCG00000000376	9.234217605	9.36680815	11.68517546	9.553744725
ENSSSCG00000000377	91.83954189	90.24694092	101.1238548	108.9771854
ENSSSCG00000000379	17.33027787	19.11303372	19.27741176	16.62853665
ENSSSCG00000000382	19.77426484	15.90527787	26.0182628	22.70754814
ENSSSCG00000000383	10.31074264	12.0338898	14.318318	12.82339975
ENSSSCG00000000384	2.304128679	2.27451459	3.09281059	3.117636783
ENSSSCG00000000385	0.050539726	0.137873787	0.023935649	0.008412977
ENSSSCG00000000386	5.190060206	4.568999518	8.757907521	7.291913301
ENSSSCG00000000393	13.03041049	13.89991533	14.83104667	11.97795485
ENSSSCG00000000394	37.00981687	25.14791207	25.03190995	32.77948415
ENSSSCG00000000396	3.473255549	2.368784583	2.588355558	2.771802177
ENSSSCG00000000398	3.116181966	4.740959934	3.462514718	3.471486783
ENSSSCG00000000399	14.9717563	11.37161269	21.75007637	15.50085749
ENSSSCG00000000400	0.448995737	2.887200491	3.614959785	0.298964082
ENSSSCG00000000401	0.871232664	0.483406187	1.049024734	0.550613636
ENSSSCG00000000402	4.459374108	6.606051196	3.271160237	1.8827746
ENSSSCG00000000403	16.3757374	20.21547827	21.81060504	19.52184848
ENSSSCG00000000405	261.9975292	262.2059346	341.5174209	294.396174
ENSSSCG00000000406	281.6389608	289.1587872	222.1443982	245.3101493
ENSSSCG00000000411	8.471679221	4.699845214	4.948726322	10.8777572
ENSSSCG00000000413	0.108699816	0.28006191	0.446162673	0.422204055
ENSSSCG00000000415	0	0.07973407	0.041526822	0.058383908
ENSSSCG00000000418	0.094529849	0.429800121	0.268616412	0.314713784
ENSSSCG00000000419	0.093056755	0.375503369	0.22035872	0.116178556
ENSSSCG00000000423	11.66696466	11.06113605	30.76945213	22.16139354
ENSSSCG00000000431	12.58039453	10.74260094	21.49449586	15.44497153
ENSSSCG00000000433	0.693907533	0.706342973	0.137340038	0.324116735
ENSSSCG00000000435	7.612657254	12.62639474	1.815902475	3.990668361
ENSSSCG00000000436	0	0	0.015837644	0.033399986
ENSSSCG00000000437	2.3691246	1.389141181	1.618650444	2.689479287
ENSSSCG00000000439	1.499024857	1.017881049	0.99825514	1.747811216
ENSSSCG00000000443	0.189890364	0	0.099924676	0.252877226
ENSSSCG00000000444	113.7986927	130.8293327	99.7910684	95.18687844
ENSSSCG00000000449	8.421536033	10.45137148	7.699007154	11.68609034
ENSSSCG00000000453	14.16008656	14.08936225	11.27423642	11.68314399
ENSSSCG00000000455	2.722432334	1.466452352	2.677240419	3.244446064
ENSSSCG00000000456	0.075003769	0.127882738	0.088804593	0.187279893
ENSSSCG00000000457	7.97229668	5.808933877	6.474332078	9.102473795
ENSSSCG00000000458	8.419745285	8.728807393	7.318123838	7.990843236
ENSSSCG00000000462	18.83379149	20.59845877	12.06902019	17.36815212
ENSSSCG00000000464	0.136617818	0.093174308	0.161755734	0.27290117
ENSSSCG00000000466	70.14935842	78.32107243	66.03509526	71.60542666
ENSSSCG00000000469	7.244604198	5.325245544	6.21513155	5.785606615
ENSSSCG00000000473	14.93446629	9.880340228	9.922664439	15.78089146
ENSSSCG00000000475	0.849009398	0.284435961	0.804182882	0.892600135
ENSSSCG00000000477	1.430256044	1.1164381	1.13894114	1.23888068
ENSSSCG00000000478	11.59296849	13.07938067	8.28334061	8.111848318
ENSSSCG00000000483	7.465474939	9.449101478	9.23729455	10.21047879
ENSSSCG00000000486	40.90244798	40.05386158	40.73571266	48.06782554
ENSSSCG00000000487	7.689703075	7.191416055	6.386180223	7.813754898
ENSSSCG00000000488	20.29290068	13.43715181	14.19998346	15.86234872
ENSSSCG00000000492	0.11397428	0.051820837	0.107956596	0.075889843
ENSSSCG00000000493	5.613284608	5.409286204	4.96859697	4.011268168
ENSSSCG00000000496	139.7456098	156.9408209	140.8069903	147.7855319
ENSSSCG00000000499	0.024774461	0.022528474	0.011733202	0
ENSSSCG00000000500	4.290157515	6.456524482	4.439530156	3.49933986
ENSSSCG00000000502	24.19118565	20.44010194	20.02887847	21.5972094
ENSSSCG00000000504	0.06261815	0.139189978	0.112033775	0.361350883
ENSSSCG00000000509	10.01579666	9.802205445	9.433678901	9.14716086
ENSSSCG00000000510	8.61442682	9.695685072	5.945752897	4.401986107
ENSSSCG00000000512	13.66351106	7.687184745	10.18812039	10.28404755
ENSSSCG00000000515	0	0	0.257790562	0.302030105
ENSSSCG00000000516	0.034322623	0.811486657	0.043347248	0.129504522
ENSSSCG00000000517	22.93573964	17.59319299	13.35013871	12.6572203
ENSSSCG00000000519	0.201087739	0.173233572	0.160396283	0.140941465
ENSSSCG00000000521	4.073774763	4.602507411	9.354388169	22.76877366
ENSSSCG00000000522	285.6014345	268.5416484	229.0530521	178.1817646
ENSSSCG00000000523	1.689123768	0.819195895	1.102181152	1.337148183
ENSSSCG00000000527	0	0.062680898	0.065290496	0.481918657
ENSSSCG00000000528	1.194942962	2.729782907	1.780595866	1.06734005
ENSSSCG00000000529	15.09325997	18.76352506	13.22889552	15.40977958
ENSSSCG00000000530	7.292065347	6.589884955	3.524881086	3.78201579
ENSSSCG00000000531	4.105316501	3.44597486	4.216864063	6.174797504
ENSSSCG00000000534	24.36761623	22.12198797	23.43613289	22.47456534
ENSSSCG00000000536	10.23987087	9.097765805	6.74244242	10.15776257
ENSSSCG00000000540	0.018157738	0.033023211	0.085995171	0.024180681
ENSSSCG00000000541	1.598655878	2.553339241	1.077446454	0.893878483
ENSSSCG00000000545	9.598415402	8.490205462	9.897481651	10.16767608
ENSSSCG00000000546	0.155119262	0.089763267	0.187000776	0.112675914
ENSSSCG00000000547	12.07951205	9.187425981	11.41536718	13.67706217
ENSSSCG00000000549	5.0899764	5.200598523	5.516429202	5.29953524
ENSSSCG00000000551	3.307580113	1.82286285	1.202544346	2.246846216
ENSSSCG00000000552	46.5189104	40.77349209	36.39339349	38.55300584
ENSSSCG00000000553	3.509354207	4.554968525	1.591005558	2.246832321
ENSSSCG00000000554	5.33398661	3.738577091	3.271728523	2.910511533
ENSSSCG00000000555	2.5635395	3.641977429	1.14019271	1.400180907
ENSSSCG00000000559	7.085440561	5.440618123	3.335393626	5.651436527
ENSSSCG00000000563	2.335967398	0.564239246	0.466726971	1.871347001
ENSSSCG00000000567	3.178984178	2.454873768	2.676567319	2.503115485
ENSSSCG00000000570	19.6994547	17.77743332	13.22412962	13.18334208
ENSSSCG00000000571	0.202649443	0.175063895	0.009597492	0.094453978
ENSSSCG00000000573	0.782644401	1.190466522	0.336964484	0.341099507
ENSSSCG00000000576	702.5224234	720.7614832	738.1167809	597.7837718
ENSSSCG00000000579	37.16455132	28.79021107	19.47120947	22.73831134
ENSSSCG00000000580	6.702877239	6.421965872	5.406446446	7.490671108
ENSSSCG00000000582	0	0	0.037406014	0
ENSSSCG00000000583	2.630219838	2.474245973	1.804079505	2.790055382
ENSSSCG00000000584	0.02135856	0.009711125	0.020230858	0.049775636
ENSSSCG00000000585	0	0	0	0
ENSSSCG00000000587	15.32012489	9.573190021	11.1066244	8.945744532
ENSSSCG00000000588	6.978685291	8.023494677	7.359070554	5.667099714
ENSSSCG00000000591	0	0	0.030701321	0
ENSSSCG00000000598	0.042050055	0	0	0
ENSSSCG00000000599	31.68472788	35.81404264	31.43400653	31.6074908
ENSSSCG00000000600	8.046472942	5.575618757	5.757825554	3.053214961
ENSSSCG00000000601	0.723136453	0.412379942	0.232188425	0.448856718
ENSSSCG00000000602	0.222811406	0.318390156	0.060299221	0.063582475
ENSSSCG00000000605	0	0	0	0
ENSSSCG00000000611	65.9931553	61.74443787	73.90532324	70.66628722
ENSSSCG00000000612	18.96350241	20.07996931	14.80852644	14.33762555
ENSSSCG00000000614	0.497272526	0.37498776	0.448040778	0.169592523
ENSSSCG00000000619	7.677182315	11.9394205	8.910755744	9.013519651
ENSSSCG00000000623	0.06857989	0.16630032	0.129917935	0.152213204
ENSSSCG00000000625	13.26225499	11.29015121	13.31526198	12.22118352
ENSSSCG00000000628	0	0.030651164	0.031927267	0
ENSSSCG00000000629	0.065602682	0.059655317	0	0
ENSSSCG00000000633	116.9777821	173.6864563	99.057256	86.88267307
ENSSSCG00000000634	0.291390553	0.264973861	0.110402215	0.31043612
ENSSSCG00000000635	69.45918237	58.77593401	60.84221696	95.33593735
ENSSSCG00000000636	0.183286882	0.333341162	0.17360959	0.183062521
ENSSSCG00000000645	36.16531579	56.32860512	22.43615797	37.21562313
ENSSSCG00000000647	0	0	0	0
ENSSSCG00000000649	0	0	0	0
ENSSSCG00000000655	0	0	0	0
ENSSSCG00000000656	0	0	0	0
ENSSSCG00000000657	0	0	0	0
ENSSSCG00000000660	2.247675976	0.350885434	0.301532445	2.20959675
ENSSSCG00000000661	15.41094063	15.88015302	30.81455228	42.26827144
ENSSSCG00000000663	0	0	0	0.022082127
ENSSSCG00000000664	0.597019866	0.413072765	0.417976817	0.544437834
ENSSSCG00000000665	11.55430744	11.93957349	10.03583956	9.829665261
ENSSSCG00000000672	1.276832268	3.117128464	1.710617261	1.991411523
ENSSSCG00000000675	0.534889193	1.197286307	0.402720036	0.328759654
ENSSSCG00000000679	0.312405336	0.243500143	0.126818901	0.118865875
ENSSSCG00000000680	1.142901753	2.065423083	0.644053571	0.905495838
ENSSSCG00000000681	6.895153276	8.96823731	2.810513815	5.362604344
ENSSSCG00000000682	2.044662179	9.102815804	0.88765731	1.616709459
ENSSSCG00000000683	26.06900364	25.41161148	43.46193145	35.99130352
ENSSSCG00000000684	46.17536873	43.18218743	65.74332648	58.89154654
ENSSSCG00000000685	0.017134097	0	0.048688322	0.034226247
ENSSSCG00000000687	0	0.039128757	0	0
ENSSSCG00000000688	0.149676353	0.544428371	0	0.124577612
ENSSSCG00000000690	112.6953416	135.2439746	171.5547603	160.7962738
ENSSSCG00000000691	2.777343389	2.749598161	4.646161862	4.414447967
ENSSSCG00000000692	4.276812204	5.918177074	3.808822971	2.785811071
ENSSSCG00000000693	29.92278083	28.80918321	45.83273297	38.35709744
ENSSSCG00000000694	330.4097159	358.3068422	510.6896984	392.8067908
ENSSSCG00000000695	1.431266603	1.751124943	2.662097334	1.95800181
ENSSSCG00000000696	22.41126082	19.39737022	33.30766056	38.5994822
ENSSSCG00000000697	101.0831234	89.05228935	141.2655306	112.0011724
ENSSSCG00000000699	0.030444524	0	0.115348383	0.060814515
ENSSSCG00000000700	10.52070273	9.487199452	11.31052953	9.935731719
ENSSSCG00000000702	32.17774964	31.8985187	48.95209576	42.99973032
ENSSSCG00000000703	1.623904067	1.582162763	2.197377414	1.081277502
ENSSSCG00000000704	5.51115362	4.293501287	4.670680542	4.914266291
ENSSSCG00000000705	0	0.173514009	0	0
ENSSSCG00000000706	0	0.146463067	0.033902394	0.095328955
ENSSSCG00000000707	0.014528387	0.013211282	0	0.009673736
ENSSSCG00000000708	5.069435725	3.952867831	4.778965277	5.628483983
ENSSSCG00000000709	0.014464206	0	0	0.009631
ENSSSCG00000000712	0.031281881	0.066373881	0.049383735	0.024300569
ENSSSCG00000000713	0	0	0	0
ENSSSCG00000000716	0	0	0	0
ENSSSCG00000000717	0	0	0	0
ENSSSCG00000000719	28.24266248	30.46528387	37.67296869	38.64594697
ENSSSCG00000000720	0.594566609	0.486598304	0.563174319	0.574044176
ENSSSCG00000000721	0.170623951	0.129296365	0.242422866	0.265090142
ENSSSCG00000000722	12.34237238	9.844093694	10.89250188	10.3849431
ENSSSCG00000000723	10.38222912	8.105357964	9.338547114	12.19155485
ENSSSCG00000000728	4.215957206	5.829009836	4.60201399	5.123918381
ENSSSCG00000000730	18.89288155	21.81681505	26.21105311	17.39665131
ENSSSCG00000000732	0.012835307	0.023343385	0.048630484	0.034185588
ENSSSCG00000000734	9.980450426	11.38377746	10.66727879	11.63370778
ENSSSCG00000000735	3.096570613	3.022240687	4.0848074	4.71743424
ENSSSCG00000000736	3.588341677	3.646274204	6.603868486	7.055649438
ENSSSCG00000000737	10.43670881	10.19907245	12.56586506	12.80635156
ENSSSCG00000000738	16.64246078	14.94267111	16.2943795	18.04417495
ENSSSCG00000000739	6.108699195	5.424078844	10.76520818	8.164436583
ENSSSCG00000000740	0.077704147	0	0.441608859	0.31043612
ENSSSCG00000000741	0	0.056499314	0.019617185	0.027580437
ENSSSCG00000000742	2.805037197	2.086969083	3.343415981	4.021440521
ENSSSCG00000000743	140.5247611	149.463756	164.1984236	193.0586581
ENSSSCG00000000744	0.134137327	0	0	0.26794626
ENSSSCG00000000745	7.453467149	6.865778454	13.87100293	12.65124035
ENSSSCG00000000746	8.877475557	8.825558495	15.33617892	12.77159177
ENSSSCG00000000748	0.029868035	0.018106852	0.009430348	0.09280903
ENSSSCG00000000749	0	0	0.097539055	0.022855554
ENSSSCG00000000751	5.685432422	5.813483422	5.431474812	5.735338874
ENSSSCG00000000753	15.28418523	16.42854701	19.9522985	18.83680277
ENSSSCG00000000754	0.884842929	0.955492691	1.065116492	1.337914136
ENSSSCG00000000755	11.04239789	8.751217681	12.43777169	12.40125893
ENSSSCG00000000757	16.80325814	17.09087289	18.00452726	18.75398936
ENSSSCG00000000759	7.501923639	4.92016164	12.35660254	3.514294248
ENSSSCG00000000760	0.452534861	0.178917067	0.149092748	0.078605377
ENSSSCG00000000764	19.54484538	19.51334075	22.63298737	17.76384467
ENSSSCG00000000765	13.25406807	16.93026367	23.68375454	16.87565244
ENSSSCG00000000766	38.02348464	33.15208809	50.29438943	31.03956564
ENSSSCG00000000767	20.54784657	26.10500785	15.04643987	23.31536319
ENSSSCG00000000769	6.3952728	5.506588219	5.945692372	8.614936521
ENSSSCG00000000770	8.230921298	8.491505134	12.82794546	9.732468787
ENSSSCG00000000773	0.289816193	0.504495123	0.196081644	0.231569144
ENSSSCG00000000774	3.244076736	3.010180993	3.950735137	4.320140901
ENSSSCG00000000778	1.093570235	1.36079904	1.526488153	1.446727821
ENSSSCG00000000779	20.54871616	12.12003757	16.27408932	20.01182018
ENSSSCG00000000781	0.288554467	0.320704862	0.253073326	0.846813545
ENSSSCG00000000782	0.068211879	0	0.129220774	0
ENSSSCG00000000783	0.940022768	0.75477269	0.577806843	0.579304056
ENSSSCG00000000784	1.188172088	1.685510687	1.458567977	2.493689359
ENSSSCG00000000789	0.077352491	0.09043704	0.015700369	0.003678943
ENSSSCG00000000791	0.17066023	0.429753122	0.969897642	0.349643744
ENSSSCG00000000793	18.57275355	15.67049567	13.85823621	11.58857433
ENSSSCG00000000795	0.942129486	0.490741685	0.736435345	1.096282985
ENSSSCG00000000798	53.64347561	40.72042378	34.31268393	43.51407901
ENSSSCG00000000799	6.263629972	4.556628758	3.708074386	4.552950623
ENSSSCG00000000800	6.695393569	4.937237614	5.755661332	6.040955964
ENSSSCG00000000801	3.896687232	3.398371496	3.453518188	4.415391572
ENSSSCG00000000802	74.92300896	64.70630169	60.11417005	106.9408977
ENSSSCG00000000804	6.00697943	4.658412659	6.995275636	8.397745342
ENSSSCG00000000806	17.56467371	13.78582936	13.00656175	13.11385083
ENSSSCG00000000807	34.98121664	29.48017255	30.42751491	30.24713743
ENSSSCG00000000808	51.00324007	63.43458132	35.68011043	34.97223196
ENSSSCG00000000810	3.742782004	3.138530465	2.483740678	2.551825477
ENSSSCG00000000811	0.351588748	0.339696813	0.249769013	0.248737178
ENSSSCG00000000816	3.11238427	2.975363477	2.660808352	2.423093902
ENSSSCG00000000837	3.349740905	4.557894705	2.671284362	3.837646457
ENSSSCG00000000838	1.798600202	1.775163495	0.581729575	1.664954747
ENSSSCG00000000839	3.048393477	4.141745271	1.885330129	1.982015231
ENSSSCG00000000840	10.31519297	11.74948349	9.198071075	9.909065396
ENSSSCG00000000841	11.27689684	13.91984909	10.53135091	11.76065919
ENSSSCG00000000842	10.6810182	6.712032265	12.48183882	11.14496548
ENSSSCG00000000843	54.54536537	59.77575885	59.21046932	93.00761801
ENSSSCG00000000844	15.97472033	17.03346406	12.60697984	13.9206144
ENSSSCG00000000846	2.11322666	1.374661448	1.506861038	1.86031429
ENSSSCG00000000847	21.87666419	19.36814617	15.98002896	18.74907628
ENSSSCG00000000848	1.719507794	1.279326922	0.740327351	0.666144175
ENSSSCG00000000849	294.8186852	203.9462101	186.4779638	248.5245959
ENSSSCG00000000853	4.962996315	9.026128553	7.590536089	9.822889581
ENSSSCG00000000854	0.008605943	0.023477254	0.008151561	0.02292109
ENSSSCG00000000856	0.463972591	2.056811592	1.428295319	0.463404644
ENSSSCG00000000857	0	0	0	0
ENSSSCG00000000858	0.166163194	0.151099281	0.236085013	0.165959795
ENSSSCG00000000859	3.287852055	1.852823973	2.916875486	3.34549553
ENSSSCG00000000860	13.24112954	12.34174207	10.93245755	11.31465474
ENSSSCG00000000862	7.216688866	6.795938224	6.720450013	6.802919276
ENSSSCG00000000864	3.013491714	3.730183444	1.433478959	1.573406515
ENSSSCG00000000866	0	0	0	0.00421203
ENSSSCG00000000867	0.207926686	0.108043775	0.056270985	0.138448109
ENSSSCG00000000869	7.176655648	5.335376115	11.19350425	14.00466199
ENSSSCG00000000870	22.2307146	22.7152124	17.83957989	19.99459243
ENSSSCG00000000873	0.195184982	0.100320452	0.281338349	0.118662817
ENSSSCG00000000874	4.365261682	4.166650528	3.817439754	2.926295725
ENSSSCG00000000875	0	0	0	0
ENSSSCG00000000877	18.34240939	16.28947942	15.42954304	13.64136332
ENSSSCG00000000882	0.615480587	1.11936551	0.194328023	0.259551476
ENSSSCG00000000883	0	0	0.050614665	0.071160802
ENSSSCG00000000884	9.35530492	6.268446854	8.521283788	10.65527111
ENSSSCG00000000886	459.8553669	475.939932	394.2133799	354.5247878
ENSSSCG00000000887	20.1055639	20.82613016	28.69098787	35.5237852
ENSSSCG00000000890	49.92158718	39.01204049	36.37782321	30.78506808
ENSSSCG00000000891	74.70395343	94.41083713	101.5425725	106.8098405
ENSSSCG00000000893	0.90643974	2.252989156	1.946116893	1.126633102
ENSSSCG00000000894	0.533898046	1.038422577	0.2949969	0.464120216
ENSSSCG00000000895	8.957951212	6.583629925	7.981309003	10.59475642
ENSSSCG00000000896	4.340423822	1.947153391	1.808952411	3.365330402
ENSSSCG00000000900	16.16423891	10.54435583	8.23751232	12.87850143
ENSSSCG00000000901	1.220877028	0.448802463	0.430580581	0.795625499
ENSSSCG00000000902	6.040361383	7.139002856	4.600234575	5.528771279
ENSSSCG00000000905	48.32280359	48.13869342	65.14285454	77.72797863
ENSSSCG00000000906	0.283492493	0.403500237	0.198474618	0.426769985
ENSSSCG00000000907	1.023912462	1.581944414	0.649706216	1.164970879
ENSSSCG00000000908	285.0445392	259.2031598	290.4324208	356.3691298
ENSSSCG00000000910	13.41851282	14.06053966	8.08925101	11.30003732
ENSSSCG00000000915	2.920205865	2.212889811	3.227026898	0.259256111
ENSSSCG00000000916	0.088681742	0.090722352	0	0
ENSSSCG00000000917	0	0	0	0
ENSSSCG00000000918	0	0.136036425	0	0
ENSSSCG00000000920	15.88550857	20.26244354	15.90273011	11.59077669
ENSSSCG00000000924	0.117430298	0.170855007	0.111230141	0.062552828
ENSSSCG00000000925	15.36211701	11.70733343	11.78136448	10.67929408
ENSSSCG00000000926	7.891364668	5.635399234	5.52912481	6.610462158
ENSSSCG00000000927	7.354726406	5.050428023	4.872262889	4.808109937
ENSSSCG00000000932	0	0	0	0
ENSSSCG00000000934	1.477400744	1.138354589	0.726404051	0.735918788
ENSSSCG00000000936	12.03071494	13.43692437	7.340134033	7.468940536
ENSSSCG00000000937	0.094529849	0.257880072	0.089538804	0
ENSSSCG00000000939	3.324378662	4.210951156	2.857109041	2.701508315
ENSSSCG00000000940	0.105695884	0.230673063	0.110126817	0.422266007
ENSSSCG00000000941	2.992868265	2.306392197	1.945955657	2.195461084
ENSSSCG00000000943	0.020960787	0	0.009927043	0.013956753
ENSSSCG00000000948	1.791059597	1.68533688	1.976784477	3.868101182
ENSSSCG00000000950	21.10748767	16.22820885	24.64420067	22.07391911
ENSSSCG00000000951	89.73921473	70.23746721	84.01448894	95.12449903
ENSSSCG00000000952	14.62869424	15.49697605	8.822327631	9.496786072
ENSSSCG00000000955	15.08418245	11.58973542	21.61249559	12.58654919
ENSSSCG00000000958	9.232546762	9.297183269	8.90674196	7.99282818
ENSSSCG00000000959	3.18429103	4.728720687	6.640427543	4.300370311
ENSSSCG00000000963	0	0.42191007	0	0
ENSSSCG00000000964	17.44905213	13.47449939	27.0215864	25.7792856
ENSSSCG00000000965	4.628268419	4.412834402	7.606397614	5.289545692
ENSSSCG00000000967	0	0.459122933	0	0.168092455
ENSSSCG00000000968	18.36683689	15.66545936	29.90169243	23.94669917
ENSSSCG00000000970	7.899672292	7.937503293	10.12433135	9.435880656
ENSSSCG00000000971	4.306245606	4.188077903	5.343989557	4.921970645
ENSSSCG00000000972	9.431935497	9.485427144	15.41988366	14.57410604
ENSSSCG00000000973	5.847820287	4.569874772	9.462566823	9.531635893
ENSSSCG00000000974	8.331776175	8.863939047	11.46384381	8.52100506
ENSSSCG00000000975	3.704743259	6.818453951	7.564608788	8.331007904
ENSSSCG00000000976	0	0	0.020769732	0
ENSSSCG00000000978	0.674215672	0.397681994	0.673137915	0.169864237
ENSSSCG00000000980	6.006911662	6.098579624	4.78456677	6.522247446
ENSSSCG00000000981	9.260526198	6.065780184	7.359798117	11.79536158
ENSSSCG00000000983	0	0	0	0
ENSSSCG00000000985	13.55126687	13.772172	26.76709546	14.42166485
ENSSSCG00000000991	0	0	0	0
ENSSSCG00000000994	4.397907351	5.461697136	7.859564425	5.363901882
ENSSSCG00000000997	0.014607938	0.066418108	0.096856618	0.038906819
ENSSSCG00000000998	10.32219	6.935324121	11.34201418	13.58892763
ENSSSCG00000000999	13.078104	17.06446698	29.06569286	16.62242316
ENSSSCG00000001000	22.42612694	27.12606011	31.63219598	32.13722965
ENSSSCG00000001001	0.098269774	0	0.093081267	0.45803092
ENSSSCG00000001002	27.4170454	26.42457883	27.15210285	28.80134407
ENSSSCG00000001004	2.236142636	2.101200559	1.306147739	2.394706883
ENSSSCG00000001008	22.14945471	26.05555233	28.59323322	21.93849948
ENSSSCG00000001009	5.706044088	5.599739361	5.88638632	7.191222296
ENSSSCG00000001010	22.21713181	22.22750208	34.75131864	26.35923493
ENSSSCG00000001011	1.222782788	0.817970431	1.038405533	1.356984427
ENSSSCG00000001021	4.001763593	3.465052787	6.25707258	4.349529614
ENSSSCG00000001022	42.99220887	36.52596185	47.22892605	55.61413295
ENSSSCG00000001024	9.577771513	9.062563111	11.23793507	11.66310885
ENSSSCG00000001025	4.777550891	4.825861564	1.865483886	1.793618749
ENSSSCG00000001027	0.028998287	0.158216276	0.082401653	0.135159688
ENSSSCG00000001033	8.41859173	7.803076916	6.563890864	7.209677657
ENSSSCG00000001036	6.163568311	5.316136609	1.027312272	1.373876492
ENSSSCG00000001038	68.6657753	68.56235795	46.6901628	52.34523574
ENSSSCG00000001041	44.47414539	33.61916081	35.3634185	43.29937138
ENSSSCG00000001042	0.393909615	0.667552343	0.864940841	0.727244648
ENSSSCG00000001045	10.18189216	8.826282615	10.15574269	9.441817921
ENSSSCG00000001048	0	0	0	0
ENSSSCG00000001049	2.170298883	3.226818694	2.77595892	2.837448952
ENSSSCG00000001052	4.27506484	4.518513143	4.730107206	3.184840687
ENSSSCG00000001053	10.34784392	12.84673363	12.23595367	11.69977848
ENSSSCG00000001056	25.36381496	29.56713703	22.7898942	29.66029328
ENSSSCG00000001057	6.81720061	9.253174875	7.881657902	9.44561845
ENSSSCG00000001061	19.97124272	15.862853	18.0359036	17.29472905
ENSSSCG00000001062	7.412237579	8.20929571	8.191028697	8.00427592
ENSSSCG00000001063	1.295534976	1.756417969	1.450247536	2.431055917
ENSSSCG00000001064	5.044239823	6.201546213	10.20561784	5.373936203
ENSSSCG00000001065	1.098639156	1.272969627	0.637807038	0.94390909
ENSSSCG00000001067	0.402411981	0.292744306	0.076233038	0.375124765
ENSSSCG00000001068	12.0680362	19.91292413	10.99502196	8.230478206
ENSSSCG00000001070	9.006029905	9.719486349	6.171349814	5.140003235
ENSSSCG00000001072	0.412493885	0.468872859	1.953573907	1.476293748
ENSSSCG00000001073	16.35076413	17.44698441	10.74355785	15.86485698
ENSSSCG00000001074	2.669178321	3.411196792	2.733242612	3.498507816
ENSSSCG00000001075	413.701983	264.4210629	243.0882327	214.1297997
ENSSSCG00000001076	38.79375652	37.79188357	14.7576884	14.30668597
ENSSSCG00000001078	2.964987069	3.711225178	1.404219937	1.672296079
ENSSSCG00000001080	6.20674801	4.855552266	4.654240273	4.932984025
ENSSSCG00000001081	8.941178907	10.00337302	7.279617163	14.38202487
ENSSSCG00000001083	0	0.200310515	0	0.073336973
ENSSSCG00000001085	0.153913984	0.093307035	0.14578754	0.06832248
ENSSSCG00000001087	10.4505335	9.998677202	8.633580939	6.816193536
ENSSSCG00000001088	0.403539186	0.183477699	0.191116439	0.26869681
ENSSSCG00000001089	0.540616517	0.471941435	0.594004351	0.395966817
ENSSSCG00000001090	8.929773145	12.61813192	7.42130925	5.708761655
ENSSSCG00000001091	2.345709944	1.989252721	3.070660063	3.509870517
ENSSSCG00000001092	14.40108346	13.64615383	15.03721745	17.35480877
ENSSSCG00000001095	13.85225859	13.65103618	10.29836402	12.70917286
ENSSSCG00000001096	0	0	0.096368035	0.270973902
ENSSSCG00000001097	11.9791497	16.05447342	10.97525425	12.36917682
ENSSSCG00000001098	0	0.060875036	0	0
ENSSSCG00000001099	0	0.070431762	0	0
ENSSSCG00000001100	1.737192608	2.425705617	1.349130459	1.206049118
ENSSSCG00000001101	0.143394316	0	0	0.031826397
ENSSSCG00000001131	1.521218352	4.561180186	1.246183903	1.505668341
ENSSSCG00000001132	0	0.082659234	0	0.017293088
ENSSSCG00000001137	12.46244589	4.175180842	19.65524993	33.39102822
ENSSSCG00000001156	18.40973596	13.16673926	14.75287104	13.50340452
ENSSSCG00000001164	5.870675171	4.523868186	3.378852059	4.526762549
ENSSSCG00000001197	1.022466828	0.483861306	0.97836447	0.854486213
ENSSSCG00000001201	8.248925323	6.267047819	6.485956784	4.996450437
ENSSSCG00000001203	2.928119702	4.678681314	0.990542519	2.144659296
ENSSSCG00000001204	3.92625862	2.444292209	2.57466297	2.69474172
ENSSSCG00000001205	0.048768954	0.133043071	0.230970104	0.487092559
ENSSSCG00000001206	8.073510334	5.076629566	8.054008309	7.491739102
ENSSSCG00000001207	3.358152395	3.984582319	3.902153843	3.5244453
ENSSSCG00000001209	6.308186303	1.491024586	5.996693677	7.005570611
ENSSSCG00000001213	0.110647841	0.301850407	0.104805789	1.178798909
ENSSSCG00000001214	0	0	0.214470943	0.037691458
ENSSSCG00000001216	2.753027494	2.281621076	1.881484478	2.134755209
ENSSSCG00000001219	21.08129061	19.38845537	23.08399908	28.24984218
ENSSSCG00000001229	0.081425699	0.070146816	0.048711496	0.422324627
ENSSSCG00000001231	0	0.090596872	0	0.066338009
ENSSSCG00000001232	0	0	0.04291105	0.120660077
ENSSSCG00000001233	5.991631362	3.725775579	4.673761281	8.859106388
ENSSSCG00000001234	0	0	0	0
ENSSSCG00000001235	0	0	0	0
ENSSSCG00000001242	8.74247443	13.57162347	3.755972356	5.103929103
ENSSSCG00000001245	3.478866484	4.133874868	4.528355375	4.007523358
ENSSSCG00000001247	0.514229918	0.863282219	0.524546931	0.84283151
ENSSSCG00000001248	1.895572228	1.641642566	0.598496217	0.961651742
ENSSSCG00000001252	0	0	0	0
ENSSSCG00000001341	8.987918231	13.38052817	12.59978559	12.4479904
ENSSSCG00000001342	4.353566986	4.438748939	4.665201279	4.216473021
ENSSSCG00000001346	44.19394726	38.65389053	60.17593456	62.26802973
ENSSSCG00000001347	28.92134304	36.13946116	36.73846007	34.05835414
ENSSSCG00000001362	18.45159718	17.15287472	28.74305179	20.58884376
ENSSSCG00000001372	18.0191841	17.38797865	22.90621841	23.42697167
ENSSSCG00000001376	5.730712218	4.755914108	7.655284363	7.518491586
ENSSSCG00000001379	8.786572257	6.862327874	11.13029559	14.14804635
ENSSSCG00000001382	59.70562982	62.36105368	77.45237252	74.65242758
ENSSSCG00000001383	17.85769117	20.80591178	25.61620875	22.43770487
ENSSSCG00000001384	6.187926002	7.94105672	7.899526859	6.528163371
ENSSSCG00000001391	6.605203402	8.213287726	8.270847683	7.913209722
ENSSSCG00000001392	9.939807315	6.952839105	17.92471022	14.65811809
ENSSSCG00000001393	120.318953	180.5374812	152.9000335	111.5579287
ENSSSCG00000001394	0.56747698	1.341680671	0.967526972	2.015226076
ENSSSCG00000001395	0.535267742	0.556276335	0.507006349	0.91647861
ENSSSCG00000001396	7.392046131	8.276528021	9.006664585	8.456296762
ENSSSCG00000001398	2.349495724	2.614222663	2.688504176	4.061644063
ENSSSCG00000001400	59.9834682	56.60047683	68.25183506	74.41733394
ENSSSCG00000001401	3.463514689	3.404888286	2.127986548	2.119195505
ENSSSCG00000001402	8.87439185	8.368746921	11.73464327	9.983043771
ENSSSCG00000001403	0.089424885	0.365930382	0.042351688	0.17863084
ENSSSCG00000001404	0	0	0	0.016647824
ENSSSCG00000001405	1.401395811	2.230110743	2.488882613	2.566080675
ENSSSCG00000001407	0	0.077792801	0	0
ENSSSCG00000001409	101.327535	120.9274671	163.2301075	127.7521278
ENSSSCG00000001410	75.95889912	71.16353579	123.5245471	100.6668045
ENSSSCG00000001411	1.977083568	1.707954112	3.214795323	3.181402191
ENSSSCG00000001413	12.68410367	11.85165154	13.66775851	10.71857187
ENSSSCG00000001414	43.79107994	52.95170626	61.0743009	60.25805644
ENSSSCG00000001416	1.325737632	2.411099573	1.395267254	1.176990935
ENSSSCG00000001418	7.25901303	7.718010726	11.74166066	9.245461482
ENSSSCG00000001419	3.225302001	3.401354762	2.312473255	1.84929577
ENSSSCG00000001420	47.40652395	46.60651714	94.20162418	66.16775437
ENSSSCG00000001421	37.9581767	37.10744574	55.89346024	33.47759386
ENSSSCG00000001422	0.123384283	0.134638311	0.046747906	0
ENSSSCG00000001423	14.70591385	18.07792931	20.63624006	21.6012045
ENSSSCG00000001424	8.41100642	8.731228605	10.83608979	10.84576446
ENSSSCG00000001426	6.235355487	6.53971812	7.645368028	6.724412364
ENSSSCG00000001427	0.120038617	0.257296842	0.203037045	0.291165505
ENSSSCG00000001428	0	0	0	0.070018074
ENSSSCG00000001430	32.49842789	29.8281613	49.5708904	42.80059243
ENSSSCG00000001431	7.585534756	6.449209689	7.769177772	7.227208037
ENSSSCG00000001433	8.476663876	9.37287207	13.6080184	9.300992041
ENSSSCG00000001434	2.608237288	2.321318002	2.680783516	2.18010821
ENSSSCG00000001435	40.14646534	52.71753594	78.31870915	70.06174713
ENSSSCG00000001436	24.50801193	26.04403798	29.35731243	31.18510166
ENSSSCG00000001437	0.078551521	0.214290747	0.334818494	0.261517888
ENSSSCG00000001438	65.53893352	55.95608808	72.72856853	55.16276313
ENSSSCG00000001439	0	0.085791144	0.134044339	0.125638194
ENSSSCG00000001440	0.325118206	0.437990895	0.513254027	0.513138141
ENSSSCG00000001441	0	0	0	0.028380107
ENSSSCG00000001453	0.048408431	0	0	0.709121219
ENSSSCG00000001455	0	0	0	0
ENSSSCG00000001456	0.343008308	0.155956044	0.194938768	0.274070746
ENSSSCG00000001457	0.238357858	0.823646082	0.180618316	0.507874315
ENSSSCG00000001459	0.124892492	0.099373812	0.133085635	0.17671445
ENSSSCG00000001463	2.976518375	2.755887416	0.563872469	2.990892254
ENSSSCG00000001469	1.494220741	3.186054801	1.268914726	1.269390617
ENSSSCG00000001470	0	0.279522923	0.04852672	0.034112646
ENSSSCG00000001471	64.48905513	80.83568886	69.37773771	60.59328826
ENSSSCG00000001472	0.167962096	0.327289499	0.068183113	0.047930427
ENSSSCG00000001473	5.400417063	11.07168861	2.650646412	8.741235398
ENSSSCG00000001474	11.52874489	10.45024544	9.079781535	29.13134924
ENSSSCG00000001475	42.90936969	35.47035604	42.35153794	46.26759684
ENSSSCG00000001476	12.37279968	19.49450548	9.166763483	6.443925286
ENSSSCG00000001477	56.13711913	33.81466601	45.52564725	35.82089415
ENSSSCG00000001478	0.384476886	2.727045634	0.364177041	0.179202917
ENSSSCG00000001479	0.476424666	0.64984991	0.312417766	0.231820206
ENSSSCG00000001480	0.041326302	0	0	0.110068573
ENSSSCG00000001481	0.058705578	0.106766974	0.111212011	0.117267434
ENSSSCG00000001483	0.314291768	0.133968241	0.02790915	0.137334332
ENSSSCG00000001485	0	0	0	0
ENSSSCG00000001486	9.167676595	9.987156413	6.65963063	4.987475623
ENSSSCG00000001487	0.032209753	0.009763234	0.010169708	0.014297922
ENSSSCG00000001488	11.19591226	13.05534462	9.400454919	12.08760168
ENSSSCG00000001489	0	0.441087801	0.229725821	0.484468491
ENSSSCG00000001490	0.048768954	0.04434769	0.138582062	0.097418512
ENSSSCG00000001493	24.88713608	19.57011501	27.53851693	27.55315498
ENSSSCG00000001497	9.985993136	9.043010364	9.87477444	9.165383593
ENSSSCG00000001498	0.387995117	0.804102563	0.008546733	0.252338718
ENSSSCG00000001499	10.56809826	11.77775571	16.90090392	11.39942204
ENSSSCG00000001500	0	0	0.02347044	0
ENSSSCG00000001501	16.80623756	13.57569634	23.92818776	24.6703721
ENSSSCG00000001502	896.2920583	936.286696	683.2890484	598.4717639
ENSSSCG00000001503	2.213523524	2.390261004	1.57248942	1.842344966
ENSSSCG00000001504	5.303528108	4.80369981	7.659117573	9.284614196
ENSSSCG00000001505	0.079946442	0	0	0
ENSSSCG00000001506	1.333698692	1.190937062	1.764041393	1.504074655
ENSSSCG00000001507	10.3530372	11.72366518	10.61590272	11.08825206
ENSSSCG00000001509	16.67849122	13.97952296	26.03217538	23.7880532
ENSSSCG00000001510	13.49126946	11.71886508	20.68367233	18.47285354
ENSSSCG00000001511	2.059619082	2.185049413	3.667643228	2.86165176
ENSSSCG00000001513	17.90864429	23.78740079	35.02057862	25.43568856
ENSSSCG00000001516	6.65008226	6.858413726	10.17052747	10.21671066
ENSSSCG00000001517	0.224397958	0.408109274	0.212550058	0.398441376
ENSSSCG00000001518	0.265824947	0.192141152	0.968422152	1.402382249
ENSSSCG00000001520	5.288284306	7.520709656	8.84020845	8.835175376
ENSSSCG00000001523	0.27118815	0.246602954	0.059277644	0.680612989
ENSSSCG00000001527	30.10179525	34.40311643	41.89188655	38.02063061
ENSSSCG00000001528	645.570423	652.0803933	628.0328138	546.2799169
ENSSSCG00000001531	145.3186408	117.9408145	127.5405287	122.7614079
ENSSSCG00000001532	7.366751147	5.549010984	8.296435718	7.492914993
ENSSSCG00000001533	25.0011171	19.92428533	22.36756158	23.82289862
ENSSSCG00000001534	13.42943982	16.11934528	17.47458413	16.04995367
ENSSSCG00000001535	0.02208208	0.180721596	0.250994122	0.220550493
ENSSSCG00000001536	11.82853276	9.037376825	22.02724748	10.30205967
ENSSSCG00000001537	0.166415753	0.119470218	0.074666478	0.157464041
ENSSSCG00000001538	0.341922839	0.294980151	0.373695909	0.344423132
ENSSSCG00000001539	2.557798681	1.887359009	3.3608525	3.601192614
ENSSSCG00000001543	0.297651838	0.47366815	0.49338841	0.099095828
ENSSSCG00000001544	19.59484242	17.71804066	26.82088563	16.72251585
ENSSSCG00000001546	3.972670802	4.630592587	4.156315416	3.967807872
ENSSSCG00000001549	18.65209923	13.17320287	24.79929495	22.6277209
ENSSSCG00000001550	0.206987772	1.003854995	0.065353035	0.045940978
ENSSSCG00000001552	0	0	0.137280822	0
ENSSSCG00000001553	0	0.288553033	0	0
ENSSSCG00000001554	59.31939981	64.61027052	65.20788878	53.98202952
ENSSSCG00000001555	0.093184663	0.254210369	0.044132321	0.108582362
ENSSSCG00000001556	14.49381159	17.63939954	15.96240799	15.12083725
ENSSSCG00000001559	0	0	0	0
ENSSSCG00000001560	0	0.036855557	0.009597492	0.006746713
ENSSSCG00000001561	0.917358383	0.886330183	1.230974442	0.890784463
ENSSSCG00000001562	19.01360235	19.93467872	17.13252529	16.9573704
ENSSSCG00000001563	19.59135824	17.68468999	16.81913554	18.77065926
ENSSSCG00000001564	148.7630362	151.0478194	162.1322765	182.3874295
ENSSSCG00000001565	24.77041009	25.28856862	37.13706904	47.45644833
ENSSSCG00000001566	0	0.081141577	0	0
ENSSSCG00000001567	0.939090829	1.834422611	0.395336951	0.972679858
ENSSSCG00000001570	0.052083691	0	0	0
ENSSSCG00000001571	101.0249732	126.9646361	106.942724	98.04039505
ENSSSCG00000001572	0.069551089	0.25298309	0	0
ENSSSCG00000001573	8.393682435	17.5181076	5.057342989	11.17787702
ENSSSCG00000001577	4.339987964	3.544574184	5.595313584	5.324693859
ENSSSCG00000001578	8.60692255	6.573965052	9.112239696	10.07460152
ENSSSCG00000001579	12.9136974	11.49618837	11.73916975	12.90541921
ENSSSCG00000001582	2.832602258	1.823809	3.286279702	2.088623067
ENSSSCG00000001588	0.015305279	0.009278495	0	0.00339701
ENSSSCG00000001592	0	0	0.072199544	0
ENSSSCG00000001594	0.416024928	0.108088347	0.281470993	0.31658337
ENSSSCG00000001595	3.488399794	3.239643321	1.757562306	6.35050583
ENSSSCG00000001596	5.021877087	5.269162009	6.293518315	6.327536091
ENSSSCG00000001597	2.28104252	3.009695027	7.498576008	1.995330333
ENSSSCG00000001611	4.827537785	6.088973077	6.371370842	5.885484291
ENSSSCG00000001612	0.157829751	0.055813849	0.066442915	0.075899081
ENSSSCG00000001616	0.173391407	0.42796741	0.187698951	0.2473988
ENSSSCG00000001618	0	0.507763864	0	0.0619669
ENSSSCG00000001619	30.43798023	46.50259419	56.0221225	54.2858587
ENSSSCG00000001620	13.40062269	14.70694919	15.83417727	14.00863494
ENSSSCG00000001621	0.536917673	1.104969067	0.936837938	0.620933135
ENSSSCG00000001624	1.734033334	2.491392168	3.055010539	2.124477138
ENSSSCG00000001625	0	0.032140107	0	0
ENSSSCG00000001629	5.554424431	3.86807523	8.258021005	5.781702299
ENSSSCG00000001636	0	0	0	0.021459678
ENSSSCG00000001637	0	0	0	0.243463861
ENSSSCG00000001638	28.84510811	25.2722471	26.47790349	37.76565402
ENSSSCG00000001639	5.271049796	7.918480168	7.236107781	4.238949584
ENSSSCG00000001641	7.357703808	7.145767537	7.05239228	8.213937684
ENSSSCG00000001646	2.848112655	2.464280362	2.929258409	2.667721672
ENSSSCG00000001650	0	0	0	0.064989676
ENSSSCG00000001651	5.282206093	3.556795031	8.24075075	8.312181161
ENSSSCG00000001653	2.324164167	1.876880103	2.760028785	3.037347965
ENSSSCG00000001654	19.56813793	20.3399514	30.5371185	24.87441683
ENSSSCG00000001656	13.27214085	12.41560751	12.88736776	15.46917668
ENSSSCG00000001657	6.595930109	6.816729869	7.665797036	6.065010339
ENSSSCG00000001658	18.48211942	23.10403314	25.11045303	22.85041771
ENSSSCG00000001659	6.252693227	7.548443687	6.875615305	6.831259498
ENSSSCG00000001660	18.26508108	18.71607494	16.21818567	14.65920734
ENSSSCG00000001661	25.60091526	27.71279391	35.36686067	30.37502338
ENSSSCG00000001664	0.785180155	0.527737513	1.713798171	2.261733114
ENSSSCG00000001667	20.30611003	22.14087554	19.51456542	19.59089545
ENSSSCG00000001672	0.377788871	0.343539537	0.357842144	0.041925158
ENSSSCG00000001679	80.92366737	93.87521376	114.6708622	101.2008618
ENSSSCG00000001680	4.459896529	4.467154726	6.294804347	5.512917312
ENSSSCG00000001682	0.142920128	0.077978022	0.162448973	2.778772845
ENSSSCG00000001683	3.035874507	2.747869416	2.635952508	4.145821387
ENSSSCG00000001688	3.38210989	3.612072847	5.077950418	4.920815673
ENSSSCG00000001689	5.616948275	5.066868847	6.703680331	7.210813305
ENSSSCG00000001691	0.113138866	0.514409987	0.035721764	0.12555597
ENSSSCG00000001692	11.50857283	10.67370709	14.93992848	13.6163092
ENSSSCG00000001695	11.43952796	16.20141565	6.44928176	11.20994894
ENSSSCG00000001696	13.27021605	13.09194222	16.64323962	15.45148213
ENSSSCG00000001697	8.896023272	9.797185382	7.413608512	7.767076289
ENSSSCG00000001698	0.271087211	0.387374689	0	0.077358678
ENSSSCG00000001700	18.51720765	21.35976986	28.10164745	22.64086644
ENSSSCG00000001701	487.1731574	482.6168311	496.1546452	391.8468297
ENSSSCG00000001702	0.078380571	0.071274797	0	0.039142313
ENSSSCG00000001703	4.490976746	7.233462472	7.339992722	9.283671879
ENSSSCG00000001705	0	0.224705106	0	0.027422745
ENSSSCG00000001706	5.910551709	6.853893089	10.47951297	8.086055549
ENSSSCG00000001708	32.22577227	27.94491712	27.47938497	31.32309007
ENSSSCG00000001709	19.45596158	20.42722756	16.86585473	14.32806025
ENSSSCG00000001710	0	0	0	0.022246002
ENSSSCG00000001715	0.906156276	2.653580447	0.5673591	0.317022132
ENSSSCG00000001716	0.788908673	1.634051156	0.684984109	1.444562118
ENSSSCG00000001718	15.24381795	16.08659598	7.531435736	10.36939777
ENSSSCG00000001720	2.561464629	3.085300398	1.201179186	1.655224981
ENSSSCG00000001723	0.243213544	1.087391887	0.134383788	0.053981295
ENSSSCG00000001725	0.012206701	0.033300223	0	0
ENSSSCG00000001727	15.34812065	19.70779328	22.71175277	21.27871481
ENSSSCG00000001729	0.809345446	1.007120046	0.806961191	0.808354729
ENSSSCG00000001731	9.394453564	8.522042508	6.360656374	8.107600901
ENSSSCG00000001732	14.29423727	12.38667224	11.94663654	14.4695846
ENSSSCG00000001734	12.46917373	13.71786469	9.490836451	11.19369316
ENSSSCG00000001735	0.163708511	0.396979021	0.465194787	0.327016231
ENSSSCG00000001736	0	0.073597234	0	0
ENSSSCG00000001744	0.477031422	1.349553403	0	0
ENSSSCG00000001746	0.011083512	0.01007871	0	0.007379963
ENSSSCG00000001749	0	0.666004458	0	0.048767037
ENSSSCG00000001750	3.868914567	3.559197279	3.568484489	3.191984303
ENSSSCG00000001751	0	0	0	0
ENSSSCG00000001752	9.563481021	12.60541514	6.826592352	12.48623705
ENSSSCG00000001753	3.52602946	5.817269494	2.242477433	4.024815156
ENSSSCG00000001755	0.148887442	0.324935288	0.479489735	0.396547173
ENSSSCG00000001756	42.70706157	36.81031268	35.62237031	37.83221585
ENSSSCG00000001757	29.24291168	25.95742967	28.74520812	32.76848683
ENSSSCG00000001760	0.111452491	0.141887906	0.126681545	0.18552677
ENSSSCG00000001762	10.29024924	10.5570245	4.623547696	8.169416478
ENSSSCG00000001764	1.589531857	1.53392479	1.367336774	1.133990084
ENSSSCG00000001765	11.07369428	10.58525959	19.20489361	12.00815093
ENSSSCG00000001769	212.935317	209.141253	155.9461553	178.2928575
ENSSSCG00000001770	4.921423549	3.470121691	3.8389476	2.400747586
ENSSSCG00000001771	0	0	0	0
ENSSSCG00000001773	19.08779528	22.51966083	21.15825974	23.52923184
ENSSSCG00000001775	0.060672504	0.04291163	0	0
ENSSSCG00000001779	24.69925715	27.52080141	14.89745234	14.98359642
ENSSSCG00000001780	5.29194967	15.94785483	10.93645546	3.669253161
ENSSSCG00000001782	28.35989286	25.62632561	30.812902	16.34450026
ENSSSCG00000001786	0.742192597	2.237850824	0.296002467	0.858328937
ENSSSCG00000001787	0.529547838	0.505617462	0.062698556	0.775719444
ENSSSCG00000001788	3.625360087	4.323533888	3.546534512	4.946615162
ENSSSCG00000001789	0	0.01901903	0	0.083558154
ENSSSCG00000001792	14.27119891	14.99644335	14.12729131	16.29456799
ENSSSCG00000001793	0.009855212	0.017923529	0.009334871	0
ENSSSCG00000001795	0.056121344	0.076550298	0	0.112105292
ENSSSCG00000001798	0.062964812	0.014314147	0	0.020962579
ENSSSCG00000001800	0.473448087	0.338270856	0.144144863	0.337763244
ENSSSCG00000001801	23.81515443	23.91734534	16.75554241	15.83041246
ENSSSCG00000001804	12.54800044	15.38993819	7.759943749	10.3161239
ENSSSCG00000001805	5.759763784	7.740708456	5.937682119	6.715349373
ENSSSCG00000001806	0.115066685	0.146489064	0.065394794	0.10726411
ENSSSCG00000001807	0.584691864	0.86529169	1.313967343	0.717565459
ENSSSCG00000001808	0.142284928	0.291117948	0.202158722	0.082897942
ENSSSCG00000001810	0.823006171	0.663349779	0.389776295	0.323817683
ENSSSCG00000001814	8.617993346	3.872323906	4.18936837	7.073861301
ENSSSCG00000001816	7.867320756	8.749826671	9.241356433	9.481780804
ENSSSCG00000001817	0.763068869	1.227653443	0.667181441	1.126917268
ENSSSCG00000001818	3.960508298	5.233370336	4.689248708	5.576382167
ENSSSCG00000001819	13.23868183	15.97371324	16.25067225	14.12329847
ENSSSCG00000001820	5.009583929	5.573497604	5.571879952	3.790493726
ENSSSCG00000001821	22.54962025	22.31519195	29.2007043	27.67494213
ENSSSCG00000001822	1.858428422	1.882473997	2.339647196	2.130269028
ENSSSCG00000001823	0.021064993	0.229863565	0.089787559	0.042078416
ENSSSCG00000001824	8.769864915	7.434424609	12.69051378	9.724372669
ENSSSCG00000001825	7.128370579	5.581835435	8.877632947	4.863625645
ENSSSCG00000001826	1.299796215	2.304074215	1.075324632	0.83260414
ENSSSCG00000001832	0.020870701	0	0	0.009264512
ENSSSCG00000001834	11.85004995	20.04572942	15.85628016	12.38683608
ENSSSCG00000001835	3.832257914	3.334411052	4.317602715	5.752058915
ENSSSCG00000001836	0.014266537	0.038919512	0.027026567	0
ENSSSCG00000001837	13.91834761	13.09405753	13.02071922	12.72284524
ENSSSCG00000001838	8.551344914	7.423311691	12.27991744	9.579559862
ENSSSCG00000001840	3.585250501	3.717937021	4.69243926	4.427568052
ENSSSCG00000001841	0.126890918	0.057693663	0.020031876	0.084490394
ENSSSCG00000001844	0.114336103	0.069313797	0.505396805	0.228392289
ENSSSCG00000001846	2.035078939	1.91912425	2.022821186	1.003747065
ENSSSCG00000001847	0.30711209	0.48237567	0.47601327	0.53911203
ENSSSCG00000001848	2.202556179	3.746124223	3.438472602	1.738161019
ENSSSCG00000001849	2.380247251	0.390312526	0.203281218	0.012990894
ENSSSCG00000001850	17.01622617	17.03079422	18.19154736	12.42720725
ENSSSCG00000001852	34.73574052	37.93125878	42.8006278	37.45472125
ENSSSCG00000001858	0.353530035	0.321479943	0.251148106	0.411946827
ENSSSCG00000001859	9.230041742	6.805354639	11.16467488	8.678906968
ENSSSCG00000001860	35.38401493	35.24059376	32.71779318	32.95660656
ENSSSCG00000001862	24.60072928	26.87832323	22.9025673	25.16004095
ENSSSCG00000001863	1.494822198	2.089932354	1.415897664	0.634521767
ENSSSCG00000001865	3.336620326	4.042008701	2.832376871	3.274879651
ENSSSCG00000001866	115.8786221	69.24623741	85.30169696	75.83180515
ENSSSCG00000001867	0.021361727	0.01942513	0.060701574	0.085342314
ENSSSCG00000001868	59.17764326	47.49872562	46.81286979	54.69679175
ENSSSCG00000001869	1.265988316	1.368770039	1.50129289	1.918229726
ENSSSCG00000001871	41.53022193	47.34333361	39.82375293	34.07698264
ENSSSCG00000001872	0.834831067	0.658882739	1.566586423	0.755147913
ENSSSCG00000001873	0.090526259	0.15640684	0.205791837	0.156720108
ENSSSCG00000001875	5.948289769	6.037579293	8.594273015	5.146929342
ENSSSCG00000001877	26.42113006	25.57925689	28.39710785	27.26083135
ENSSSCG00000001878	7.803565033	7.247388356	8.623472257	10.65383134
ENSSSCG00000001880	24.25418924	18.33793862	26.84580018	18.75763998
ENSSSCG00000001881	11.45545588	13.49048262	13.20862148	10.70023327
ENSSSCG00000001882	0.933422564	1.237235296	0.629387192	0.779533531
ENSSSCG00000001884	10.9591866	6.975959138	10.05026634	11.04527852
ENSSSCG00000001885	4.750375137	3.881662781	8.935749756	5.283613543
ENSSSCG00000001887	18.32879027	16.26597223	16.08841807	18.46658474
ENSSSCG00000001888	1.641348349	1.407259614	1.510267797	1.405147869
ENSSSCG00000001892	19.48661168	21.22383749	23.36276373	22.60033131
ENSSSCG00000001895	0.539227034	1.184993521	0.127689149	0.179522323
ENSSSCG00000001898	6.699506531	5.303235963	5.946317213	6.250032535
ENSSSCG00000001900	15.29357909	16.33854459	25.88311001	23.03704895
ENSSSCG00000001903	4.282492539	3.453772084	5.307709227	4.618110925
ENSSSCG00000001904	2.936168259	1.943665828	3.345895764	3.116094071
ENSSSCG00000001905	5.476097549	7.009813759	11.25172887	7.769344695
ENSSSCG00000001906	0.011953492	0.010869821	0.011322365	0
ENSSSCG00000001907	20.07270679	24.67002789	22.18171174	22.10167757
ENSSSCG00000001908	0.023402126	0	0	0
ENSSSCG00000001909	0.049387552	0.291916352	0.023389979	0
ENSSSCG00000001910	0.030835507	0.028040042	0.05841487	0
ENSSSCG00000001912	4.600567635	6.141918536	6.397625477	5.426400726
ENSSSCG00000001913	3.635888065	3.243885711	3.931265149	4.339453484
ENSSSCG00000001914	3.31762134	5.420111687	3.541920233	3.500767047
ENSSSCG00000001916	0.772976469	0.439312799	0.457602741	0.386015136
ENSSSCG00000001917	8.045139979	11.61696839	10.15611084	8.441674538
ENSSSCG00000001918	4.050374358	3.471427535	4.498219704	4.40720151
ENSSSCG00000001920	1.660731891	1.655733332	3.525142717	2.184952894
ENSSSCG00000001921	21.13152643	19.67731329	22.13101921	20.3683438
ENSSSCG00000001924	18.86312988	20.64142781	14.00213164	14.34966747
ENSSSCG00000001925	11.12961075	10.24906424	13.77949525	13.80564211
ENSSSCG00000001926	0.087205502	0	0.082601173	0
ENSSSCG00000001927	17.5239888	14.05148514	15.79454372	13.53393908
ENSSSCG00000001928	0.521969164	0.379719063	0.791055869	0.868883707
ENSSSCG00000001929	1.568490646	1.664011368	0.967940764	1.408331202
ENSSSCG00000001930	178.4372227	187.0005924	227.2071287	195.9612345
ENSSSCG00000001931	0.024702244	0.067388414	0	0.032896009
ENSSSCG00000001934	10.80591495	11.29445355	7.034773975	8.915197549
ENSSSCG00000001938	0	0	0	0
ENSSSCG00000001939	0	0	0	0.061372208
ENSSSCG00000001942	0.232510473	0.042286339	0.029364566	0.175459537
ENSSSCG00000001944	0	0	0	0
ENSSSCG00000001945	0	0	0	0
ENSSSCG00000001946	24.85387099	24.16807052	18.01171015	19.21457008
ENSSSCG00000001947	5.469790238	5.370892632	4.256684322	4.291820867
ENSSSCG00000001949	0	0.079637129	0	0.029156462
ENSSSCG00000001950	5.498134885	3.988515632	5.324871143	5.388569348
ENSSSCG00000001951	38.32329592	39.84828966	31.62460678	42.01718301
ENSSSCG00000001952	6.236848016	7.246829743	6.782743869	7.63911781
ENSSSCG00000001955	26.35662895	23.76858385	21.83865912	28.19890639
ENSSSCG00000001956	1.592379271	1.226556766	2.60847844	2.656953724
ENSSSCG00000001958	16.45005403	19.1482562	13.97300946	23.59772724
ENSSSCG00000001959	26.40677927	23.24376454	20.9519714	24.63169223
ENSSSCG00000001960	34.52761315	28.05099691	18.9666194	28.07114538
ENSSSCG00000001963	1.184804817	2.055028466	1.39241977	2.352099689
ENSSSCG00000001964	2.928950375	2.88020949	2.032340344	3.809777751
ENSSSCG00000001966	29.24763531	18.85250846	18.74117359	17.56418959
ENSSSCG00000001968	11.24069907	12.47128324	8.736168851	7.660546953
ENSSSCG00000001970	9.797828267	10.72370319	9.01216427	8.748300495
ENSSSCG00000001971	23.95315871	23.99610658	21.53883721	23.61361254
ENSSSCG00000001972	7.120379359	6.324286466	9.567684347	9.482217776
ENSSSCG00000001973	19.04311064	18.02503917	11.86330549	17.18401741
ENSSSCG00000001974	12.45839127	7.283623968	7.246359215	6.597445368
ENSSSCG00000001975	7.095664401	8.443210513	7.646783956	5.935100559
ENSSSCG00000001977	18.17402699	26.17913504	13.62054231	14.54894923
ENSSSCG00000001982	0.201769593	0.183477699	0.095558219	0
ENSSSCG00000001983	0.238990526	1.217015976	0.588567613	0.57287515
ENSSSCG00000001984	15.6103252	20.93633878	12.30114591	11.82207084
ENSSSCG00000001985	0.142920128	0.12996337	0.027074829	0
ENSSSCG00000001986	7.446319598	12.23958825	4.482769131	3.816174949
ENSSSCG00000001987	0.082581536	0	0	0.027493483
ENSSSCG00000001988	0.011560222	0.010512203	0	0
ENSSSCG00000001990	10.83465039	8.901142667	13.37676295	15.27432661
ENSSSCG00000001991	4.548996307	3.908595031	2.849925297	2.575801644
ENSSSCG00000001993	0.042440268	0.02894456	0.080398962	0.014129439
ENSSSCG00000001994	2.709389895	2.031524551	2.782450539	2.715568336
ENSSSCG00000001999	0.010530957	0.009576248	0.009974937	0.007012044
ENSSSCG00000002000	0.070792869	0.107291627	0.033527552	0.054993721
ENSSSCG00000002001	0.11325746	0.205979681	1.059366535	0.527887837
ENSSSCG00000002002	0	0.077060633	0.040134452	0.028213165
ENSSSCG00000002003	7.139527517	6.660036047	9.829317428	7.069368688
ENSSSCG00000002004	0.154298632	0.467701095	0.560248868	0.171233062
ENSSSCG00000002005	0.166355069	0	0.078785876	0.498454302
ENSSSCG00000002006	0.277578978	0.378621609	0.262923193	0.30034246
ENSSSCG00000002007	0.560558324	0.99116033	0.412970152	0.580608153
ENSSSCG00000002008	15.55587831	15.7538024	15.91375436	17.41551149
ENSSSCG00000002009	15.99063351	29.94202453	28.86485611	19.18888843
ENSSSCG00000002010	0	0.365114484	0.076063064	0.053469767
ENSSSCG00000002012	3.097142472	4.958149405	3.249815966	3.02543338
ENSSSCG00000002013	14.76427065	19.96237361	12.091854	12.0352806
ENSSSCG00000002014	0.35223347	1.169098363	0.717317471	1.031953421
ENSSSCG00000002015	3.710811108	5.526373963	8.11739581	6.536086471
ENSSSCG00000002016	2.184435017	1.514629963	1.629416159	1.890859584
ENSSSCG00000002020	19.31063793	21.23922224	20.20726971	28.53251408
ENSSSCG00000002023	49.18518426	42.98448245	44.54352275	44.33367105
ENSSSCG00000002025	24.95502198	25.91324099	35.81741807	35.3731627
ENSSSCG00000002026	9.211828103	16.9454328	17.92593762	16.62602127
ENSSSCG00000002028	0	0.22241609	0	0.040715094
ENSSSCG00000002029	0.348468178	0.332209738	0.319422138	0.273193959
ENSSSCG00000002032	238.5414238	434.4975007	252.2723467	115.1706457
ENSSSCG00000002033	0.283217869	2.832962998	0.223553633	0.282871183
ENSSSCG00000002034	50.58229182	42.70118068	67.03987542	62.69642393
ENSSSCG00000002035	11.4522015	8.993887838	11.402245	11.00491841
ENSSSCG00000002036	17.2390897	17.13867123	22.88538882	22.71308976
ENSSSCG00000002037	4.202981607	3.469696979	7.448453588	5.197321696
ENSSSCG00000002039	19.66364215	27.7838279	10.6708188	19.19631774
ENSSSCG00000002040	43.85696632	36.98057334	54.29752024	51.91499992
ENSSSCG00000002041	0.496770653	0.597455634	0.349111698	0.160052438
ENSSSCG00000002042	22.93116651	26.72167301	25.8066607	22.13198544
ENSSSCG00000002045	8.5752077	6.844737479	3.158730033	2.220480584
ENSSSCG00000002050	68.55474976	63.34098886	66.80142246	89.05645571
ENSSSCG00000002051	6.687878882	7.801362831	7.879516972	5.685038645
ENSSSCG00000002077	0	0	0	0
ENSSSCG00000002127	23.75031865	21.78554651	26.60921726	27.54348857
ENSSSCG00000002129	0.406614421	0.610090535	0.308116596	0.230132789
ENSSSCG00000002134	0	0.1668829	0.260746122	0.366591444
ENSSSCG00000002135	34.94497786	32.22115321	28.6866074	43.85918269
ENSSSCG00000002138	11.2499616	11.73306609	13.0800883	9.372367492
ENSSSCG00000002140	0.012200499	0.022188868	0.011556329	0.032494838
ENSSSCG00000002142	1.169699781	1.91293516	1.262537714	1.104873571
ENSSSCG00000002143	11.00975215	12.29542636	10.40273503	8.903683547
ENSSSCG00000002144	14.83510932	16.68729669	10.07183633	10.41088182
ENSSSCG00000002145	4.311389098	2.725246488	4.55687156	4.883760653
ENSSSCG00000002235	8.321923636	13.97485138	12.06548804	10.52035869
ENSSSCG00000002241	0.107190096	0.487362637	0.142142851	0.157019698
ENSSSCG00000002243	2.471570612	3.358036281	2.210250334	2.996136199
ENSSSCG00000002245	6.273895814	3.956777548	3.147044728	3.571069313
ENSSSCG00000002252	11.83096973	17.93067583	10.150644	5.126186359
ENSSSCG00000002254	51.71583503	39.12858493	24.0030743	17.03587049
ENSSSCG00000002257	0.012283722	0	0	0
ENSSSCG00000002258	20.59255501	19.53150735	25.30092794	23.88284916
ENSSSCG00000002259	12.26900533	9.032726094	11.28816452	10.20120369
ENSSSCG00000002260	8.152951265	3.439404	5.891381662	7.947092237
ENSSSCG00000002261	0	0	0	0
ENSSSCG00000002262	0.029364755	0	0.06490012	0.221595453
ENSSSCG00000002263	3.706607788	6.310468394	3.1208036	4.085988971
ENSSSCG00000002265	1.467313318	2.304683759	0.631746007	0.977011457
ENSSSCG00000002266	10.42213359	12.77283468	9.655054316	12.3297
ENSSSCG00000002267	124.5637715	112.7479143	212.4774894	136.3522235
ENSSSCG00000002268	0.886039684	0.98476117	0.202043598	0.393313372
ENSSSCG00000002269	36.3277202	35.62837405	46.76731842	42.50236226
ENSSSCG00000002270	0.122502967	0	0.038678327	0
ENSSSCG00000002274	22.52421222	42.42004392	24.29514642	23.29601344
ENSSSCG00000002275	4.124829494	6.668237207	6.041448024	10.52832745
ENSSSCG00000002276	2.06269314	2.449771178	2.758982386	3.666683211
ENSSSCG00000002277	0	0	0	0.031802279
ENSSSCG00000002279	0.135270882	0	0.064064384	0.135105297
ENSSSCG00000002280	5.51506168	5.906085079	10.31516254	8.239165266
ENSSSCG00000002281	11.61229816	10.44427909	10.54288689	10.41632835
ENSSSCG00000002283	6.97278274	7.270240653	8.830259581	6.420721149
ENSSSCG00000002284	0	0	0	0.064206667
ENSSSCG00000002285	16.12257275	14.73149636	16.47656732	16.15966464
ENSSSCG00000002286	0	0	0.229147166	0.161082722
ENSSSCG00000002287	22.35745257	18.29508916	15.56535639	16.77880081
ENSSSCG00000002290	0.074106733	0.134776828	0.116990001	0.542784143
ENSSSCG00000002292	5.495755335	5.175430195	8.878137212	5.696272858
ENSSSCG00000002294	39.45152012	35.7474327	46.97632148	43.48049689
ENSSSCG00000002295	12.43843805	11.40486309	12.06338901	13.0775186
ENSSSCG00000002296	51.12640126	74.37292802	40.83060646	42.36188539
ENSSSCG00000002297	0	0.042980012	0.22384701	0.062942757
ENSSSCG00000002298	4.497849989	2.672304663	6.542710708	5.152983041
ENSSSCG00000002305	15.34036152	15.71142882	12.0516139	8.818454564
ENSSSCG00000002306	14.33598826	12.44449252	19.84376687	16.0811596
ENSSSCG00000002307	343.6478841	282.6990387	335.3085716	343.08482
ENSSSCG00000002309	1.724135079	1.686905246	2.036210882	1.700226793
ENSSSCG00000002310	4.396787467	3.998186417	4.522542227	3.933967318
ENSSSCG00000002311	2.062204472	2.536396514	2.078535953	2.799052493
ENSSSCG00000002313	0	0	0.017539478	0.036988982
ENSSSCG00000002314	12.22163231	14.60028746	16.81596828	11.68808776
ENSSSCG00000002315	3.279244479	3.755996778	2.379144201	2.322858418
ENSSSCG00000002316	12.0218498	11.20302174	9.693162175	11.57712635
ENSSSCG00000002317	0.361308341	0	0.217783849	0.065612012
ENSSSCG00000002322	0.066881843	0	0	0
ENSSSCG00000002329	0.978122624	0.571788405	2.382374853	1.218830623
ENSSSCG00000002330	9.051938486	8.342098675	6.519939335	6.262487583
ENSSSCG00000002332	3.920829049	3.810701235	3.333347468	3.612647062
ENSSSCG00000002333	0.189501813	0.382937962	0.199440423	0.686979436
ENSSSCG00000002337	6.953120259	6.748198805	5.577475381	6.391403463
ENSSSCG00000002340	10.60557078	11.63900654	9.178731216	10.58362696
ENSSSCG00000002341	0.215663906	1.111303546	0.059580836	0.035899985
ENSSSCG00000002344	10.69124463	11.84282829	12.55092868	12.43723623
ENSSSCG00000002346	17.0922784	13.38402433	17.15351021	16.34875874
ENSSSCG00000002348	0.479891703	0.523663198	0.545464906	0.543211506
ENSSSCG00000002349	6.213870915	5.894998764	6.169527219	5.804788014
ENSSSCG00000002350	6.688973266	7.925171011	9.596577268	10.89526553
ENSSSCG00000002351	12.19335589	12.57347744	6.668118242	7.535824122
ENSSSCG00000002352	9.740819764	7.533984332	8.205132265	7.634730247
ENSSSCG00000002353	3.342193139	5.171174084	3.779976106	3.23845714
ENSSSCG00000002354	3.804902642	5.071086844	6.327649517	6.28539262
ENSSSCG00000002355	1.338143874	2.117177349	1.227705002	1.58223115
ENSSSCG00000002356	0.361741342	0.328946834	0.214151189	0.572056015
ENSSSCG00000002357	27.9609086	28.5551908	23.94138722	15.77169114
ENSSSCG00000002363	0	0.060314492	0.06282557	0.132492764
ENSSSCG00000002366	48.15060022	61.74976565	24.64320271	21.75113352
ENSSSCG00000002367	4.55336753	6.095841151	2.815401869	5.095213392
ENSSSCG00000002368	0.149948987	0.144877199	0.026630979	0.043681585
ENSSSCG00000002370	11.59778166	12.48444762	14.01872664	13.81673866
ENSSSCG00000002372	26.44589694	26.73173392	35.97926924	32.21657293
ENSSSCG00000002373	0.327231095	0.185978246	0.193721092	0.108943511
ENSSSCG00000002374	12.61212413	15.08685772	20.44368265	23.16890403
ENSSSCG00000002375	0.661993534	2.532463218	1.254082391	1.474362516
ENSSSCG00000002376	0.29281197	2.263264538	0.416027858	0.389938054
ENSSSCG00000002377	27.17476673	29.85651518	31.734218	32.94160405
ENSSSCG00000002378	3.791144457	4.613802027	3.117914422	3.41616704
ENSSSCG00000002379	1.359089522	1.313120463	0.482749307	0.452475289
ENSSSCG00000002380	0.555644594	0.206701909	0.358845908	0.470878912
ENSSSCG00000002381	21.01657916	20.34941086	15.09141055	22.3288278
ENSSSCG00000002383	15.963367	58.42222366	6.703680331	15.79547105
ENSSSCG00000002385	0.206310234	0.174206219	0.167500578	0.166808607
ENSSSCG00000002386	5.832529933	6.099333535	5.662694974	5.194306402
ENSSSCG00000002387	6.724350732	5.849703863	5.679140979	5.510128986
ENSSSCG00000002388	0.87990585	1.84140871	0.342512895	0.200645836
ENSSSCG00000002389	10.03977341	10.00294811	14.70352101	11.23583831
ENSSSCG00000002390	6.083543576	6.50307277	8.245051654	6.485479139
ENSSSCG00000002392	25.22198218	29.40366601	38.89528583	41.19925062
ENSSSCG00000002396	2.294004608	2.198361284	1.604591523	1.198472029
ENSSSCG00000002397	2.456183659	2.340294063	2.632375155	2.182773741
ENSSSCG00000002398	5.866221631	7.72248251	6.762553843	5.336723221
ENSSSCG00000002399	0	0.051616658	0.053765618	0.012598471
ENSSSCG00000002400	3.203105639	0.936231624	1.769825234	3.224575086
ENSSSCG00000002403	4.158221944	5.096091875	5.254548653	4.373373724
ENSSSCG00000002404	6.225500254	5.523277175	6.901822748	5.983582731
ENSSSCG00000002405	0	0	0	0
ENSSSCG00000002406	26.12383476	25.7320936	31.64555017	43.35241723
ENSSSCG00000002408	1.272036198	1.293954365	3.328720952	2.311267069
ENSSSCG00000002409	0	0.248111888	0	0
ENSSSCG00000002410	4.166978555	3.335801461	4.756602318	3.960305346
ENSSSCG00000002411	11.4316002	9.233235875	8.974286726	6.423601559
ENSSSCG00000002412	6.7216252	5.047936571	3.357580447	3.707398501
ENSSSCG00000002414	18.48860341	18.21282497	17.72820748	16.55779085
ENSSSCG00000002423	3.995763948	2.340509743	3.767744549	4.146672587
ENSSSCG00000002424	9.767016228	12.99581869	8.571086398	7.316295347
ENSSSCG00000002425	6.539051999	7.432798684	8.787452537	9.497231678
ENSSSCG00000002426	34.00167588	27.71967978	30.13919501	32.63587728
ENSSSCG00000002427	2.20617901	2.674896923	1.845897979	2.456470404
ENSSSCG00000002428	13.55617978	15.6349826	13.04075109	14.43377573
ENSSSCG00000002429	4.650020249	5.525094023	4.25443731	4.41488096
ENSSSCG00000002430	3.932254052	3.982103451	5.248351439	4.70102738
ENSSSCG00000002431	14.41323698	12.33928096	20.02980693	15.21541455
ENSSSCG00000002432	0.505485928	0.393994216	0.273598271	0.456784577
ENSSSCG00000002433	21.60562347	19.97791011	19.49211772	27.81142915
ENSSSCG00000002434	3.933916739	2.565026485	2.630869041	2.799304735
ENSSSCG00000002436	4.086629705	4.915286732	5.119925221	4.485877904
ENSSSCG00000002438	0.036732149	0.133608441	0	0
ENSSSCG00000002440	6.317476739	4.971200466	10.10749724	8.454639861
ENSSSCG00000002441	35.51383707	32.63194838	32.28382533	32.21914359
ENSSSCG00000002443	0.474785511	0.169613211	0.032122678	0.135486951
ENSSSCG00000002444	0.797666971	0.945156427	0.045790986	0.595506068
ENSSSCG00000002445	4.566760791	4.417819586	3.566353917	3.720103712
ENSSSCG00000002446	18.14728137	14.6397176	15.40882738	11.55688818
ENSSSCG00000002447	22.68767263	21.08933236	20.86530529	23.10319985
ENSSSCG00000002449	4.151685572	3.775304807	4.325730581	4.146603511
ENSSSCG00000002450	0	0	0	0.015535213
ENSSSCG00000002451	0.384305947	0.116488598	0.497487341	0.375305842
ENSSSCG00000002452	14.48455576	15.88275258	15.24764214	14.21187935
ENSSSCG00000002455	6.658575335	5.7454096	6.488363592	6.615012329
ENSSSCG00000002456	27.13336906	40.21626796	48.61669026	39.61749045
ENSSSCG00000002457	8.625231939	10.59849884	14.20293816	11.89855804
ENSSSCG00000002458	11.76810418	10.99987841	7.258358373	12.17282304
ENSSSCG00000002459	74.07264411	59.93390764	87.67371079	97.36363264
ENSSSCG00000002460	17.87262662	19.19466839	20.79622823	21.70137117
ENSSSCG00000002461	9.540552219	8.288419622	6.97655919	7.885171697
ENSSSCG00000002464	0	0.124764835	0.032489795	0.022839229
ENSSSCG00000002467	1.137873991	0.877545106	0.791293138	0.786425757
ENSSSCG00000002469	1.901621342	3.591468163	2.47420107	2.434991763
ENSSSCG00000002470	52.17953195	41.97697812	55.46530051	60.00955087
ENSSSCG00000002472	77.36742947	86.25716991	74.40564077	51.7125256
ENSSSCG00000002474	3.237991536	8.68528686	0.633967113	0.62632943
ENSSSCG00000002475	0	0	0	0
ENSSSCG00000002476	0	0	0	0
ENSSSCG00000002490	0	0.171920048	0.119385072	0
ENSSSCG00000002494	0.256767151	0.389148874	0.470206391	0.398926645
ENSSSCG00000002495	1.385354562	1.265847811	0.925519932	1.5507673
ENSSSCG00000002496	41.47282269	41.68279716	51.55908885	47.78070493
ENSSSCG00000002501	0.136037289	0	0	0.135870767
ENSSSCG00000002502	5.898750468	7.27606859	6.107258863	6.975670443
ENSSSCG00000002504	1.163842731	1.725541054	0.790847477	1.431964296
ENSSSCG00000002505	72.29511486	67.69290614	62.24141825	71.68052312
ENSSSCG00000002506	40.25834352	39.79341581	35.43097603	48.20279355
ENSSSCG00000002507	1.242392297	1.915680538	0.56281534	1.58256074
ENSSSCG00000002508	9.042531823	15.4007457	12.49496754	14.83993315
ENSSSCG00000002509	29.21248457	31.5070691	40.35915822	37.54795912
ENSSSCG00000002510	2.215387578	4.25932675	2.757921055	0.969362701
ENSSSCG00000002512	0.020405593	0.074222706	0.135297445	0.054348307
ENSSSCG00000002515	2.047413931	3.469719734	6.567220115	6.289640351
ENSSSCG00000002516	30.42401999	40.22509307	36.81915526	48.80103544
ENSSSCG00000002517	3.604417929	3.363453374	5.737849242	5.11414433
ENSSSCG00000002520	10.38207088	14.77053747	12.14534564	15.29834554
ENSSSCG00000002523	26.41573359	27.53893892	32.81524653	32.17936363
ENSSSCG00000002524	0.040718906	0	0	0.081338124
ENSSSCG00000002525	13.72566984	18.65251051	18.95613367	19.31657909
ENSSSCG00000002526	10.96484598	13.97261236	13.32488608	13.10384588
ENSSSCG00000002528	3.813445306	3.339294115	5.752604813	5.724921411
ENSSSCG00000002529	5.010903978	4.74648829	10.8770182	10.28758309
ENSSSCG00000002530	30.20875286	22.72284638	29.89166935	31.32396519
ENSSSCG00000002531	1.729315253	1.278999309	1.769050597	1.412464474
ENSSSCG00000002532	3.459548846	2.838996784	4.049489435	2.846654374
ENSSSCG00000002533	3.01855829	2.053594716	3.102742609	3.037195606
ENSSSCG00000002535	742.4422043	697.4030556	766.3417526	855.3986316
ENSSSCG00000002536	0.113794225	0.620867663	0	0
ENSSSCG00000002540	17.0915987	18.5469783	16.40190177	16.51260225
ENSSSCG00000002541	0	0	0	0.109503152
ENSSSCG00000002544	0.138035921	0.115061789	0.152539119	0.337008104
ENSSSCG00000002546	8.182806195	8.0173883	14.24612515	9.4006266
ENSSSCG00000002547	30.79164487	34.74296171	32.55223323	40.77283258
ENSSSCG00000002550	139.6615494	143.9820853	177.7733262	162.1839018
ENSSSCG00000002555	0.06384378	0	0.090709376	0.148786468
ENSSSCG00000002557	0.192598248	0	0	0
ENSSSCG00000002558	0.152739068	0.069446075	0.101272261	0.213572942
ENSSSCG00000002559	18.48702054	16.29850486	20.60737678	24.31895355
ENSSSCG00000002573	0.106085044	0.289402968	0.234462435	1.083097451
ENSSSCG00000002620	5.400373277	9.49297658	7.625322199	6.817395237
ENSSSCG00000002622	2.908181316	2.269562192	2.014582625	2.58670266
ENSSSCG00000002623	0	0	0	0
ENSSSCG00000002627	82.7262705	82.40805699	60.62337421	72.3708283
ENSSSCG00000002628	7.279398536	7.277948711	8.01414934	9.922376095
ENSSSCG00000002629	27.22006661	23.54090598	22.11190688	24.09207433
ENSSSCG00000002632	0	0	0	0
ENSSSCG00000002633	2.647554621	2.033951446	2.824841459	2.836811696
ENSSSCG00000002635	4.99321465	4.144146479	5.280112964	5.523633784
ENSSSCG00000002637	7.953505142	7.641846147	6.112142613	8.193573354
ENSSSCG00000002639	105.2112563	94.65214101	82.61309878	277.8788458
ENSSSCG00000002640	3.550345139	3.53912445	3.362891852	2.67270041
ENSSSCG00000002642	0.011350732	0.010321705	0.010751429	0.052905242
ENSSSCG00000002645	5.781340682	4.637466177	8.92647832	6.149825638
ENSSSCG00000002646	9.918877245	6.013105487	11.52283466	10.70498824
ENSSSCG00000002648	0.035086091	0.191431676	0.033233594	0.560690275
ENSSSCG00000002650	26.52492324	20.72833494	37.76518015	35.1025018
ENSSSCG00000002651	15.31248076	14.99338558	27.37834286	23.79025726
ENSSSCG00000002652	7.573889991	7.300273707	12.19696124	10.6583068
ENSSSCG00000002653	0.329363259	0.089851219	0.187184002	0.526336138
ENSSSCG00000002654	7.007080789	7.88158257	13.02657972	11.12448683
ENSSSCG00000002655	14.67246721	11.65816198	12.0924323	14.64253407
ENSSSCG00000002656	10.91538398	15.25817298	14.50251175	16.12651938
ENSSSCG00000002657	0.243762249	0	0	0.08115462
ENSSSCG00000002658	0	0.193219877	0.268352286	0.141481949
ENSSSCG00000002660	2.890594285	3.484936218	4.972515752	2.905682087
ENSSSCG00000002662	0.750330674	0.341153846	0.710714257	1.498824394
ENSSSCG00000002664	1.886669613	2.43737661	1.676135358	3.595445801
ENSSSCG00000002666	7.688339055	7.544090296	10.76900366	10.93563265
ENSSSCG00000002667	23.9101835	27.47314444	30.74564965	27.66051735
ENSSSCG00000002668	0	0	0	0
ENSSSCG00000002669	0.158027362	0.026127458	0.013607612	0.162616767
ENSSSCG00000002670	37.10921132	32.10745052	50.15612045	52.25901054
ENSSSCG00000002671	0	0.020067873	0.020903361	0.04408307
ENSSSCG00000002672	1.768407092	2.075555456	1.499743018	1.684091583
ENSSSCG00000002675	0.432623091	0.224801505	0.468321364	0.514397046
ENSSSCG00000002680	4.993844261	4.743844007	8.679028703	7.24408596
ENSSSCG00000002681	10.6327052	9.340620166	9.082493312	10.17773902
ENSSSCG00000002682	19.02427448	16.58175931	25.0607583	23.94176917
ENSSSCG00000002684	1.620865455	3.002841307	0.836387156	2.585377695
ENSSSCG00000002688	1.645806407	1.930849185	4.143631555	1.317304641
ENSSSCG00000002689	13.40464326	17.55540599	9.677933513	14.75858842
ENSSSCG00000002690	1.596688611	1.876560176	1.712134723	2.276758762
ENSSSCG00000002696	1.310956494	0.70882137	1.023596333	1.368331567
ENSSSCG00000002697	8.688912111	8.142456431	6.156905832	10.37859986
ENSSSCG00000002700	1.652104236	2.40372618	0.417300114	0.22001092
ENSSSCG00000002701	14.43998617	14.58381484	13.19965639	12.37455017
ENSSSCG00000002703	64.71021465	65.70177237	44.73833546	60.38824765
ENSSSCG00000002704	152.7381824	168.3278027	142.8454996	107.2349317
ENSSSCG00000002706	1.683916517	1.329775926	2.14066872	1.829386403
ENSSSCG00000002707	38.97608102	40.20942041	31.42720031	35.80753073
ENSSSCG00000002708	13.20843539	17.26729008	18.60553925	14.99477477
ENSSSCG00000002709	2.159047299	2.790985327	2.365845168	2.959770769
ENSSSCG00000002712	3.551294337	6.776021214	2.158270483	0.888445352
ENSSSCG00000002714	2.94692275	3.341222958	6.218657738	4.073449208
ENSSSCG00000002715	16.86231695	10.15886645	18.42596897	14.78756974
ENSSSCG00000002716	0.022751657	0	0	0.333282493
ENSSSCG00000002718	0	0	0	0
ENSSSCG00000002719	11.52156111	8.637565504	11.4130817	14.05491007
ENSSSCG00000002720	42.90415393	48.63399743	54.06088777	30.59895047
ENSSSCG00000002722	10.34257254	10.54685788	12.75362108	13.4248213
ENSSSCG00000002723	45.34498372	51.83264098	62.3059499	67.61363378
ENSSSCG00000002724	8.05275694	9.448015227	6.53642908	6.969775439
ENSSSCG00000002729	15.79318034	19.08528405	22.44996691	19.67291465
ENSSSCG00000002730	4.990150987	9.840027795	1.618373429	0.577860007
ENSSSCG00000002734	0.019707728	0.089605388	0	0.013122402
ENSSSCG00000002736	0	0	0	0.030873756
ENSSSCG00000002737	0	0	0	0
ENSSSCG00000002738	9.490796805	9.214914589	6.80494911	6.520869595
ENSSSCG00000002739	3.124310038	4.269450862	5.918701623	4.459478475
ENSSSCG00000002740	27.57858756	25.89906399	26.47037856	29.29869783
ENSSSCG00000002741	7.48197032	6.829544288	8.595937369	9.016624475
ENSSSCG00000002743	31.30787225	31.33564936	28.44826557	27.20345781
ENSSSCG00000002745	0	0.325878301	0	0
ENSSSCG00000002746	9.159003297	10.71449006	12.56128616	12.86408222
ENSSSCG00000002747	0.381471363	0.437380754	0.329910187	0.364438996
ENSSSCG00000002748	12.15239876	12.12086717	15.0851657	15.02497592
ENSSSCG00000002749	0.264267407	0.560722464	0.560227591	0.444096117
ENSSSCG00000002752	6.341783484	5.793827396	9.676296764	6.466349618
ENSSSCG00000002753	26.37174199	21.12607504	26.98661993	30.72937052
ENSSSCG00000002754	9.167676595	25.45202635	14.74445952	45.96913882
ENSSSCG00000002755	3.042175198	3.691283744	3.133254459	2.818804203
ENSSSCG00000002759	5.166494147	4.896920123	7.487703946	7.401223589
ENSSSCG00000002761	1.624776196	1.4071222	1.099278765	1.7000629
ENSSSCG00000002762	16.76143691	19.70351873	22.29486551	21.1204003
ENSSSCG00000002763	18.82289386	17.63555497	23.40688124	19.58505552
ENSSSCG00000002764	2.747302391	3.072039806	4.542441097	8.267369919
ENSSSCG00000002767	0.577871999	0.472935295	1.149458438	0.981179868
ENSSSCG00000002768	17.46407233	14.39715022	25.79558862	21.45967813
ENSSSCG00000002769	26.98784234	22.79075441	31.68927109	30.50520199
ENSSSCG00000002771	17.1504154	15.71712857	24.50096201	22.4635186
ENSSSCG00000002774	5.055767443	6.315575328	7.436578934	8.461921983
ENSSSCG00000002775	0	0	0	0.101186457
ENSSSCG00000002776	18.4274759	18.51768402	18.55499158	21.48852178
ENSSSCG00000002777	0.260714691	0.541894837	0.599734058	0.173597034
ENSSSCG00000002778	0.522637499	0.559125381	0.873605233	0.368468993
ENSSSCG00000002779	0.380616881	0.63453714	0.060086806	0.084477993
ENSSSCG00000002781	0.025845621	0	0.024481008	0
ENSSSCG00000002782	0	0.072058898	0.037529466	0
ENSSSCG00000002783	1.410821311	1.960689065	1.109407621	0.797600564
ENSSSCG00000002786	0.437167451	0.703331178	0.987434935	0.738916228
ENSSSCG00000002787	34.9550219	32.99193834	51.47287823	45.17222739
ENSSSCG00000002788	0.13378853	0.218987313	0.050689873	0.106899808
ENSSSCG00000002790	5.131768369	3.589643004	4.250755939	5.436750961
ENSSSCG00000002792	0.050126475	0.273492853	0.047479867	0
ENSSSCG00000002793	0.598601756	0.604815682	0.818994823	1.638603954
ENSSSCG00000002795	39.86543771	19.48939216	12.37062246	13.22503675
ENSSSCG00000002799	49.36258073	49.19652736	55.10913594	50.11342071
ENSSSCG00000002802	8.072339012	5.262649543	9.001397295	7.578994624
ENSSSCG00000002803	0.591045244	0.813084529	0.272742017	0.252274251
ENSSSCG00000002804	32.42840134	33.13586407	35.8801677	32.60586221
ENSSSCG00000002805	10.87762618	9.773170289	13.80346766	15.68134193
ENSSSCG00000002806	7.903088516	6.247188675	7.277877085	9.05421061
ENSSSCG00000002807	11.55733217	14.0942365	17.14200358	23.02671507
ENSSSCG00000002808	3.090354332	3.01894808	5.168577526	3.97432818
ENSSSCG00000002809	0.187338738	0	0	0
ENSSSCG00000002811	0.061882942	0.112545599	0.058615609	0.068674657
ENSSSCG00000002812	0.337524713	0.270816724	0.300897767	1.136925229
ENSSSCG00000002813	8.039463486	9.397377008	15.06951282	12.11109076
ENSSSCG00000002814	0.015614946	0	0	0
ENSSSCG00000002815	4.223359623	4.717627992	4.790569066	10.08546621
ENSSSCG00000002817	0.148723492	0.045080205	0.164349615	0.049513813
ENSSSCG00000002818	0.163066129	0.177939585	0.072079683	0.123054704
ENSSSCG00000002819	10.29965102	11.07152545	15.14805134	15.7756574
ENSSSCG00000002820	10.63744166	9.180075457	10.71328421	12.41071723
ENSSSCG00000002822	48.04774555	44.38078218	37.33403829	38.17874526
ENSSSCG00000002825	0	0.011233328	0	0
ENSSSCG00000002827	0	0	0	0
ENSSSCG00000002828	2.484385367	1.964484871	4.414101917	2.578954056
ENSSSCG00000002829	63.75378634	72.34472082	74.97283387	54.9518087
ENSSSCG00000002830	0.532671725	1.012796896	3.027284393	4.127183004
ENSSSCG00000002831	27.51930593	19.73326827	17.32394556	7.378827786
ENSSSCG00000002835	22.5007884	26.17404273	47.93991116	35.9766498
ENSSSCG00000002836	18.39344128	17.73352764	16.62639522	23.46781269
ENSSSCG00000002838	13.0942432	7.201186627	17.64342191	9.718645928
ENSSSCG00000002841	16.55433927	18.82537787	18.25859641	18.2232387
ENSSSCG00000002844	8.443912654	7.015438968	6.61694069	6.875725892
ENSSSCG00000002846	19.8151313	21.92340252	17.89204194	25.16811824
ENSSSCG00000002847	24.71489195	26.91385433	27.04883702	32.24137808
ENSSSCG00000002849	17.90558774	17.30118409	17.30715712	20.4733225
ENSSSCG00000002852	0.304091798	0.172827278	0.720090435	0.708678975
ENSSSCG00000002854	8.927315812	10.21881058	10.657759	10.26476607
ENSSSCG00000002855	6.305372463	3.775304807	5.702099402	6.358125384
ENSSSCG00000002857	11.80461237	15.11408818	14.91591456	17.87388619
ENSSSCG00000002859	5.996108934	7.861769642	5.448379352	4.271060149
ENSSSCG00000002860	118.5737459	86.05288068	98.5306551	147.4602705
ENSSSCG00000002863	7.799934543	8.485881817	13.04062858	10.03383136
ENSSSCG00000002864	0	0	0	0
ENSSSCG00000002865	8.349194474	7.785712575	8.135041599	8.817004631
ENSSSCG00000002866	0	0.061503792	0	0
ENSSSCG00000002867	13.78719397	13.6448719	13.52393424	12.67207097
ENSSSCG00000002868	29.96361831	18.76628097	37.10280844	40.69535325
ENSSSCG00000002869	51.39958832	39.05477555	43.51870985	42.39015911
ENSSSCG00000002872	3.18857845	3.112597793	3.884280082	3.739137608
ENSSSCG00000002873	68.54137035	105.1447498	107.8692051	93.7829732
ENSSSCG00000002875	5.578628737	3.846473319	5.690552965	6.980057093
ENSSSCG00000002876	0.985508945	1.059104477	1.272921058	1.491367556
ENSSSCG00000002877	7.392791094	5.378064262	4.736016286	4.930009665
ENSSSCG00000002879	16.81432657	27.05635112	34.11428435	37.45765172
ENSSSCG00000002883	0.071424635	0.129898936	0.033826757	0.023779068
ENSSSCG00000002884	0.762878009	0.657206071	0.722599111	0.614902316
ENSSSCG00000002885	11.02514961	8.968656081	13.84410964	12.26071401
ENSSSCG00000002887	0	0	0	0
ENSSSCG00000002888	3.535300352	2.009249644	4.883435388	5.541665653
ENSSSCG00000002891	0	0	0	0
ENSSSCG00000002893	0	0	0	0.008941533
ENSSSCG00000002895	5.874624459	5.543211576	10.86115929	8.87070817
ENSSSCG00000002898	0	0.078140815	0	0.014304319
ENSSSCG00000002900	12.41107555	10.98892256	19.20862013	12.09933097
ENSSSCG00000002901	0.09306427	0.253881932	0.617054239	0.6816359
ENSSSCG00000002902	0.336806786	0.326690965	0.255219085	0.194361268
ENSSSCG00000002903	0	0.933070348	0.388766773	0.409934877
ENSSSCG00000002904	11.03459695	8.542193323	14.59244297	12.8183236
ENSSSCG00000002905	53.72334239	53.73457683	77.86708731	73.35736745
ENSSSCG00000002906	1.615390808	2.604036695	1.738750477	1.466739468
ENSSSCG00000002907	94.09146649	98.2523076	125.369995	122.0792469
ENSSSCG00000002908	0	0.039210738	0	0
ENSSSCG00000002910	8.791610347	8.303555871	7.884905346	10.57660988
ENSSSCG00000002913	0.187827235	0.341598636	0	0.093798658
ENSSSCG00000002915	4.835934032	5.289326106	1.121126716	5.021413557
ENSSSCG00000002916	25.73166907	28.00171524	33.59314958	40.86101756
ENSSSCG00000002917	0.752644129	0.527333386	0.771340448	0.920141594
ENSSSCG00000002918	0.641994159	1.517860961	0.243239104	0.341977758
ENSSSCG00000002919	0	0	0.244109369	0
ENSSSCG00000002921	31.88984536	37.80605827	41.70437837	38.19494374
ENSSSCG00000002923	5.653574791	5.128588716	9.16716041	7.064014628
ENSSSCG00000002926	46.02643788	45.68312422	57.94179989	62.670844
ENSSSCG00000002927	4.309591562	4.058856012	5.758607829	5.021702243
ENSSSCG00000002929	0.032876196	0	0	0
ENSSSCG00000002930	13.98499922	11.53304571	8.523557231	8.945364638
ENSSSCG00000002931	0.879811476	0.656451371	0.512836094	0.736034028
ENSSSCG00000002932	4.06046073	6.273227578	6.024207821	5.117642567
ENSSSCG00000002933	2.96939373	2.212418983	2.123069824	2.321583317
ENSSSCG00000002935	2.48050833	5.279943169	3.517748444	3.155662595
ENSSSCG00000002937	2.808117155	1.8132285	2.134587489	2.215461316
ENSSSCG00000002938	3.360081384	2.654435521	2.725164406	2.572909047
ENSSSCG00000002941	0.723937132	0.16457673	0	0
ENSSSCG00000002944	0.070206379	0	0	0
ENSSSCG00000002950	5.37162726	6.736590857	8.855472675	7.626655589
ENSSSCG00000002952	18.72430126	21.33966443	24.00634825	30.16563993
ENSSSCG00000002953	8.318162162	16.5765564	3.185117458	8.366901777
ENSSSCG00000002954	0.201882692	0.403877199	0.22946828	0.564579592
ENSSSCG00000002955	1.38143072	1.866345204	0.504704481	0.407351726
ENSSSCG00000002957	0.223979306	1.018369689	1.018336846	0.656201725
ENSSSCG00000002959	5.751371862	5.026862249	5.870830331	6.655245062
ENSSSCG00000002960	0.288126979	0.561441758	0.370383659	0.246663672
ENSSSCG00000002962	0.167906165	0.381710597	0.106027302	0.31676786
ENSSSCG00000002963	58.88930679	60.36516	62.90483334	64.51461522
ENSSSCG00000002965	21.27789577	21.40424499	33.8773796	30.34039998
ENSSSCG00000002967	0	0.121467851	0	0.088942755
ENSSSCG00000002968	0	0.423045458	0	0
ENSSSCG00000002969	0.496200308	0.300810739	0	0.055065879
ENSSSCG00000002971	0	0.042923682	0	0
ENSSSCG00000002972	8.831478275	8.365458289	14.94406071	12.25092736
ENSSSCG00000002977	0	0	0	0
ENSSSCG00000002978	0	0	0	0
ENSSSCG00000002980	0	0	0	0
ENSSSCG00000002981	0	0	0	0
ENSSSCG00000002986	0.118473264	0.053866397	0	0
ENSSSCG00000002987	8.608295318	8.073608699	5.66743202	17.81239537
ENSSSCG00000002988	1.373395728	2.237589792	1.300882343	1.171672853
ENSSSCG00000002989	16.615411	18.2931447	24.87003683	18.67064085
ENSSSCG00000002990	0	0	0.079243402	0.111410872
ENSSSCG00000002991	0.083017762	0.427785691	0.131057566	0.221109707
ENSSSCG00000002993	0.146670973	0.385303167	0.231544916	0.499155997
ENSSSCG00000002994	0.168298469	0.382602444	0.239118816	0.074707758
ENSSSCG00000002995	25.4638536	19.42063156	38.96210371	33.44744964
ENSSSCG00000002996	8.669603222	8.165974284	9.433459268	8.905481811
ENSSSCG00000002997	0.307827969	0.419881656	1.74945048	1.43477207
ENSSSCG00000002998	153.429319	174.4384941	217.6701028	192.5298399
ENSSSCG00000003000	1.695914683	1.769434371	3.195836304	2.983533466
ENSSSCG00000003006	0	0	0	0
ENSSSCG00000003013	6.333225861	6.202078032	5.866997696	5.468174794
ENSSSCG00000003015	9.244715895	6.567667621	15.44568311	16.90652543
ENSSSCG00000003016	16.19037201	14.22799588	26.4980321	19.60506069
ENSSSCG00000003017	0.534853412	0.473220025	0.150614942	0.914394172
ENSSSCG00000003018	2.716073017	2.977342655	4.510979749	3.319710228
ENSSSCG00000003021	6.027693081	6.227336965	10.51090841	8.286722352
ENSSSCG00000003022	3.383047316	2.514971649	3.017307289	2.186834632
ENSSSCG00000003024	0.353254209	0.525647655	0.638787313	0.256597667
ENSSSCG00000003030	6.486853661	6.224929243	11.29862768	9.771251819
ENSSSCG00000003035	9.28470494	8.157742546	12.30039516	12.1890112
ENSSSCG00000003037	14.22748907	14.09589164	21.61341417	14.65216443
ENSSSCG00000003038	7.979051568	14.46687053	3.616600992	5.149885244
ENSSSCG00000003040	0	0.080716622	0	0.039402243
ENSSSCG00000003042	310.2054036	314.4802352	296.8177086	267.3310446
ENSSSCG00000003043	0	0	0.12194561	0.042861824
ENSSSCG00000003044	0.458800922	1.251621753	0.217288435	0.458239305
ENSSSCG00000003045	0.767789297	1.277165054	0.674037595	3.017521411
ENSSSCG00000003046	67.94866182	78.11146023	75.74465702	76.73980898
ENSSSCG00000003049	0	0	0	0.173776741
ENSSSCG00000003051	0	0	0	0
ENSSSCG00000003054	5.833842089	11.0520031	5.909561069	4.801633155
ENSSSCG00000003055	12.53431711	14.13678671	23.31797604	15.62319909
ENSSSCG00000003059	15.88591991	18.12799333	9.883922386	13.7405739
ENSSSCG00000003061	22.31719592	20.21328657	23.78649208	28.80401669
ENSSSCG00000003062	0.065902786	0.179784643	0.06242321	0.065822114
ENSSSCG00000003063	0.761118383	0.828271662	0.732750954	0.789264881
ENSSSCG00000003064	11.85947753	13.78979756	16.20543602	14.69292901
ENSSSCG00000003066	0.142825667	0	0	0.190201113
ENSSSCG00000003068	5.106158211	4.921048629	8.205617018	5.891773807
ENSSSCG00000003069	0	0	0	0
ENSSSCG00000003070	5.221530951	5.275734279	5.615590729	5.347932195
ENSSSCG00000003071	0.182821687	0.581866458	0.115445971	0.202886551
ENSSSCG00000003072	6.149632736	4.269954687	5.328240309	5.2215828
ENSSSCG00000003073	0	0.032981641	0	0
ENSSSCG00000003076	4.981162714	4.947056916	3.500573474	4.417185467
ENSSSCG00000003077	4.662083048	4.28601816	3.5909773	4.144686518
ENSSSCG00000003078	0.038685148	0	0.036642626	0
ENSSSCG00000003079	2.237270444	1.29291861	1.881484478	4.176694973
ENSSSCG00000003080	0	0	0	0
ENSSSCG00000003081	0	0.047055703	0.098029553	0.068911466
ENSSSCG00000003083	0	0	0	0
ENSSSCG00000003085	37.52728561	35.13081486	56.531245	62.56709733
ENSSSCG00000003088	4.719321203	5.782204769	8.752078469	5.193168108
ENSSSCG00000003089	54.77068144	48.03194607	92.71382119	97.33379429
ENSSSCG00000003090	19.86950597	31.52359448	21.88463525	16.83717906
ENSSSCG00000003091	25.11876225	25.97667848	46.3021227	38.64319441
ENSSSCG00000003092	0.066373411	0.150890436	0.094303481	0.044194776
ENSSSCG00000003093	27.04169595	30.05835422	44.33380909	37.36646654
ENSSSCG00000003098	30.01975866	21.76257134	46.77257702	47.05775827
ENSSSCG00000003100	10.94475272	11.53964508	14.1898891	14.21197245
ENSSSCG00000003101	0.24973859	0.162212824	0.270345988	0.356332694
ENSSSCG00000003102	0.785392855	0.204054637	0.850200233	2.241232739
ENSSSCG00000003103	6.695066725	5.544528562	5.761209017	5.522639261
ENSSSCG00000003104	42.48671761	41.68279716	63.49404188	53.92220305
ENSSSCG00000003105	44.46715911	57.89683507	87.20620988	81.17098788
ENSSSCG00000003106	13.01910331	13.80864752	18.21777397	17.33755557
ENSSSCG00000003107	29.2402392	24.05416047	29.25396346	27.29829383
ENSSSCG00000003108	0.121470058	0.69956674	0.383522028	0.242642735
ENSSSCG00000003109	17.14040056	21.51510385	14.04412874	15.40397625
ENSSSCG00000003110	13.75563335	12.39623168	21.47502977	13.9033316
ENSSSCG00000003111	157.7640517	174.8909952	209.4374556	190.2599911
ENSSSCG00000003112	11.01516371	7.315463911	14.18497734	6.592767094
ENSSSCG00000003113	0	0	0	0
ENSSSCG00000003114	10.19342217	11.97638829	17.09490707	12.26491873
ENSSSCG00000003115	39.27817962	51.02474912	47.03074347	69.42380817
ENSSSCG00000003119	0	0.012939853	0	0
ENSSSCG00000003120	33.51096947	33.65041044	48.17072531	46.61685503
ENSSSCG00000003121	10.16095999	7.519022969	19.36584731	15.85963357
ENSSSCG00000003124	0.084544301	0	0	0
ENSSSCG00000003126	0	0	0.265998319	0
ENSSSCG00000003128	35.02336246	32.04605276	60.37288224	46.38717219
ENSSSCG00000003129	1.89834759	1.406572811	1.2986404	1.73216992
ENSSSCG00000003131	0.102172687	0.743279868	0.387112447	0.136063491
ENSSSCG00000003132	70.38843491	78.7326001	90.63633533	76.45714095
ENSSSCG00000003133	0.144207697	0.18030954	0.307335895	1.164251982
ENSSSCG00000003134	8.439686706	6.463464377	16.51933427	18.90304024
ENSSSCG00000003135	3.232539028	3.576374198	2.015728096	2.242070896
ENSSSCG00000003136	29.44301113	32.16985292	37.67766053	47.56537234
ENSSSCG00000003137	3.350866381	4.149223152	1.485676521	2.167880615
ENSSSCG00000003138	4.599617431	7.891751615	3.452529983	4.218378054
ENSSSCG00000003139	9.862847124	13.53375679	14.04917729	10.48385722
ENSSSCG00000003140	0.317670318	0.649960138	0.150448884	0.423041946
ENSSSCG00000003142	0.580316171	0.527706251	0.068709535	0.48300484
ENSSSCG00000003143	3.945559048	4.185842693	2.826885923	4.277543776
ENSSSCG00000003144	7.267522322	5.180232018	7.529164177	7.233422614
ENSSSCG00000003145	0.028974958	0.368874311	0.05489024	0.19292993
ENSSSCG00000003146	0	0.043667692	0	0.03197492
ENSSSCG00000003147	0.599335337	0.494303405	0.290446693	0.436190381
ENSSSCG00000003148	0.678477972	1.473870304	1.74945048	0.978824094
ENSSSCG00000003149	0.300669179	0.195293794	0.08136979	0.057200215
ENSSSCG00000003150	14.93869897	18.38448825	13.20096036	12.03789042
ENSSSCG00000003152	22.73205035	23.16712936	36.04748269	31.36182044
ENSSSCG00000003153	1.547405901	1.26640998	2.931410041	2.575852879
ENSSSCG00000003154	2.74469526	3.38786273	4.261493685	3.648833722
ENSSSCG00000003155	5.665143161	9.001315537	5.308082974	6.32220271
ENSSSCG00000003156	0.130729119	0.148596956	0	0.108807579
ENSSSCG00000003157	2.425558749	2.406178962	3.20256547	2.49600144
ENSSSCG00000003158	0.063801368	0.116034612	0.181298234	0.042482179
ENSSSCG00000003159	0.099560117	0.316869916	0.377213925	0.232022574
ENSSSCG00000003160	0.424072509	0	0.631214681	0.080676839
ENSSSCG00000003161	0.754259107	0.457253322	0.714435274	0.502223881
ENSSSCG00000003165	582.9681233	621.5234875	616.9612439	576.7114483
ENSSSCG00000003167	4.096118629	2.362052702	5.819773891	3.326101291
ENSSSCG00000003168	10.75775303	9.83180722	20.585025	13.35097392
ENSSSCG00000003169	8.038809557	7.127661603	9.593158384	9.125093295
ENSSSCG00000003170	0.024244949	0.110234834	0.160753948	0.016143514
ENSSSCG00000003172	0.093426387	0.212391499	0.44246802	0.093312025
ENSSSCG00000003177	11.46117442	14.27516652	12.89566004	10.26774204
ENSSSCG00000003178	12.69899272	14.40570391	12.95377307	20.47450682
ENSSSCG00000003183	3.032915565	5.033276109	2.298225472	5.906945823
ENSSSCG00000003187	4.700805841	5.951335275	6.698107026	6.260068805
ENSSSCG00000003189	95.32493355	110.0624563	154.678603	154.1718812
ENSSSCG00000003191	0.163894755	0.186295615	0.07762067	0.027282355
ENSSSCG00000003192	0.348822008	0.654222387	0.268453811	0.580658361
ENSSSCG00000003193	4.876358447	3.682447697	7.208031035	6.864608703
ENSSSCG00000003194	20.20856176	17.39943332	28.45792854	23.74729459
ENSSSCG00000003195	9.756988116	7.884444437	12.18658426	9.877557178
ENSSSCG00000003196	25.8666627	21.15153844	32.09435962	23.00826921
ENSSSCG00000003197	21.0869537	19.55207314	30.28746626	23.42170584
ENSSSCG00000003198	3.745269387	3.405733231	3.805526143	3.66360404
ENSSSCG00000003199	56.61390703	64.29598862	80.66970172	62.54399053
ENSSSCG00000003201	2.765221161	4.843568762	4.959345303	5.267108506
ENSSSCG00000003204	3.510126199	3.371733274	3.168702688	3.708827419
ENSSSCG00000003207	1.033948488	0.104468163	0.217634988	0.458970149
ENSSSCG00000003211	6.216244707	6.607047863	8.564415461	8.681338715
ENSSSCG00000003212	2.962118189	6.158264294	4.731218278	3.109317369
ENSSSCG00000003214	2.401400236	3.546172474	3.703531084	1.715138557
ENSSSCG00000003216	15.76196563	17.38826075	36.39041487	25.84385425
ENSSSCG00000003217	1.155975842	1.03475349	2.070124577	1.948321379
ENSSSCG00000003218	0.596318315	0.717693993	0.199353013	0.373702503
ENSSSCG00000003219	2.903605212	3.859005363	1.163587993	2.00772756
ENSSSCG00000003222	0.364625384	0.58024648	0.414448405	0.279203937
ENSSSCG00000003225	0.013016217	0.023672403	0.049315915	0.017333712
ENSSSCG00000003226	1.788220194	1.244986572	2.223118608	2.04649413
ENSSSCG00000003227	0.992125669	0.995511389	0.178227085	2.038771344
ENSSSCG00000003228	0.107590358	0.244591256	0.101909737	0.143278209
ENSSSCG00000003229	40.94661677	34.96014649	61.05373906	62.56997074
ENSSSCG00000003230	0.431327812	0.915191155	0.136184768	0.765866357
ENSSSCG00000003231	0.182205088	0	0	0
ENSSSCG00000003232	0	0.125481874	0.13070607	0.18376391
ENSSSCG00000003233	3.374840161	2.237729472	3.096757877	3.557970646
ENSSSCG00000003234	0.064256686	0.116862691	0	0.085570706
ENSSSCG00000003235	2.884153941	1.704744743	0.751265521	1.248270166
ENSSSCG00000003236	0	0.014251858	0	0
ENSSSCG00000003238	1.846967812	1.746707691	1.539516422	4.427296672
ENSSSCG00000003239	0.412789368	1.063539783	0.22808022	0.343570062
ENSSSCG00000003240	0.873906517	1.509892908	0.827765468	1.527464351
ENSSSCG00000003241	1.96164882	1.855163397	1.635107311	1.863462137
ENSSSCG00000003243	0.146306861	0.029565127	0.138582062	0.108242791
ENSSSCG00000003251	0.0137939	0.100347052	0.039196803	0.128585471
ENSSSCG00000003253	8.884581521	10.82603287	6.627196775	13.82819176
ENSSSCG00000003255	0.090039681	0	0	0.149882439
ENSSSCG00000003256	0.779926083	1.452212504	0.246249023	0.222563251
ENSSSCG00000003257	1.117827983	1.388374773	1.549475444	1.942458261
ENSSSCG00000003259	0	0	0.038137825	0.268096035
ENSSSCG00000003262	5.012208901	4.62604615	7.249285425	7.354231694
ENSSSCG00000003263	9.599946933	8.710155486	15.50695418	13.01255128
ENSSSCG00000003264	13.1203781	12.31018056	24.85528076	20.41149322
ENSSSCG00000003265	1.73431167	1.191574267	1.095161616	1.616709459
ENSSSCG00000003266	0.367196659	0.556512646	0.521713779	0.570495606
ENSSSCG00000003267	12.68966741	15.32143377	19.59783456	19.13908899
ENSSSCG00000003268	5.082035938	6.079373117	7.64530651	6.07107289
ENSSSCG00000003269	1.023706966	0.677018485	1.087190802	1.590483767
ENSSSCG00000003271	29.11110326	39.02957029	24.32360251	23.58932275
ENSSSCG00000003278	0	0	0	0
ENSSSCG00000003282	0.009692108	0	0	0
ENSSSCG00000003288	25.70820824	22.41684842	45.90481738	39.03369374
ENSSSCG00000003289	5.477699215	4.794314123	8.560999115	9.072731693
ENSSSCG00000003301	22.51162357	26.9887156	41.32952649	39.77810757
ENSSSCG00000003302	2.030745704	1.194887102	1.018336846	0.755626229
ENSSSCG00000003306	0	0	0	0
ENSSSCG00000003315	0	0	0.021995025	0
ENSSSCG00000003317	6.481005305	7.549234717	7.425045609	5.918237196
ENSSSCG00000003318	0	0	0.144246445	0.101400382
ENSSSCG00000003322	2.318830137	2.03682866	1.616923615	1.596555957
ENSSSCG00000003324	0.269445429	0.338358499	0.255219085	0.38445086
ENSSSCG00000003325	3.843591119	2.718443293	1.820327426	23.17549814
ENSSSCG00000003326	10.90694918	14.68759163	11.36813587	12.4280054
ENSSSCG00000003329	2.137152236	2.764933448	3.698972976	4.566613717
ENSSSCG00000003331	0.073652091	0.334874941	0.279053451	0.49041289
ENSSSCG00000003332	27.97661512	25.9666813	34.723468	32.39601869
ENSSSCG00000003333	0.180530688	0.273607094	0.626996037	0.440757048
ENSSSCG00000003334	27.52841095	25.38819318	38.29262306	40.04301079
ENSSSCG00000003339	16.2440009	15.6811066	26.03458543	20.45763822
ENSSSCG00000003341	1.472687504	1.565656134	2.123168028	1.305049743
ENSSSCG00000003342	25.19828346	27.44999176	43.79372317	36.53643952
ENSSSCG00000003343	8.732424108	8.644873089	15.85005269	17.01382746
ENSSSCG00000003344	1.052411854	0.611418581	0.830704976	0.798075327
ENSSSCG00000003348	13.73082187	19.63043047	22.81240625	21.48773321
ENSSSCG00000003350	10.02199142	10.66750303	14.06939437	12.4752765
ENSSSCG00000003351	0.047451742	0.043149894	0	0.031595771
ENSSSCG00000003352	39.14948791	34.34499982	49.92270512	50.77504609
ENSSSCG00000003353	8.107342699	8.221987458	10.49102975	9.027374164
ENSSSCG00000003354	24.82275036	22.62134983	24.0476697	24.52346727
ENSSSCG00000003356	0.18517158	0.084192209	0.029232463	0.164395478
ENSSSCG00000003360	3.602157195	3.389619094	5.9817419	4.683144301
ENSSSCG00000003362	2.656106512	3.678052486	4.352009881	5.566341753
ENSSSCG00000003366	0.125941856	0.05089969	0.0662735	0.065223247
ENSSSCG00000003367	0	0.233934066	0	0.171294216
ENSSSCG00000003368	0.483975888	0.45232492	0.356550938	0.152176273
ENSSSCG00000003369	34.32559674	30.5831491	45.12992772	33.52364549
ENSSSCG00000003370	38.11849389	52.5492568	189.7807834	66.2982813
ENSSSCG00000003371	7.468174197	5.038579877	12.8926894	8.207609168
ENSSSCG00000003374	0.026648814	0.024232904	0.025241794	0.070976516
ENSSSCG00000003376	5.437604198	5.094786529	10.94743233	6.024614435
ENSSSCG00000003377	29.81959323	36.6245161	43.39765867	46.35570037
ENSSSCG00000003379	2.595106673	2.359841208	4.796594606	5.669555021
ENSSSCG00000003382	0.596712678	0.723488393	0.457548587	0.624362351
ENSSSCG00000003383	2.95565374	2.497323143	3.499499164	3.329240302
ENSSSCG00000003384	35.26587411	40.25282843	52.5997827	61.81770722
ENSSSCG00000003385	95.32043947	81.76989434	86.12556146	104.8693795
ENSSSCG00000003386	0	0	0	0.04775544
ENSSSCG00000003388	0.084405607	0.061402895	0.031979643	0.30348823
ENSSSCG00000003390	0	0.037508039	0.026046409	0
ENSSSCG00000003391	0	0	0	0.024710139
ENSSSCG00000003393	6.529038022	6.516365279	12.21779086	9.001046128
ENSSSCG00000003395	0.358159693	0.287818971	0.536487358	0.493599893
ENSSSCG00000003396	26.70044624	25.97060472	27.01608158	25.35118493
ENSSSCG00000003398	16.30929645	18.71778472	24.04786564	19.5550396
ENSSSCG00000003399	0	0.214057315	0	0.078369903
ENSSSCG00000003400	2.55222862	2.16017611	4.444433884	3.804048176
ENSSSCG00000003401	26.18625553	24.59022606	26.65467687	28.79709101
ENSSSCG00000003402	84.89455623	72.15260498	138.2727436	130.4187142
ENSSSCG00000003403	21.22040719	11.76723617	19.75714207	21.51076618
ENSSSCG00000003404	11.08180687	12.16208936	10.09855208	11.65345906
ENSSSCG00000003405	10.7110401	10.29657747	15.43567194	15.30822663
ENSSSCG00000003407	0.149992609	0.152441111	0.16714495	0.170371024
ENSSSCG00000003410	2.453093472	3.406891161	1.626501483	2.242204171
ENSSSCG00000003412	19.19775927	17.68302577	22.37410299	24.38946351
ENSSSCG00000003413	10.79925518	11.71711124	16.31005806	14.44608442
ENSSSCG00000003414	0	0.0164329	0.034234104	0
ENSSSCG00000003417	1.134150502	0.41972791	1.399047912	4.030525943
ENSSSCG00000003419	24.61589034	19.88898253	26.52696173	24.55888845
ENSSSCG00000003420	8.051131809	7.986804682	5.918215377	8.249291733
ENSSSCG00000003421	1.076248053	1.001980132	0.655343776	1.330866484
ENSSSCG00000003423	19.05639427	10.88991435	5.390315753	11.39927271
ENSSSCG00000003428	11.80308425	12.83710371	11.51644392	9.030453038
ENSSSCG00000003429	7.702527984	8.037277156	9.73173519	10.04134416
ENSSSCG00000003430	0	0.382304699	0	0.093312025
ENSSSCG00000003431	0.066634361	0.121186935	0	0
ENSSSCG00000003432	7.048609318	8.313541779	10.03025375	9.26255684
ENSSSCG00000003433	13.09188821	17.30621276	13.38271999	16.4281977
ENSSSCG00000003434	5.676557711	5.568827504	8.077730668	8.336457629
ENSSSCG00000003435	5.540903437	7.757238084	6.871942172	7.803508522
ENSSSCG00000003437	0.039126423	0.035579326	0	0.156314114
ENSSSCG00000003438	4.215246179	4.370318396	5.046312788	5.574466137
ENSSSCG00000003439	8.447606879	12.19721795	2.925310638	3.266038528
ENSSSCG00000003440	0	2.337443382	0.055335417	0.07779786
ENSSSCG00000003449	1.546444236	1.036182528	1.696077414	1.029700827
ENSSSCG00000003451	218.5207352	244.1304401	246.7608806	140.0186021
ENSSSCG00000003453	7.003086288	6.120093235	9.648484464	11.20333385
ENSSSCG00000003455	0.508958353	0.424249415	0.174086633	0.320062991
ENSSSCG00000003458	32.4670771	38.16478072	42.00390712	54.68023848
ENSSSCG00000003459	0	0	0	0
ENSSSCG00000003460	4.439788726	5.185828492	5.093578057	4.816625896
ENSSSCG00000003461	7.098431903	8.379151405	9.746938387	8.642464732
ENSSSCG00000003463	0	0	0	0
ENSSSCG00000003464	4.086257711	3.490860416	3.670908746	3.300387676
ENSSSCG00000003465	15.42891014	21.5184074	17.37857074	22.39951632
ENSSSCG00000003468	18.39683121	22.96323168	29.42483857	23.10356495
ENSSSCG00000003470	0.065172354	0.059264002	0	0.032546289
ENSSSCG00000003471	2.582458303	4.34392415	3.128498765	3.188144087
ENSSSCG00000003472	0.230613882	0.246177831	0.113967542	0.247022283
ENSSSCG00000003473	2.610617965	2.131706871	5.349281274	3.866789561
ENSSSCG00000003476	0.03458077	0.094337309	0.163774769	0.06907688
ENSSSCG00000003477	14.59810369	15.440251	18.6610555	16.61899577
ENSSSCG00000003478	24.85189105	16.81305785	35.94898348	21.19068022
ENSSSCG00000003479	3.287425962	4.628743236	1.481592033	1.041509185
ENSSSCG00000003481	0.031851313	0.028963758	0.090508824	0.095436972
ENSSSCG00000003482	0	0	0	0
ENSSSCG00000003483	0.030835507	0	0	0
ENSSSCG00000003485	79.28084668	81.90231995	99.4681529	72.31963301
ENSSSCG00000003486	5.461139952	5.468938427	8.032026003	5.155265478
ENSSSCG00000003488	12.0029736	11.75344468	18.05030396	17.41000781
ENSSSCG00000003489	11.42949746	11.4405165	14.89829791	13.80851379
ENSSSCG00000003491	6.77771224	9.897210473	10.35612204	10.50824136
ENSSSCG00000003492	3.956740442	3.858131646	6.705454966	5.047001004
ENSSSCG00000003493	59.58113336	68.70773225	64.94107362	76.48303141
ENSSSCG00000003498	0.073153431	0.199564606	0.092388042	0.162364186
ENSSSCG00000003503	0.126625367	0.049348221	0.102805478	0.03613439
ENSSSCG00000003505	62.32474843	63.22849485	82.15840373	81.38902528
ENSSSCG00000003506	1.648487689	2.593991272	1.751539376	2.147569281
ENSSSCG00000003508	1.870646887	3.014534969	2.310171787	1.75010659
ENSSSCG00000003509	0.548663996	0.484668619	1.677873398	1.30474376
ENSSSCG00000003511	58.76358759	50.00576264	46.57500773	39.95433765
ENSSSCG00000003512	47.08172652	45.44392868	45.72412127	46.91433213
ENSSSCG00000003513	9.29744814	6.604240291	15.68575091	15.54973313
ENSSSCG00000003514	8.000468202	12.12194041	17.61258802	19.39099763
ENSSSCG00000003520	58.88118914	65.33473723	47.47264957	54.72690834
ENSSSCG00000003521	0.622240493	0.323331329	1.20684017	0.434048693
ENSSSCG00000003523	0.195406564	1.132783472	0.115680856	0.032527895
ENSSSCG00000003524	0.023221065	0.063347716	0.219950254	0
ENSSSCG00000003527	31.29596463	24.36007627	40.29271555	26.54635659
ENSSSCG00000003529	0	0	0.135913483	0.03184753
ENSSSCG00000003530	0.192084652	1.048024614	1.637485649	1.023197453
ENSSSCG00000003531	57.74616047	57.06441528	57.89175223	64.3094034
ENSSSCG00000003532	9.556481631	8.150197962	13.50645355	14.11950234
ENSSSCG00000003539	0	0.050013901	0	0.012207274
ENSSSCG00000003541	1.572121412	1.104688644	2.369047525	2.046014252
ENSSSCG00000003543	2.697155106	3.484829569	2.682979715	2.891472129
ENSSSCG00000003547	0	0	0	0.179634384
ENSSSCG00000003549	2.479491036	1.909598766	4.050097686	2.307989513
ENSSSCG00000003551	4.930041541	7.677639337	3.970678999	3.950999386
ENSSSCG00000003552	6.085572478	4.802982093	4.894185322	4.969534654
ENSSSCG00000003553	13.47955799	15.10136878	12.24892542	11.50610747
ENSSSCG00000003554	44.76407553	54.33779794	79.22424529	80.13193097
ENSSSCG00000003555	357.8477867	251.5676614	299.2671839	350.60108
ENSSSCG00000003557	61.54168477	42.50180728	166.2657354	31.66448429
ENSSSCG00000003558	3.187082309	3.249948453	7.049703774	6.15782994
ENSSSCG00000003559	27.07719341	23.93159371	41.41163786	31.41899521
ENSSSCG00000003561	2.229419278	3.817921563	3.762486664	3.134697617
ENSSSCG00000003564	6.870414627	6.142180572	8.62461797	7.319471553
ENSSSCG00000003565	0	0.02065643	0.064549261	0
ENSSSCG00000003566	49.2257232	42.99064035	64.41488414	72.32723207
ENSSSCG00000003567	0	0.072739077	0	0
ENSSSCG00000003569	3.085758883	2.624528819	4.435147795	3.863976955
ENSSSCG00000003570	7.891214893	8.742590917	9.215371981	8.466648913
ENSSSCG00000003572	0	0.017593752	0.036652468	0
ENSSSCG00000003573	0.035939501	0.049021982	0	0.047860677
ENSSSCG00000003576	0.138923326	0.600062309	0.131588368	0.346883177
ENSSSCG00000003577	15.14870086	11.60469717	18.29946863	17.44880489
ENSSSCG00000003578	0.708315435	3.757258417	0.670917365	0.379925987
ENSSSCG00000003579	4.277373125	5.541344897	9.536829493	4.876868961
ENSSSCG00000003580	13.73605863	14.79318154	16.53288632	15.10786484
ENSSSCG00000003582	0.058005915	0.18989011	0.021977313	0.038623273
ENSSSCG00000003583	57.02325889	50.26007002	62.61024614	64.08946929
ENSSSCG00000003584	0.080559548	0.303490112	0.250720096	0.076629463
ENSSSCG00000003585	0	0.07968557	0.249009375	0
ENSSSCG00000003586	56.20444867	56.68237702	43.55601558	55.46879241
ENSSSCG00000003589	17.83364768	20.46369219	20.66951436	21.06371591
ENSSSCG00000003590	2.902848484	4.052966089	2.007438273	2.129570751
ENSSSCG00000003591	42.51873818	43.77166296	44.63285536	39.6736438
ENSSSCG00000003592	21.19433585	22.24535321	30.25028764	23.36246243
ENSSSCG00000003596	63.06294834	57.05798072	62.96484124	70.81945262
ENSSSCG00000003600	0	0.136291174	0.056786158	0.039918752
ENSSSCG00000003601	0.08000564	0.072752542	0.075781454	0.204208581
ENSSSCG00000003603	1.978235332	2.692889478	0.704089757	0.926037975
ENSSSCG00000003604	11.76614156	13.46016096	12.86886088	16.79538176
ENSSSCG00000003606	0	0	0.038137825	0.053619207
ENSSSCG00000003608	0.011457252	0.062511409	0.02170465	0.007628818
ENSSSCG00000003610	9.29550905	5.901593324	10.02137119	10.96090068
ENSSSCG00000003612	30.19329423	24.31746262	35.30248069	36.38458831
ENSSSCG00000003613	96.55104533	75.45180208	105.8272423	89.61669677
ENSSSCG00000003616	0	0	0	0
ENSSSCG00000003617	33.89197522	30.52590067	42.13074372	35.32486502
ENSSSCG00000003619	0.941591434	1.331912182	0.346840945	0.417972816
ENSSSCG00000003620	0.898264851	0.682415396	1.195480841	1.415779822
ENSSSCG00000003621	1.73210663	1.77875239	2.503411414	1.978547625
ENSSSCG00000003622	0	0.006003807	0.068791407	0.061546593
ENSSSCG00000003623	0	0	0	0
ENSSSCG00000003627	16.47904241	13.16034286	16.67041488	12.7483221
ENSSSCG00000003628	10.5725254	7.264984784	11.7481801	12.38786104
ENSSSCG00000003630	29.64831632	29.29224884	26.41160676	25.09517838
ENSSSCG00000003632	0.142074447	0.129194356	0	0.047300178
ENSSSCG00000003633	0.389097878	0.88455825	0.414623307	0.550547245
ENSSSCG00000003634	15.5557457	12.37731529	23.28857564	22.3843624
ENSSSCG00000003637	42.37043161	39.55327403	60.13333093	64.40509513
ENSSSCG00000003639	0	0	0	0
ENSSSCG00000003640	0	0	0	0
ENSSSCG00000003642	3.795506105	5.320304431	3.28112537	3.961917773
ENSSSCG00000003643	38.56477654	29.77818839	40.23876003	46.65832548
ENSSSCG00000003644	18.07903349	29.18568265	8.389073874	14.6348832
ENSSSCG00000003645	29.32615239	31.65084618	29.83538508	43.32722251
ENSSSCG00000003646	5.099592544	6.183036073	5.081921416	6.225205743
ENSSSCG00000003648	19.88857443	14.40121768	16.78837812	21.23069101
ENSSSCG00000003650	0.279192809	0.380822898	0.440753028	0.3098345
ENSSSCG00000003651	0.556383131	1.192579734	0.301146786	0.370468043
ENSSSCG00000003652	70.62584381	83.62538542	59.76853952	82.15829147
ENSSSCG00000003653	111.7048579	117.9895261	116.5759651	136.8463067
ENSSSCG00000003654	13.07456295	11.73054205	16.23678619	19.09479607
ENSSSCG00000003655	3.963892013	2.73210062	4.304641559	5.547699124
ENSSSCG00000003659	0	0.205979681	0	0.037706274
ENSSSCG00000003660	34.22861852	37.58267049	47.08170238	38.71449636
ENSSSCG00000003662	0	0	0	0.131044756
ENSSSCG00000003663	6.026371261	7.162882329	5.798079949	10.96373259
ENSSSCG00000003664	10.4316202	8.850220465	11.97052781	10.47628001
ENSSSCG00000003666	0	0.107028658	0	0.156739806
ENSSSCG00000003667	6.563108897	6.037053532	6.031934807	6.43248286
ENSSSCG00000003669	2.150623687	3.023543808	2.037073747	4.578612645
ENSSSCG00000003670	11.43812662	8.869460959	8.882973711	8.22233891
ENSSSCG00000003672	42.82740973	35.74725875	44.07633348	53.26193626
ENSSSCG00000003673	19.31361511	17.88079825	18.14855513	16.00653019
ENSSSCG00000003679	21.40246191	16.49619003	26.59022316	25.71984185
ENSSSCG00000003680	23.90875551	22.07459253	27.02522611	29.96801277
ENSSSCG00000003682	11.90303106	8.009463147	8.129828507	8.216156436
ENSSSCG00000003684	12.62725842	16.2497947	9.087887302	13.33247581
ENSSSCG00000003687	6.23831507	8.274674713	1.465417296	2.087969687
ENSSSCG00000003690	0.278501951	0.243123557	0.105518974	0.259616969
ENSSSCG00000003691	35.83821772	35.90752245	25.13205377	33.26866635
ENSSSCG00000003693	0.103271319	0.082170389	0	0.008595409
ENSSSCG00000003694	3.9834907	10.2356539	3.807784149	21.70595815
ENSSSCG00000003697	17.73675924	13.52737381	15.51316455	19.11193323
ENSSSCG00000003699	12.52945655	8.786371537	24.46561862	8.662327201
ENSSSCG00000003700	10.96964708	8.500578007	6.879649474	7.648938111
ENSSSCG00000003701	68.67958947	62.6452969	52.22773178	70.14212569
ENSSSCG00000003702	6.425174148	8.829360976	13.26072495	2.487646985
ENSSSCG00000003705	2.444690426	2.240565718	1.969183704	1.281731176
ENSSSCG00000003707	4.869010373	6.880727944	5.531203903	7.228858462
ENSSSCG00000003708	4.186126686	6.272053361	3.985649602	4.823678146
ENSSSCG00000003709	0.007175906	0.019576072	0	0.004778081
ENSSSCG00000003710	2.72486267	2.552168888	1.213067043	1.505911704
ENSSSCG00000003711	0.481978887	0.48211236	0.479357626	0.433250009
ENSSSCG00000003712	15.47386007	13.59639226	10.35071087	9.720286113
ENSSSCG00000003713	18.00340815	16.38773717	13.57022827	10.40772805
ENSSSCG00000003714	0.099905332	0.090848181	0.03154349	0.044348017
ENSSSCG00000003715	17.46400714	15.98675627	17.13074365	11.53787581
ENSSSCG00000003716	12.10113733	8.901177293	10.66252475	11.74006972
ENSSSCG00000003718	2.33367394	2.297825326	2.604681224	2.40504715
ENSSSCG00000003719	5.647087997	4.473275793	4.065186498	4.261465873
ENSSSCG00000003721	0	0.087335385	0	0.01598746
ENSSSCG00000003722	199.5223053	113.4379182	174.6891225	135.2595339
ENSSSCG00000003726	0.134844995	0	0	0
ENSSSCG00000003728	10.9977689	10.96107645	9.497269591	12.06738022
ENSSSCG00000003729	3.556273427	3.598985626	1.836379696	1.787417911
ENSSSCG00000003730	20.43288269	18.08036449	13.68675823	10.45362391
ENSSSCG00000003731	2.017640521	3.246746583	2.557517405	2.83177587
ENSSSCG00000003732	0	0.019321988	0.060379264	0.02829639
ENSSSCG00000003733	0.055217895	0.050211988	0	0.248176366
ENSSSCG00000003736	5.108194354	4.381814082	2.458422444	3.229164012
ENSSSCG00000003737	0.17267884	0.134592202	0.070097845	0.131403782
ENSSSCG00000003738	9.446143636	10.42535708	10.92436748	13.51898417
ENSSSCG00000003740	1.226367641	1.094147124	1.380790179	0.847391884
ENSSSCG00000003741	6.226979816	6.552626529	6.473429068	6.475856851
ENSSSCG00000003743	61.00287637	57.09320765	40.58279393	46.38791736
ENSSSCG00000003744	0.023318791	0.084819085	0	0.031053662
ENSSSCG00000003746	0	0	0.416535828	1.11268038
ENSSSCG00000003747	4.318530828	3.374786522	3.834861005	5.301696405
ENSSSCG00000003748	4.734682949	9.648120237	2.181194159	8.841586148
ENSSSCG00000003749	6.866559605	6.191731096	4.787172908	5.402233257
ENSSSCG00000003753	0.155912867	0.141778222	0	0
ENSSSCG00000003755	0	0.022173845	0	0
ENSSSCG00000003756	0.024277636	0.088306759	0.04599162	0.032330557
ENSSSCG00000003757	7.300671512	6.142748203	5.123189336	4.984810747
ENSSSCG00000003758	0.043081187	0	0.04080656	0.057371269
ENSSSCG00000003760	0.783980436	0.609835986	0.304192412	0.471699259
ENSSSCG00000003761	31.41708888	23.0533943	31.26630506	25.56841383
ENSSSCG00000003762	0.056245506	0.017048813	0.071034429	0.006241851
ENSSSCG00000003763	0.292218031	0.553596504	0.069197331	0.778294209
ENSSSCG00000003766	6.448465207	5.299196078	5.40670687	3.78482977
ENSSSCG00000003768	21.73788848	20.39866782	14.07226687	12.20427505
ENSSSCG00000003770	1.344991083	0.983623181	1.300939909	1.104054009
ENSSSCG00000003771	47.55626881	38.7291133	48.77178157	45.82594776
ENSSSCG00000003772	25.27562801	20.55464503	19.1241299	20.82244553
ENSSSCG00000003773	0.515432878	1.425644694	0	0.157300592
ENSSSCG00000003774	0	0	0.048423399	0
ENSSSCG00000003775	14.00966452	17.12159662	12.46292645	13.66234964
ENSSSCG00000003776	46.41610287	22.45330621	40.7037905	61.25316078
ENSSSCG00000003777	6.961991201	9.044050867	2.637763098	3.410511013
ENSSSCG00000003778	0.042647569	0.077562508	0	0
ENSSSCG00000003779	1.654173677	1.466916214	1.307854515	1.128740785
ENSSSCG00000003780	2.310088966	5.807713828	2.681518971	3.521212348
ENSSSCG00000003781	0.552486609	2.853250804	0.355459982	4.851766143
ENSSSCG00000003783	3.093857628	2.103068743	1.95850665	1.386962314
ENSSSCG00000003784	0.311152245	0.509299219	0.147361919	0.124308546
ENSSSCG00000003787	96.25640061	64.75401728	61.00179092	63.75028265
ENSSSCG00000003788	0.040490019	0.036819302	0.076704406	0
ENSSSCG00000003789	21.5607773	21.24282063	23.40584424	21.89641218
ENSSSCG00000003790	9.064291786	8.45242689	5.843052491	6.384738695
ENSSSCG00000003791	105.0905243	99.10267845	91.97689859	105.9547889
ENSSSCG00000003792	12.47044042	9.929968768	12.37849186	9.940542599
ENSSSCG00000003793	0.896441918	0.983002589	0.074921562	1.773133397
ENSSSCG00000003794	0	0.030310754	0.063145367	0
ENSSSCG00000003795	68.83206805	76.34918522	44.64794745	52.7652997
ENSSSCG00000003797	21.14343564	19.22662804	16.5353943	46.38244337
ENSSSCG00000003798	263.3827145	237.7586009	258.4266593	243.2751267
ENSSSCG00000003799	0.113079662	0.9597295	0.035703071	0.075294161
ENSSSCG00000003801	0	0	0	0
ENSSSCG00000003803	0	0	0	0
ENSSSCG00000003805	3.899688416	2.955127535	1.929768645	4.028074304
ENSSSCG00000003806	26.07697399	28.33906596	21.85994835	23.64469091
ENSSSCG00000003807	1.923991112	1.81729238	1.904709311	1.438127559
ENSSSCG00000003809	9.919167245	13.25778	7.115936987	13.87068317
ENSSSCG00000003811	2.033050314	3.112434658	1.974460188	0.873912616
ENSSSCG00000003812	15.12133728	28.16727684	11.29430992	12.86290725
ENSSSCG00000003814	4.53428247	3.213683439	3.821178807	3.207851885
ENSSSCG00000003815	4.378979014	3.221387135	2.213700146	2.440708576
ENSSSCG00000003816	8.707133972	9.605568534	6.101531722	5.270591276
ENSSSCG00000003818	12.34865368	13.8812702	11.94352616	15.9943466
ENSSSCG00000003819	0	0	0	0.066799973
ENSSSCG00000003820	56.29431873	40.53926058	43.44903878	45.5489218
ENSSSCG00000003821	0.181369878	0.126867206	0.066074539	0.018579268
ENSSSCG00000003823	0	0	0.129220774	0
ENSSSCG00000003825	0.325640799	0.539594751	0.424971997	0.250556941
ENSSSCG00000003826	2.046803674	1.431727615	0.484683821	0.838686437
ENSSSCG00000003828	7.413825601	7.388513827	5.700829896	6.266258614
ENSSSCG00000003830	11.44596732	8.896806005	7.274259553	7.292075101
ENSSSCG00000003831	2.263185911	3.027878987	2.98145786	3.533523165
ENSSSCG00000003832	0.035818869	0	0	0
ENSSSCG00000003833	0.502726922	4.524623089	0.31745576	0.060081722
ENSSSCG00000003834	0.014885667	0.013536172	0	0
ENSSSCG00000003838	0	0.10990191	0	0
ENSSSCG00000003839	34.95627941	20.52418955	51.13732199	31.38583661
ENSSSCG00000003843	5.015472938	5.060297894	8.347593453	6.599598128
ENSSSCG00000003844	12.77751439	9.990287687	12.96252317	13.37412536
ENSSSCG00000003845	0.018469678	0.033590533	0.069978019	0
ENSSSCG00000003846	0.102172687	0	0.096778112	0.090708994
ENSSSCG00000003847	0.210005087	0.381933169	0	0.978824094
ENSSSCG00000003848	4.091052436	7.155630246	3.716885227	9.506307835
ENSSSCG00000003849	76.31189183	68.63422067	62.09788572	87.65298833
ENSSSCG00000003850	26.81045954	20.33878277	19.84410575	21.49364989
ENSSSCG00000003851	14.69325872	14.19134115	15.72921741	19.07496006
ENSSSCG00000003852	0.079710525	0.338259512	0.377509602	0.035383534
ENSSSCG00000003854	1.769915593	1.331567424	1.338761026	2.806354602
ENSSSCG00000003857	8.096315145	9.251525076	8.131865322	8.198291836
ENSSSCG00000003859	15.76714049	11.51905551	11.7168432	11.10559786
ENSSSCG00000003861	27.95325236	22.53670769	43.74607875	36.00719773
ENSSSCG00000003862	2.83665908	2.833035235	2.319449828	2.913904308
ENSSSCG00000003863	12.16156179	9.579474605	11.23211506	11.10920378
ENSSSCG00000003867	82.38284696	86.03129319	72.34407078	68.10034054
ENSSSCG00000003868	13.52977215	9.184078136	11.55192698	20.17465216
ENSSSCG00000003870	28.85558303	28.83014767	29.46464449	33.5522501
ENSSSCG00000003871	0.756238789	0.401146779	0.059692536	0.37765654
ENSSSCG00000003872	12.18779613	15.12258976	6.619630013	6.805192552
ENSSSCG00000003875	0.643961958	1.02476864	0.392118211	0.658487346
ENSSSCG00000003876	8.003527186	9.097435889	8.381756876	9.907721816
ENSSSCG00000003877	17.51600419	18.48005786	18.79111946	17.25829504
ENSSSCG00000003881	3.185214867	4.847874774	2.365052503	2.066956631
ENSSSCG00000003882	0	0.096752642	0	0.014169093
ENSSSCG00000003885	39.63740424	47.57500253	31.14134031	34.6262946
ENSSSCG00000003888	4.325159504	4.439624605	5.780574773	5.151329721
ENSSSCG00000003889	0	0	0.054802063	0
ENSSSCG00000003891	0.005429392	0.004937178	0.071998188	0
ENSSSCG00000003894	0.071701916	0.599854821	0.380330465	0.6874958
ENSSSCG00000003895	8.219543123	9.152760234	7.342671385	7.578613267
ENSSSCG00000003897	1.423770812	1.445533855	1.911604496	1.150508075
ENSSSCG00000003898	6.284812353	9.059901659	7.683501312	7.347635582
ENSSSCG00000003900	12.75954989	21.77668947	6.251308651	2.134451493
ENSSSCG00000003901	7.530245748	12.08124116	4.082666906	5.942540646
ENSSSCG00000003903	210.3985231	203.5267485	218.8350402	220.7618187
ENSSSCG00000003904	10.39664139	12.67771711	14.7574613	13.25015312
ENSSSCG00000003905	5.693086029	6.631492493	10.07729481	7.44135109
ENSSSCG00000003908	0	0	0.033527552	0.023568737
ENSSSCG00000003909	14.02742625	13.27480175	20.08549671	19.12511046
ENSSSCG00000003913	16.88221098	20.52674966	29.16142654	26.39835365
ENSSSCG00000003914	121.678747	185.555552	120.3206457	171.5474876
ENSSSCG00000003917	1.233384184	1.02570827	0.589124185	0.659807373
ENSSSCG00000003919	2.495075493	1.802547812	6.725707759	4.504681421
ENSSSCG00000003921	3.820985772	3.911710627	6.362862756	4.710884064
ENSSSCG00000003922	5.851224805	4.456711939	5.684398226	6.1937071
ENSSSCG00000003923	8.794458836	9.754403748	13.97070063	12.74882879
ENSSSCG00000003926	4.047760876	3.931765396	4.879693292	5.390408038
ENSSSCG00000003928	2.618824181	3.200817944	3.627476679	7.031232498
ENSSSCG00000003929	0.393450706	0.330259857	0.573349317	0.362740694
ENSSSCG00000003930	1152.875156	1190.906703	984.7176384	901.1897269
ENSSSCG00000003931	20.28931541	16.46040737	27.31268249	25.42554029
ENSSSCG00000003935	0	0	0	0
ENSSSCG00000003940	5.38029754	4.600442496	6.617486597	6.496576638
ENSSSCG00000003941	4.103748175	4.164705973	7.204443108	6.641394271
ENSSSCG00000003943	13.14812345	11.16916251	18.03453849	18.26293975
ENSSSCG00000003950	0.232093078	0.512555191	0.533894439	0.761658058
ENSSSCG00000003963	0.049506354	0.225091197	0	0
ENSSSCG00000003964	35.72736068	38.04161443	47.96040244	53.94967378
ENSSSCG00000003965	9.648087567	8.640487055	11.71759031	10.39063243
ENSSSCG00000003966	4.911255319	4.537584719	5.576373404	5.32449505
ENSSSCG00000003967	0.080934545	0.331187554	0	0.026945158
ENSSSCG00000003968	0.607435654	0.598397751	0.767151862	0.808922793
ENSSSCG00000003971	0.686877365	0.871162242	0.821824667	1.071179893
ENSSSCG00000003972	0.171368148	0.363608857	0.270533579	0.266246363
ENSSSCG00000003973	20.4473201	23.22789671	29.65499697	33.72678188
ENSSSCG00000003975	0	0.357399267	0.236904752	0.237908634
ENSSSCG00000003976	17.41449282	11.64885314	19.09236937	19.45746577
ENSSSCG00000003979	2.879802372	2.068294057	1.824293281	2.027439567
ENSSSCG00000003980	1.718976927	0.360724397	1.409034232	1.694861545
ENSSSCG00000003981	2.285559274	2.278198529	1.908151774	2.497380136
ENSSSCG00000003983	8.495756894	7.830189229	14.11437643	12.92277135
ENSSSCG00000003984	17.75314565	15.15713372	18.90220959	15.80503825
ENSSSCG00000003986	0.759331369	0.690492408	0.595232879	0.889160818
ENSSSCG00000003987	0	0.014907041	0.031055334	0.010915426
ENSSSCG00000003988	0.601936585	1.423153202	4.713282741	3.420158617
ENSSSCG00000003989	7.445209549	4.401856489	6.155024277	5.167604923
ENSSSCG00000003990	2.099030928	1.717864533	1.822521262	2.41093074
ENSSSCG00000003993	0	0	0	0
ENSSSCG00000003995	7.817103049	6.25888178	5.553278157	6.2079418
ENSSSCG00000003998	1.196789112	1.544985107	1.214571762	1.216669201
ENSSSCG00000004001	0.194768124	0.236147953	0.153737199	0.280987358
ENSSSCG00000004002	190.9045001	219.8980218	247.6542637	199.4984028
ENSSSCG00000004004	0.438549435	0.199395855	0.72694061	0.492764184
ENSSSCG00000004008	1.546872961	1.99052487	1.548136081	1.923936661
ENSSSCG00000004009	0.123131187	0.223936883	0.233260064	0
ENSSSCG00000004010	10.69740761	10.19411967	8.980758582	7.881973917
ENSSSCG00000004012	0.195319416	0.448704701	0.097372012	0.191657865
ENSSSCG00000004013	0.156736777	0.305415939	0.424175124	0.119272317
[truncated: 16,417 more rows]
