# Supplementary material for: Generation of pig induced pluripotent stem cells using an extended pluripotent stem cell culture system
Source: Stem Cell Res Ther. 2019 Jun 27;10:193. doi: 10.1186/s13287-019-1303-0 (PMC6598264; doi:10.1186/s13287-019-1303-0)
Supplement: Supplementary file 5 — Table S3. Differential expression genes between PC-iPS and PEF-iPS cells. (XLS 2135 kb) [file 13287_2019_1303_MOESM5_ESM.xls]

	baseMean	log2FoldChange	lfcSE	stat	pvalue	padj
ENSSSCG00000000002	499.383383499507	-0.859340027963102	0.221115961571553	-3.88637718351698	0.000101751368513224	0.00449310824921314
ENSSSCG00000000003	211.474900339209	0.909890646320209	0.371667330285513	2.44813189693384	0.0143599077414891	0.117004350445978
ENSSSCG00000000005	86.8406456660578	-0.0814118092139161	0.440900098281943	-0.184649106523573	0.853504266719408	0.947121342744746
ENSSSCG00000000006	22.192774818484	-0.436247533272265	0.947448434740096	-0.460444618700474	0.645197114475215	0.841768454453159
ENSSSCG00000000007	215.983892684348	-0.742135942850743	0.305111840376507	-2.43234068509092	0.0150015894504431	0.12000359609628
ENSSSCG00000000010	1122.64547277024	-0.394477185136397	0.300846630483065	-1.31122354437871	0.189782250101632	0.483931448070732
ENSSSCG00000000014	451.953278655707	-0.481618800829524	0.260791301696482	-1.84675944978429	0.0647820112757492	0.276147860591897
ENSSSCG00000000018	1528.1952937527	0.58104317674087	0.30553037926718	1.90175254629184	0.0572035127329365	0.258851796441785
ENSSSCG00000000019	1895.04251573263	-0.411206973599366	0.237913275444483	-1.72839019945872	0.0839182913840242	0.316775902559488
ENSSSCG00000000020	467.685517331346	-0.507702566506501	0.255270094416014	-1.9888838434756	0.0467140254774962	0.231441965835231
ENSSSCG00000000021	19.7398490715991	1.98056274138693	1.58572717413867	1.24899337899202	0.211667495526162	0.510227619276199
ENSSSCG00000000022	272.92741696299	-0.350959055816114	0.338405170804068	-1.03709720209717	0.299690559015051	0.601866061386498
ENSSSCG00000000024	214.096141670137	-0.476741602165655	0.403272947963704	-1.18218096347133	0.237133904418414	0.536508462828338
ENSSSCG00000000025	0.341245902579895	-2.65664124131	4.86145908256125	-0.546469937562522	0.584742946951326	NA
ENSSSCG00000000026	22.6709891521661	-0.0700372696579636	0.934832694234802	-0.0749195766150348	0.940278700443745	0.975131668732376
ENSSSCG00000000028	15.6587190745076	0.328702378653126	1.00072940475067	0.328462796329065	0.742561769489171	0.892036728565638
ENSSSCG00000000029	243.912376203867	-0.584613585684729	0.319932623315049	-1.82730219765379	0.0676543449963425	0.282513616187031
ENSSSCG00000000031	230.216218932342	-0.429297971448158	0.317338072414365	-1.35280953899411	0.176116484556819	0.465926180193643
ENSSSCG00000000033	382.92219021924	0.335335984072649	0.811711823193714	0.413121965814487	0.679517256722127	0.860447226828952
ENSSSCG00000000034	3446.01768069437	-0.452025889712363	0.170919591899428	-2.64466983971237	0.00817706590138259	0.0824428527536467
ENSSSCG00000000035	533.006340455166	0.0561603859259647	0.26252014762557	0.2139279077584	0.830603276743118	0.933076533764024
ENSSSCG00000000036	1306.09078971182	-0.301234623118753	0.17753680431028	-1.69674465127967	0.089744946980261	0.328765193562961
ENSSSCG00000000037	1707.34476860751	0.111985764232443	0.16344921076949	0.685141052105625	0.493254917338748	0.757379399913721
ENSSSCG00000000038	1723.96277778936	-0.7123822693632	0.217137112773124	-3.28079461067318	0.00103515094139018	0.0234215857211277
ENSSSCG00000000039	3630.99052243879	-0.203636688657748	0.173471472835371	-1.17389150693961	0.240438484738007	0.54028859642545
ENSSSCG00000000040	585.341024195551	-0.457495877668417	0.34878639186884	-1.31167926368084	0.189628376220149	0.483682846032358
ENSSSCG00000000045	424.948493836392	-0.741297297506074	0.262416692658764	-2.82488621434623	0.0047297408971595	0.0593159816778034
ENSSSCG00000000046	4.25111145825828	-1.48399836302302	2.59028290693296	-0.572909761729525	0.566705794696374	NA
ENSSSCG00000000050	599.009538825579	-0.0462648849746406	0.228325452316246	-0.202626927945644	0.839426641125387	0.93817013509164
ENSSSCG00000000058	3760.28997110568	0.128966345719456	0.189902956162048	0.679117104472069	0.497063665607062	0.758888592147967
ENSSSCG00000000059	1165.74809049091	0.320709146328131	0.201298000541712	1.59320582154355	0.11111402568728	0.367466565473465
ENSSSCG00000000061	193.17981421906	-0.0363355186329551	0.30083793825895	-0.12078103859919	0.903864469147337	0.961704899941815
ENSSSCG00000000062	151.394045898562	0.50588700462199	0.47075045602809	1.0746394361258	0.282536188592524	0.584152271402627
ENSSSCG00000000063	302.488114087868	-0.626502689913653	0.278707753483225	-2.24788396477589	0.0245835899247972	0.160200280799484
ENSSSCG00000000064	3459.70379908348	-0.512098543713927	0.226729744560119	-2.25862973871142	0.0239064263385808	0.158241782791441
ENSSSCG00000000066	1347.95631808204	-0.216191176851884	0.186804775193535	-1.15731076268208	0.247145417889764	0.5483333282156
ENSSSCG00000000067	5.88670500497361	0.0292879747726881	1.38529896013731	0.0211419885638153	0.983132390340662	NA
ENSSSCG00000000068	2550.79070781509	-0.503911881450616	0.217074361810007	-2.3213790760406	0.020266393805954	0.143920926115785
ENSSSCG00000000071	9368.37685703867	0.381482849563346	0.204338785621058	1.86691355928286	0.0619136600320047	0.269266834935416
ENSSSCG00000000072	1089.22624715062	0.468204504086156	0.191114738168797	2.44986079342885	0.0142911453926261	0.116953621837953
ENSSSCG00000000074	33.193463874001	1.14859650620728	0.749202956268085	1.5330912626515	0.125253370193255	0.393273466564793
ENSSSCG00000000075	1484.59629788085	0.314960924207831	0.276782250895561	1.13793757796513	0.255146548562435	0.557164525810336
ENSSSCG00000000076	487.232197496682	0.315342069935915	0.296635509518765	1.06306244470697	0.287753634051187	0.590120294255574
ENSSSCG00000000077	764.623945520464	0.0282095495623611	0.217395502119197	0.129761422326456	0.896755185315038	0.960097507398427
ENSSSCG00000000078	511.051098670408	-0.347707890499869	0.261465281759981	-1.32984344292049	0.183569859008421	0.474651304691989
ENSSSCG00000000079	4.85779373840709	3.12864801018523	2.24653174088583	1.39265693568682	0.163723556955726	NA
ENSSSCG00000000080	7.33587811992248	1.89142873528206	1.90064492973413	0.995151017263728	0.319662820941332	NA
ENSSSCG00000000082	19.5889277633428	2.24692704926076	1.19627681277906	1.87826682357985	0.060344672695473	0.266431641050883
ENSSSCG00000000083	293.012611081982	-0.11924734728957	0.306998221442162	-0.388430091644801	0.697697779066172	0.870856498417518
ENSSSCG00000000084	8473.03143993556	0.125978259299302	0.240537579199288	0.523736289849859	0.600461971181934	0.818610631346836
ENSSSCG00000000087	1103.45093758597	-0.210796631298994	0.264614816761056	-0.796616885929488	0.425673567473918	0.705737492048543
ENSSSCG00000000089	1.59457278085131	-2.39824514373118	2.78893805563032	-0.859913377742325	0.389836793631798	NA
ENSSSCG00000000090	9.44466380089834	-1.03547965671804	1.60071623489196	-0.646885209350007	0.51770623904484	NA
ENSSSCG00000000091	166.878619886764	-1.0739704494275	0.447608643579344	-2.39935145317881	0.0164241422683889	0.126535937681857
ENSSSCG00000000092	853.792910680009	-0.744679996542422	0.188215002870203	-3.95653898566189	7.6043482874588e-05	0.00364720636457331
ENSSSCG00000000093	308.476012508392	-0.455588860156851	0.295207058554257	-1.54328579536019	0.122761448555455	0.388695356482491
ENSSSCG00000000094	1084.49740707351	-0.247618693836615	0.296048499815555	-0.836412594527202	0.402922829703801	0.688889946166398
ENSSSCG00000000095	1239.91196067777	-0.175782534304515	0.286839015103669	-0.612826446363943	0.539991102136066	0.78467586251867
ENSSSCG00000000097	2671.16688338102	-0.181308065389714	0.159087515572842	-1.13967500678391	0.254421723445373	0.556227854929002
ENSSSCG00000000103	3.65345654255822	2.37489981375467	2.43263170883074	0.976267720729572	0.328931811641761	NA
ENSSSCG00000000104	8451.17635015791	0.405534326415991	0.260004694819414	1.55971924544537	0.118826242117437	0.381553638544113
ENSSSCG00000000105	1741.103684816	0.344213247445646	0.332389790534007	1.03557105918519	0.300402299457759	0.602368716662787
ENSSSCG00000000106	4.53842892815675	0.66724886413018	1.69792025551516	0.392980095480239	0.694334182670945	NA
ENSSSCG00000000107	1773.22560054307	-0.100614812054226	0.227543005304114	-0.442179323067974	0.658359447296083	0.848687092338735
ENSSSCG00000000108	1167.04234658515	-0.777084564403788	0.291082715248881	-2.66963486217094	0.00759337723527325	0.0791481452019089
ENSSSCG00000000110	364.217105327562	0.486302657568091	0.301334677321147	1.6138290550935	0.106564510446687	0.358617139716181
ENSSSCG00000000111	13.7049027378392	-1.55280949519177	1.55770100593514	-0.99685978841592	0.318832572459361	0.619447485751179
ENSSSCG00000000113	3.16775310930289	1.9064011557076	2.93846764774404	0.648773913563828	0.516484521144225	NA
ENSSSCG00000000114	316.047298008369	-0.298963640932163	0.3093843278565	-0.966317987092191	0.333885088210057	0.634362384602389
ENSSSCG00000000116	252.118766615148	-0.227665870586915	0.317713920689838	-0.716575056241145	0.473636340114861	0.743922248695567
ENSSSCG00000000117	145.446932001633	-0.337976677480831	0.357137736266866	-0.94634826611625	0.343970982859684	0.642212565756326
ENSSSCG00000000118	910.466121554134	-0.784033617818463	0.299890204890618	-2.61440222132107	0.0089383740829284	0.0875149289860526
ENSSSCG00000000119	6336.63749585463	0.114453311106283	0.201941660820186	0.566764235975041	0.570874371900409	0.802917877172123
ENSSSCG00000000120	230.794159655656	-0.487630891484687	0.297574549773187	-1.63868479967914	0.101278921329378	0.34888202245374
ENSSSCG00000000121	8.10060041057905	-1.93455838894835	1.53046327491121	-1.26403450553924	0.206217642290343	NA
ENSSSCG00000000130	0.389261109122924	-2.83541100454142	4.85260904189027	-0.584306499877626	0.559014119890727	NA
ENSSSCG00000000131	78.0992664247846	0.793417534848026	0.561491200753208	1.41305426297634	0.157639769807311	0.441332914896569
ENSSSCG00000000133	75.2908785753659	0.751663960534213	0.484227589046082	1.55229478356443	0.120591705516456	0.384694849185707
ENSSSCG00000000135	285.098107132623	-0.873399621919469	0.353661602754096	-2.46959131304608	0.0135267490950711	0.11303791048725
ENSSSCG00000000136	0.251102940810588	0.423775118368643	4.97636022713351	0.0851576451515744	0.932136062488431	NA
ENSSSCG00000000137	2.84982738583771	-1.04426999351003	2.03855598768311	-0.5122596582186	0.608469295136994	NA
ENSSSCG00000000138	1.1480709122348	1.78818180057174	4.99066267258908	0.358305483236369	0.720114715124866	NA
ENSSSCG00000000139	90.7207331629473	-1.58527695721286	0.424110528604299	-3.73788635342261	0.000185573789971954	0.00699703582303995
ENSSSCG00000000141	3821.90332319753	-0.141614057862709	0.175792517943819	-0.805575001252144	0.420487944646406	0.701778989114128
ENSSSCG00000000142	289.837454430245	-1.85430071822357	0.327436705220758	-5.66308140980529	1.48678577032411e-08	3.4781134808421e-06
ENSSSCG00000000144	1416.72534568771	-0.332392620478888	0.21781957817682	-1.52599974373773	0.127009928315243	0.396254190049104
ENSSSCG00000000145	30297.3338292092	-0.628872317163272	0.274555361585133	-2.29051187903418	0.0219916607547134	0.151374361190722
ENSSSCG00000000146	627.298588433261	0.380310774612326	1.50159782446832	0.253270728297029	0.800059014268297	0.921496985033204
ENSSSCG00000000148	10.2348087083801	-1.16598327513925	1.51574902491875	-0.769245604628878	0.441747522061261	NA
ENSSSCG00000000151	0.291517543777302	-2.4042553183354	4.87593162328085	-0.493086348228496	0.62195157652546	NA
ENSSSCG00000000152	2438.95174249131	0.018968634141991	0.174404036988428	0.108762586403029	0.913390799449091	0.966104776943219
ENSSSCG00000000156	606.439133844909	0.19580241246373	0.216375168650651	0.904920900511755	0.365507293582819	0.658353266160723
ENSSSCG00000000157	3.60454510728215	-2.098265762742	1.83304375704562	-1.14468940235439	0.252337842984005	NA
ENSSSCG00000000158	2193.97886302456	-0.174704275915166	0.170481601930339	-1.02476908908067	0.305472154819221	0.60674839022885
ENSSSCG00000000160	1015.35657741955	0.0143320322684171	0.19252480524003	0.0744425231364274	0.940658274077899	0.975219475827901
ENSSSCG00000000161	1291.81703697508	-0.243237333061496	0.219436620288556	-1.10846281145619	0.267661991301122	0.5696503003523
ENSSSCG00000000162	756.107075861094	-0.628608509380647	0.308042462403287	-2.04065538392456	0.0412850930001754	0.216175109422359
ENSSSCG00000000164	705.575628252781	0.0510775795930987	0.225172447239496	0.226837609215892	0.820550017949394	0.929707050645434
ENSSSCG00000000167	669.906174096239	0.149582754241534	0.238965019543103	0.625960881335412	0.53134060002506	0.780550625727537
ENSSSCG00000000169	2298.83665594001	-0.000381652595783537	0.165524420827396	-0.00230571775376584	0.998160305032774	0.998775750952834
ENSSSCG00000000171	2415.52444573042	0.224798754558693	0.195888320954755	1.14758630562062	0.251139385746717	0.553139030261087
ENSSSCG00000000174	3.91143344740249	-0.876126027616474	1.78147850384355	-0.491797136887269	0.622862760757156	NA
ENSSSCG00000000175	807.758427343148	-0.569478033688085	0.265634609119588	-2.14383974880211	0.0320457292209038	0.186341029968128
ENSSSCG00000000176	1279.586341388	-0.632375715769718	0.172738397643389	-3.6608867767503	0.000251343819015711	0.00867977086327585
ENSSSCG00000000179	63.2512459103332	-0.190230785983067	0.59836038564751	-0.317920087201646	0.75054555512109	0.896477921389881
ENSSSCG00000000180	941.988737620582	-0.26546795142131	0.283999037718092	-0.934749475048658	0.349917423245456	0.646935154775615
ENSSSCG00000000182	69.576784889526	-0.842621365168599	0.620522195429184	-1.35792300642171	0.17448811633248	0.464607268882862
ENSSSCG00000000183	0.965055722315858	2.39481031948511	4.31241185118563	0.555329686061107	0.578669177276497	NA
ENSSSCG00000000184	9.18480675196574	-1.52047642801836	1.35332343487333	-1.12351296729054	0.261219696420557	NA
ENSSSCG00000000185	650.874923585495	0.260045603029116	0.214587975575307	1.21183678783463	0.22557486313533	0.524348988517543
ENSSSCG00000000186	16.2416105263893	0.578070515580002	0.978126824483369	0.590997507797958	0.554522090809473	0.794588034420004
ENSSSCG00000000188	0.938544557263006	1.97810210953889	3.59901970215209	0.549622473129572	0.582578341496268	NA
ENSSSCG00000000189	301.549181314827	0.295644384571293	0.262202791498589	1.12754094981816	0.259513837076919	0.560879849371175
ENSSSCG00000000190	46990.394620788	0.147715852916656	0.236967329318145	0.623359571725338	0.533048258792464	0.781672604894773
ENSSSCG00000000191	449.471171874893	-1.3841862916091	0.520742340015765	-2.65810206937888	0.00785820896268056	0.0807230068227272
ENSSSCG00000000194	890.946059129589	0.0348505191740153	0.316982692431007	0.109944549043796	0.912453351646437	0.965777059869216
ENSSSCG00000000195	9.28627957376151	0.616930428584241	1.2104985181697	0.509649883353062	0.610296769726368	NA
ENSSSCG00000000197	62.4914894303931	-0.786818351595327	0.84399271354749	-0.932257280146595	0.351203579528695	0.647811592797604
ENSSSCG00000000198	7.42889455803343	-1.55930105460539	1.4602692834969	-1.06781747190583	0.285602855188296	NA
ENSSSCG00000000199	1446.6876680837	0.690409814868213	0.192969399441679	3.57782019774009	0.000346471649427159	0.0109596645067596
ENSSSCG00000000202	983.056159678389	-0.470338242164277	0.215936444465043	-2.17813275257673	0.0293961548096185	0.177605142855726
ENSSSCG00000000203	193.434746991851	-0.273807927672485	0.492756967485907	-0.555665258412233	0.578439710671232	0.807434831093958
ENSSSCG00000000204	648.737807438442	-0.107720691935239	0.317589868102264	-0.339181764767612	0.734472805523645	0.88807568206245
ENSSSCG00000000205	135.773012779592	0.133735949457854	0.392674838972704	0.340576823836555	0.733422179325082	0.887731581733487
ENSSSCG00000000206	14.1214391559204	-0.939732369708307	1.13413913176548	-0.828586496478131	0.407338431666898	0.691902210185195
ENSSSCG00000000207	125.675929481491	1.1544489431626	0.407627167327724	2.83211973022014	0.0046240530550383	0.058790255218598
ENSSSCG00000000209	583.978747204094	-0.583996548010859	0.301259060263686	-1.93851945066714	0.0525598801290914	0.24727760551259
ENSSSCG00000000211	2.31662975183902	-1.12977379283866	2.36642465400277	-0.477418028470786	0.633064478882185	NA
ENSSSCG00000000214	276.275036909345	0.141699950258442	0.315804911160887	0.44869457456364	0.653651998971174	0.845513285605197
ENSSSCG00000000215	2623.2831505873	-0.344706501311167	0.20571652640225	-1.67563835215233	0.0938090517992352	0.335471279375791
ENSSSCG00000000216	52.7521916581943	0.346496643683545	0.963001493786953	0.359809040711833	0.718989941877877	0.881012072369027
ENSSSCG00000000217	1691.71869142686	-0.296118601404642	0.166619627732235	-1.77721319771833	0.0755331688264229	0.300647600903478
ENSSSCG00000000220	6.22710315183935	-0.717101202915407	1.36754252316091	-0.524372142562642	0.600019728326787	NA
ENSSSCG00000000228	117.287398544604	-0.279004872168923	0.499015992624889	-0.559110081224693	0.576086594996231	0.806616402271872
ENSSSCG00000000232	91.0609406203424	-0.175310340223734	1.11555805607241	-0.157150351135427	0.875126356059641	0.95534990205648
ENSSSCG00000000233	440.870604666832	-0.608754353938581	0.267685634816479	-2.27413904506281	0.0229576277592897	0.154958406349138
ENSSSCG00000000234	234.088061599059	-0.864222459844933	0.723622867798167	-1.19429954234943	0.232360816594261	0.531485483324158
ENSSSCG00000000248	63.2147269708256	2.15828608230029	0.726738194499583	2.96982613358644	0.00297968339817174	0.0454949165078034
ENSSSCG00000000252	349.692887618346	0.447350711848856	1.32920415921183	0.336555305480025	0.736452153488679	0.889179530802214
ENSSSCG00000000253	23.5406247301105	1.91331896067468	1.1036805621941	1.733580372994	0.0829925654071597	0.314928496971368
ENSSSCG00000000257	5.49414249475084	0.30426012121503	3.66676430343421	0.0829778235077905	0.933869173069031	NA
ENSSSCG00000000258	748.270748979976	-0.688590554530367	0.425892088082634	-1.61681931596899	0.105917288648041	0.357650911295759
ENSSSCG00000000259	69.8784396953366	0.285153775489987	0.525721830520861	0.542404288609187	0.587540025933781	0.811824355929399
ENSSSCG00000000260	5.28132357986147	0.304260557124512	3.25266666155035	0.0935418807961987	0.925473079467295	NA
ENSSSCG00000000261	418.543716767733	-0.221933310041059	2.29237268278496	-0.0968137998274506	0.922874264739457	0.969848289473152
ENSSSCG00000000262	846.409693847066	0.0303929994307758	0.295133598219174	0.102980479397013	0.917978463757884	0.967880953707478
ENSSSCG00000000263	1075.55501381967	0.82853969067882	0.412481525026773	2.00867103229664	0.0445720327355827	0.225967537601343
ENSSSCG00000000264	406.711203267101	-0.314325828873725	0.231724311289411	-1.35646461575259	0.174951386327569	0.46490009949202
ENSSSCG00000000265	934.179480895831	-0.931189717972373	0.288312110943578	-3.22979744043636	0.00123877950362468	0.0259571647901228
ENSSSCG00000000267	677.078207655186	0.112123813834044	0.242399236931623	0.46255844388517	0.6436809013533	0.84098497710452
ENSSSCG00000000268	390.637150124488	-0.710334440077199	0.25404769313076	-2.79606727116229	0.0051728631950668	0.0627862855408939
ENSSSCG00000000271	5.18723456306756	0.218185543661293	1.89110851439297	0.11537441770301	0.9081483552512	NA
ENSSSCG00000000272	948.204980798706	-0.203080294776679	0.309353584720468	-0.656466596177259	0.511523953391967	0.768315661252922
ENSSSCG00000000273	1202.3050833879	0.351654159375314	0.225614188152581	1.558652681619	0.119078606918366	0.381811741822313
ENSSSCG00000000274	5681.44092917272	0.108660415989076	0.240701687166142	0.451431883458607	0.651678308302395	0.844375427885655
ENSSSCG00000000275	416.561779623064	-0.386019498479465	0.26936718876182	-1.4330605752462	0.151840526929893	0.434358940191274
ENSSSCG00000000276	608.395724956132	-0.427419192648624	0.285560021637305	-1.49677531959112	0.134451730248137	0.408112782772501
ENSSSCG00000000277	4.02150936200319	-0.0388211886517846	1.76979442485941	-0.0219354226154648	0.982499468405717	NA
ENSSSCG00000000278	1266.00531953747	0.131802331690698	0.219868837090393	0.599458902111312	0.548866908285333	0.790817874315854
ENSSSCG00000000279	3.29542148587305	1.90598400509522	2.87974354531342	0.661858938167278	0.508061629590869	NA
ENSSSCG00000000288	28268.0473996232	-0.0058530198086742	0.239574426492008	-0.0244309039757607	0.980508897869899	0.990703644585371
ENSSSCG00000000289	4.1095936531213	3.49419880320055	2.42484112079103	1.44100113332814	0.149584362610609	NA
ENSSSCG00000000290	3622.75941026358	-0.013600761229875	0.172988535028574	-0.0786223273561361	0.93733302784736	0.974432399545221
ENSSSCG00000000291	1.13913566089091	-2.45646579460614	4.87272829232034	-0.504125337437274	0.614173302869737	NA
ENSSSCG00000000292	499.25601852286	-0.284695670722634	0.485007926936599	-0.586991789022553	0.557209221312413	0.79513352907115
ENSSSCG00000000293	7860.72388165991	0.550589753531899	0.415951540107976	1.32368725786896	0.185606932013947	0.477404538383802
ENSSSCG00000000295	1.46386456539801	-1.14474347758131	3.78174025652247	-0.30270282989609	0.762116340970112	NA
ENSSSCG00000000297	51.1519676669578	-0.673932396118576	0.830979643882003	-0.811009512784495	0.417360207844713	0.699088973399768
ENSSSCG00000000298	70.0799577773589	-0.196206740567635	0.849015834701645	-0.231099035551657	0.817237864360574	0.928896832504162
ENSSSCG00000000299	0.337130622053636	-0.454680409582164	4.91215023293439	-0.0925623989538589	0.926251216744054	NA
ENSSSCG00000000359	322.023214116767	-0.372101112549016	0.339962250119568	-1.09453656227462	0.273719720925845	0.576576060942434
ENSSSCG00000000361	4587.96833446639	0.115774065420992	0.191150157339366	0.605670782762936	0.544733389207187	0.788103736928651
ENSSSCG00000000362	2.72403517885331	2.28782868779895	2.85593457696769	0.801078815407624	0.423086019513539	NA
ENSSSCG00000000363	315.891591176508	-0.505485749749858	0.33318911310213	-1.51711364469137	0.129237993855372	0.399954654570986
ENSSSCG00000000364	968.027062313017	-0.134486391401237	0.210643707309468	-0.63845435080411	0.523177960617173	0.775268207041285
ENSSSCG00000000365	372.505892886038	0.161668045268859	0.247965263778621	0.6519785989589	0.514414978396663	0.770350560542318
ENSSSCG00000000366	1425.31706048925	-0.19930968736484	0.180942925181547	-1.10150583210073	0.27067656762279	0.572918281059722
ENSSSCG00000000367	127.958727036255	0.32394567329102	0.414733390562341	0.781093783772219	0.434747337724934	0.713123910013935
ENSSSCG00000000368	503.134253012344	-1.95830791962258	1.16718417524301	-1.67780540651594	0.0933850935592681	0.335031894140563
ENSSSCG00000000370	505.8804420245	0.388676672490401	0.40507388176618	0.959520447963013	0.337296623601549	0.636889979907129
ENSSSCG00000000371	164.97688142694	-4.42304143525832	0.5481783803157	-8.06861706715076	7.10988765841754e-16	1.33655730995881e-12
ENSSSCG00000000373	782.989812022945	0.121027172464745	0.2029607618349	0.596308229091074	0.55096933465067	0.792632062388561
ENSSSCG00000000374	14637.1120960462	0.368357098807399	0.189135020581649	1.94758801238706	0.0514642792816071	0.244394966101288
ENSSSCG00000000376	378.373032117595	-0.152790537863432	0.27203319388901	-0.561661375507616	0.574346754967709	0.805223625465596
ENSSSCG00000000377	4272.34452609913	-0.165349852766071	0.208318478611877	-0.793735888759721	0.427349202561901	0.707335120779207
ENSSSCG00000000379	2967.71557158028	0.0606401806892765	0.233568798139674	0.259624492536087	0.795153441697549	0.9197883007522
ENSSSCG00000000382	2603.75517662106	-0.412916101116415	0.205978040416594	-2.0046607894768	0.0449993230641587	0.226628525923047
ENSSSCG00000000383	744.32526935675	-0.240671832685717	0.261839065595817	-0.919159378063264	0.358012215079756	0.65265513646996
ENSSSCG00000000384	218.026923600304	-0.399237320249333	0.27600472452937	-1.44648726912227	0.148040580235299	0.428986962906298
ENSSSCG00000000385	2.70242050733149	2.59417469695074	2.82450177386079	0.918453909626967	0.358381278260367	NA
ENSSSCG00000000386	1242.48354192056	-0.680937835972741	0.265893732254717	-2.56093977920633	0.0104389449245141	0.0963296467473223
ENSSSCG00000000393	1301.87202730509	0.0440188115990901	0.218196782885516	0.201739049572449	0.840120733045779	0.938439616862353
ENSSSCG00000000394	518.449386611968	0.145332423425161	0.300182760293102	0.484146468915327	0.628281924484145	0.83166299610571
ENSSSCG00000000396	357.828183517464	0.162106765373379	0.323701484463248	0.500790923594865	0.616518274066779	0.826235311453094
ENSSSCG00000000398	41.1241562384529	0.224128022504645	0.611647961202177	0.366433041097902	0.71404196841958	0.878384431376391
ENSSSCG00000000399	791.560137778544	-0.466451004288566	0.290270784024745	-1.60695126743724	0.108065058770829	0.361563210873464
ENSSSCG00000000400	35.0932747084942	-0.206866372744114	1.44483976208269	-0.143175996517373	0.886151186498211	0.959095718881696
ENSSSCG00000000401	33.0552800205058	-0.210123221346648	0.80372346952366	-0.261437209829372	0.793755365224542	0.918869389675359
ENSSSCG00000000402	724.355818488839	1.13978778014108	0.379658927113681	3.00213612466906	0.00268092265471217	0.0422766511611853
ENSSSCG00000000403	2585.33035236114	-0.136208211603826	0.241620399745467	-0.563728111315574	0.572939182879547	0.804424380871588
ENSSSCG00000000405	17047.3410217309	-0.241184527549364	0.178236640093131	-1.35317029889781	0.176001231472694	0.465831513660079
ENSSSCG00000000406	5810.00526673041	0.329891901989193	0.166875118755317	1.97687890471499	0.0480553198658429	0.235603559655226
ENSSSCG00000000411	682.323973198091	-0.216935022306432	0.436863820973321	-0.496573558833749	0.619489802874675	0.827307038096581
ENSSSCG00000000413	10.7486824996719	-1.1122122980186	1.3170436546071	-0.844476410579111	0.398403239753155	NA
ENSSSCG00000000415	0.624532885304679	-0.265923405437782	4.75731250146212	-0.0558978215864635	0.955423206240644	NA
ENSSSCG00000000418	1.78757097467099	-0.102358480327844	3.22378667240226	-0.0317510092104109	0.974670615903511	NA
ENSSSCG00000000419	24.5714436758515	0.520562831392812	1.02085448099069	0.509928536423363	0.610101528928397	0.823375543779864
ENSSSCG00000000423	21145.3737654586	-1.18518341587974	0.234922672117554	-5.04499376410411	4.53536159458261e-07	6.21675241907423e-05
ENSSSCG00000000431	688.100329418798	-0.628761110055426	0.298439560696292	-2.10682896258277	0.0351324080077727	0.195727077465826
ENSSSCG00000000433	73.4913544769242	1.63319951661581	0.587291077992647	2.78090299310874	0.00542079326076085	0.064729780869648
ENSSSCG00000000435	745.180491616121	1.8517539850568	0.443913771845843	4.17142720613735	3.02697758305626e-05	0.00195254892232536
ENSSSCG00000000436	1.20165333018689	-3.02457396315418	4.05969471712879	-0.745024976974945	0.456256620691841	NA
ENSSSCG00000000437	141.266876231165	-0.154873810151773	0.502618404652896	-0.308133981402307	0.75798038493677	0.900932948518822
ENSSSCG00000000439	146.080562516783	-0.081927032422605	0.453535716945684	-0.18064075079762	0.856649567518203	0.948716685656626
ENSSSCG00000000443	45.9754700761501	-0.865080826445774	1.28854508411767	-0.671362482468462	0.501989639244677	0.76207679543386
ENSSSCG00000000444	4056.21027043564	0.367550584975702	0.187581210574648	1.95942111605808	0.0500634897401675	0.240696186149384
ENSSSCG00000000449	536.729270293128	0.00810340707737355	0.303447826955902	0.0267044491920226	0.978695464457104	0.990144428439717
ENSSSCG00000000453	237.890651069074	0.339978486950649	0.290274057896021	1.17123276332338	0.241505229213117	0.541275266931062
ENSSSCG00000000455	307.295422682199	-0.462414371649543	0.411611409818478	-1.12342457137782	0.261257219017701	0.562388965328632
ENSSSCG00000000456	60.4589800147114	-0.407952569869076	0.694638750470681	-0.587287377205275	0.557010717280672	0.79513352907115
ENSSSCG00000000457	997.75763294847	-0.134689368244027	0.274890902163603	-0.48997390304269	0.624152365805509	0.829541478886123
ENSSSCG00000000458	1580.76707479612	0.205125416401579	0.181946479406968	1.12739425940068	0.259575825113645	0.560879849371175
ENSSSCG00000000462	508.205841306351	0.466478134039104	0.333106057978532	1.40038922399054	0.161396795177594	0.447469952719324
ENSSSCG00000000464	5.24682728123454	-0.879187886154045	1.97882966236397	-0.444296900777069	0.656827941654972	NA
ENSSSCG00000000466	5962.07079504184	0.151222666145863	0.219027250230255	0.690428547072969	0.489924729665274	0.75535085151322
ENSSSCG00000000469	623.75699215282	0.104249711893113	0.252696790078363	0.41254861947706	0.679937352240034	0.860456501936736
ENSSSCG00000000473	952.07783280712	-0.0072025832554709	0.330616975651493	-0.0217852796012	0.982619236578075	0.991814568852565
ENSSSCG00000000475	38.1029319531781	-0.553995931550329	0.787767343770841	-0.703248155601998	0.481901113642204	0.749301282573291
ENSSSCG00000000477	145.107252099406	0.137532869364182	0.39231024858607	0.350571696405755	0.725909693478835	0.883571569533815
ENSSSCG00000000478	479.419546687074	0.630332096253376	0.297162038204595	2.12117301409608	0.0339072453405308	0.192090225420977
ENSSSCG00000000483	207.80865002712	-0.158240640853159	0.315754528784328	-0.501150819474844	0.616264983452237	0.826235311453094
ENSSSCG00000000486	1441.69471220797	-0.0911728355040234	0.203032120501042	-0.44905621474586	0.653391105066604	0.845350495873753
ENSSSCG00000000487	429.968965024007	0.10956747890092	0.313547174980196	0.349444956433877	0.726755287571147	0.883738107419636
ENSSSCG00000000488	2118.82987129334	0.205195330944027	0.265713091720517	0.772243962897605	0.439969947854663	0.717507069502976
ENSSSCG00000000492	1.62589649492395	-0.113054748665277	2.29561559601384	-0.049248118396472	0.960721564827566	NA
ENSSSCG00000000493	606.040098014321	0.334248850241007	0.246823469580462	1.35420205707807	0.175671922924682	0.465686308172017
ENSSSCG00000000496	7362.23868055927	0.0813708286668106	0.174511575380102	0.466277543421276	0.641016850776666	0.840311200429767
ENSSSCG00000000499	0.735764505543367	2.09136239131086	4.80638115775208	0.435122043522861	0.663473843785995	NA
ENSSSCG00000000500	297.898326724398	0.476839882085826	0.362591573046147	1.31508815298677	0.188480277672371	0.481607775875471
ENSSSCG00000000502	1542.71521883514	0.140564067903553	0.185187990454056	0.759034468482048	0.447831938046867	0.724759620312228
ENSSSCG00000000504	31.9156302037516	-1.1733614298633	0.92063640173292	-1.27451122685859	0.202482296422147	0.499085021629589
ENSSSCG00000000509	1136.17611169308	0.132468111114215	0.321313441250864	0.412270680611806	0.680141036075465	0.860456501936736
ENSSSCG00000000510	481.906964463359	0.863303833422851	0.289035199509478	2.98684670548073	0.00281871022315457	0.0437398677199187
ENSSSCG00000000512	834.167138957354	0.0972610423242727	0.318359017752464	0.305507420555924	0.759979719172825	0.902173258697411
ENSSSCG00000000515	10.5460770574864	-6.90206838443467	2.00678939930461	-3.43935860276438	0.000583094293484569	NA
ENSSSCG00000000516	40.2865132947031	2.34310004778259	1.31584959564431	1.78067467249954	0.0749656130775171	0.299262919707141
ENSSSCG00000000517	411.174715214583	0.677923975133801	0.307149665406886	2.20714541308631	0.0273039019448513	0.170199926903031
ENSSSCG00000000519	20.91605520111	0.35337983536054	0.843645067889077	0.418872638282291	0.675309214836804	0.859012368126664
ENSSSCG00000000521	854.099360339494	-1.83719247974878	0.431096735583088	-4.26167105455775	2.02903958285916e-05	0.00144325037139696
ENSSSCG00000000522	15405.9181408917	0.47985160302821	0.240546361018428	1.99484041661079	0.0460602877261313	0.229673105793165
ENSSSCG00000000523	70.8228925051573	0.0762514444431465	0.579815341131202	0.131509877428186	0.895371973378965	0.959927629976468
ENSSSCG00000000527	2.62741939876015	-3.04401182629403	3.74300595839026	-0.813253267596494	0.416072864597572	NA
ENSSSCG00000000528	306.215171057088	0.504432477808945	0.531157803340512	0.94968477284248	0.342272449228242	0.640677547566777
ENSSSCG00000000529	1254.68695464374	0.285038721289365	0.248726864419033	1.14599089227916	0.251798920564734	0.55343611085875
ENSSSCG00000000530	299.160579580156	0.966002722518294	0.266454880558817	3.62538948617629	0.000288526265593496	0.00966085783446518
ENSSSCG00000000531	729.036320112598	-0.417164241618882	0.266406645381104	-1.56589277651882	0.117373721222352	0.379226172921128
ENSSSCG00000000534	1781.33269972124	0.0570737665562821	0.185005178891972	0.308498210147989	0.757703261971019	0.900850851488673
ENSSSCG00000000536	771.280430539312	0.238915710964723	0.293058934169888	0.815248003414295	0.414930365376292	0.697772355014266
ENSSSCG00000000540	1.36092734832425	-1.07285966926394	3.60401275705367	-0.297684759068672	0.765943776858261	NA
ENSSSCG00000000541	299.626904246426	1.11924604809081	0.366454927019629	3.05425296691632	0.00225621744395155	0.0378211023502655
ENSSSCG00000000545	530.769876079775	-0.109951946349799	0.226285233846055	-0.48589978444904	0.62703822123663	0.830998231239602
ENSSSCG00000000546	13.5314217999279	-0.254035296161871	1.03584944916501	-0.245243453444559	0.806267932482567	0.924188129228057
ENSSSCG00000000547	532.634423068527	-0.198675888672327	0.266750880408447	-0.744799373738209	0.456393013557388	0.730617477542782
ENSSSCG00000000549	1751.35281263057	-0.0315318316949491	0.212986808835957	-0.148045937057233	0.882306515124426	0.958022232240475
ENSSSCG00000000551	323.699283206939	0.605160192409544	0.45142004648487	1.3405700458405	0.180060088037077	0.470147632205267
ENSSSCG00000000552	561.729117849915	0.259821095459157	0.209407142727886	1.24074609908021	0.214699558720346	0.51386531342325
ENSSSCG00000000553	559.242661286348	1.11316714335771	0.298552321357168	3.72854961668844	0.000192584994100769	0.00711861218362925
ENSSSCG00000000554	365.41888543684	0.590475658229857	0.341923983166064	1.72692085756113	0.0841818779675181	0.317375108153184
ENSSSCG00000000555	399.332587307108	1.33241616314451	0.333550519492892	3.99464574412964	6.47910560100102e-05	0.00325442361308514
ENSSSCG00000000559	948.730251709953	0.523318009218005	0.312046762696654	1.67704995461444	0.0935327137939273	0.33510461421107
ENSSSCG00000000563	43.643708707576	0.359995223798527	1.08413738822165	0.332056829429193	0.739846347435117	0.890970814120866
ENSSSCG00000000567	75.7086542962713	0.159337947824635	0.455151416856913	0.350076791861832	0.726281067613539	0.883738107419636
ENSSSCG00000000570	1447.3144708087	0.544484039026698	0.262106346998522	2.07734015319274	0.0377701755729917	0.204114061751539
ENSSSCG00000000571	29.9132880608468	1.8673300065069	1.05250684526479	1.77417374044453	0.076034416370081	0.300974801897248
ENSSSCG00000000573	38.0883153733912	1.58451562970465	0.819178846199234	1.93427312858038	0.0530795552837684	0.248960834361604
ENSSSCG00000000576	11908.3452533136	0.128048319949855	0.208167936958777	0.615120281348666	0.538475289107255	0.784385233009366
ENSSSCG00000000579	2222.57395895652	0.684566302723821	0.275879407458656	2.48139688652337	0.0130868567903695	0.1108885695457
ENSSSCG00000000580	570.326191337463	0.0688061865304845	0.295591096859438	0.232774894986786	0.815936208376167	0.928174518969024
ENSSSCG00000000583	195.391766542777	0.193424285103878	0.369190489611688	0.523914592998645	0.600337944429892	0.818610631346836
ENSSSCG00000000584	4.47211162454183	-1.14495711164611	1.99091889128464	-0.575089782239863	0.565230577942717	NA
ENSSSCG00000000587	1064.11180514675	0.346442411632631	0.299680312038529	1.15603994562075	0.247664818285223	0.548379832376788
ENSSSCG00000000588	678.207159307963	0.241918144886862	0.257802034264619	0.938387261283388	0.348045430046787	0.645606119817545
ENSSSCG00000000591	0.619881027771295	-2.99638049879202	4.84551112611728	-0.618382750715718	0.536323065508878	NA
ENSSSCG00000000599	747.055793767378	0.139800994811046	0.206124215040717	0.678236638928765	0.497621665224012	0.759564260837811
ENSSSCG00000000600	1619.83379533627	0.660397601005624	0.363943215718533	1.81456219674765	0.0695912164068385	0.287537875240917
ENSSSCG00000000601	23.3649613638738	0.77792623174455	0.883135439811376	0.88086854708345	0.378388973154129	0.668292494269817
ENSSSCG00000000602	17.3608588265133	2.17174617518593	1.21605434975946	1.78589565146945	0.0741161552088752	0.297708939680583
ENSSSCG00000000605	0.547814136316027	0.304258367012045	4.99757981044911	0.0608811421832406	0.951453867940851	NA
ENSSSCG00000000611	2793.89534553993	-0.139552264493148	0.16377265340937	-0.852109687350061	0.394153215752688	0.682564965388696
ENSSSCG00000000612	2229.12010033189	0.46187989536586	0.170147091336652	2.71459177901541	0.00663575105091843	0.0732184365526981
ENSSSCG00000000614	25.6665787649743	0.53287192729172	0.844735379721499	0.630815211584251	0.528161356045781	0.778371070019759
ENSSSCG00000000619	509.474938355674	0.173086684641466	0.395445412704839	0.437700575302053	0.661603352405425	0.849784140000292
ENSSSCG00000000623	4.02025780381256	-0.215533986106676	1.72415978263119	-0.125008127598102	0.900517115923776	NA
ENSSSCG00000000625	1053.5399706849	-0.0185515371198839	0.209241359993954	-0.0886609469581921	0.929351370072728	0.97184095626989
ENSSSCG00000000628	0.287402263251043	0.0737440953477833	4.96318713250701	0.0148582137604257	0.988145296827972	NA
ENSSSCG00000000629	0.590005733654716	3.74794693138211	4.8388910031891	0.774546673796126	0.438607578332049	NA
ENSSSCG00000000633	4917.80791753129	0.684742334219386	0.275948864144394	2.48141022918321	0.0130863668672269	0.1108885695457
ENSSSCG00000000634	10.9232122018845	0.424729825863721	1.32740161249533	0.319970852728806	0.748990426067474	NA
ENSSSCG00000000635	729.928162527215	-0.238916188080844	0.31912232925424	-0.748666471065092	0.454058257242164	0.729400665252716
ENSSSCG00000000636	1.85047970581873	0.580815847296861	2.29653036396639	0.252910153686678	0.800337642991798	NA
ENSSSCG00000000645	1678.6074042388	0.682612282141044	0.332352461641712	2.05388062651669	0.0399872468498279	0.211577073299914
ENSSSCG00000000647	2.83688116474326	0.30425988629359	3.87160723575667	0.0785874877708575	0.937360740068988	NA
ENSSSCG00000000649	31.4821417085973	0.304261318027332	2.36183288939376	0.128824236208105	0.897496727601494	0.960097507398427
ENSSSCG00000000655	0.198727219025345	0.304258367012046	4.99757981044911	0.0608811421832408	0.951453867940851	NA
ENSSSCG00000000656	1.68918136171544	0.304258367012044	4.99757981044911	0.0608811421832404	0.951453867940851	NA
ENSSSCG00000000660	141.949995882017	0.103880852027519	1.01549380430366	0.102295899381435	0.918521810054341	0.968030474011298
ENSSSCG00000000661	1055.44931724074	-1.17862250200612	0.303517637812636	-3.88320926091845	0.000103086776255966	0.00450291932976
ENSSSCG00000000664	52.3246415343912	0.107811666202204	0.664446034656997	0.162257972173554	0.871102709386694	0.954123568571626
ENSSSCG00000000665	1373.37589751087	0.281987388371683	0.351474526508973	0.802298223921171	0.422380469556836	0.703112536230033
ENSSSCG00000000672	126.488497152615	0.294722283401497	0.589438680023017	0.5000049935474	0.617071561346569	0.826235311453094
ENSSSCG00000000675	973.927442950916	1.29980041518217	0.430466158051131	3.01951823824391	0.00253177049092432	0.040758250632316
ENSSSCG00000000679	4.32138215197779	1.21813207748805	1.63062695698892	0.747032957027417	0.455043667269121	NA
ENSSSCG00000000680	56.0266832801946	1.09626879183355	0.60744522953739	1.80472039045961	0.0711184473925158	0.290997403370061
ENSSSCG00000000681	1171.88459269442	1.00125853817023	0.342319355135694	2.92492528730472	0.00344538931942476	0.0496803207152099
ENSSSCG00000000682	67.1956407876358	2.20572024678574	0.821715784069774	2.6842860871691	0.00726848799224194	0.0771338979757352
ENSSSCG00000000683	602.522695993175	-0.588447291475889	0.234384341296461	-2.51060838032517	0.0120523319129366	0.104961373687844
ENSSSCG00000000684	3244.12275206924	-0.442047785043248	0.171781532051423	-2.57331378853299	0.0100729835189438	0.0944764006598582
ENSSSCG00000000685	3.73531693248151	-2.2837519877455	2.27215378559767	-1.0051044969849	0.314846534930529	NA
ENSSSCG00000000687	0.912789095283937	2.69497619884278	4.89632941962073	0.550407451762413	0.582039938739782	NA
ENSSSCG00000000688	9.39213443124689	2.47468730942743	1.64421037903761	1.50509164823294	0.132300515924417	NA
ENSSSCG00000000690	4902.57798774916	-0.382625668966456	0.195035092891566	-1.96182985991749	0.0497822960127297	0.240185123717921
ENSSSCG00000000691	224.081215393786	-0.672562560811669	0.285894020871961	-2.35248907535873	0.0186482375468901	0.136784926354251
ENSSSCG00000000692	120.699775913791	0.666022870343493	0.818735706286064	0.813477249410186	0.415944484935394	0.698585000289068
ENSSSCG00000000693	1830.4820123365	-0.482338698732575	0.199465893674986	-2.41815124303159	0.0155995914262684	0.122552252882547
ENSSSCG00000000694	38870.3241749855	-0.355576121612394	0.212783809232218	-1.67106756334239	0.0947083334050895	0.336465161792001
ENSSSCG00000000695	102.254530522877	-0.496015838131772	0.447214025167818	-1.10912406636988	0.267376664092964	0.5696503003523
ENSSSCG00000000696	1275.00396791953	-0.741213124839584	0.198784150172093	-3.72873352426687	0.000192444521381046	0.00711861218362925
ENSSSCG00000000697	10337.7024367066	-0.378204952701488	0.205336813734045	-1.84187601737769	0.0654932873866505	0.277601873548356
ENSSSCG00000000699	7.48706817082054	-2.53949090883695	2.08652943914207	-1.21708846335814	0.22357055960969	NA
ENSSSCG00000000700	573.683795711855	-0.0485334681087756	0.258160496479007	-0.187997268252551	0.850878792620069	0.945748292261804
ENSSSCG00000000702	885.458798084657	-0.48244206758253	0.212543387038601	-2.26985216667744	0.0232165541759227	0.155791247527265
ENSSSCG00000000703	11.5483595250748	0.00617465815943095	1.10159219193205	0.00560521235049916	0.995527711024226	NA
ENSSSCG00000000704	496.713542955388	0.0714282800963106	0.257056621132488	0.277869831874497	0.781112282925658	0.912684827829758
ENSSSCG00000000705	0.848542287067584	3.69241500858107	4.84099910104731	0.76273821405632	0.445619535568174	NA
ENSSSCG00000000706	949.311474233719	0.233136131825373	1.48304488629934	0.157200995046833	0.875086444118116	0.95534990205648
ENSSSCG00000000707	9.8634641184867	1.34687884129661	2.1887077398447	0.615376286553533	0.538306248122986	NA
ENSSSCG00000000708	1022.8039233035	-0.166586621333086	0.230332916265065	-0.723242791496545	0.469530733174121	0.740123971949958
ENSSSCG00000000709	0.251102940810588	0.423775118368643	4.97636022713351	0.0851576451515744	0.932136062488431	NA
ENSSSCG00000000712	6.53541195085924	0.449610485684024	1.63453121262955	0.275069990838972	0.783262466414815	NA
ENSSSCG00000000713	8.13074331411921	0.304260959117145	2.81734898249742	0.107995481215619	0.913999276713837	NA
ENSSSCG00000000717	45.8342382764126	0.304261443217785	2.18067584262993	0.139526213511331	0.889034343143739	0.959095718881696
ENSSSCG00000000719	1249.38472769478	-0.337433410927127	0.187973140100605	-1.7951150400878	0.072635372969896	0.294457446984246
ENSSSCG00000000720	31.8184638816374	-0.03397191759387	0.706550782456834	-0.0480813530143468	0.961651407154643	0.982536926556956
ENSSSCG00000000721	4.9108853585831	-0.720518814915942	1.56455804052968	-0.460525462303726	0.645139099459129	NA
ENSSSCG00000000722	585.628998751725	0.098462723104009	0.250677174052974	0.392786951887376	0.694476842621633	0.869268598122141
ENSSSCG00000000723	541.637888583919	-0.178203789465964	0.291258832827281	-0.611839949148049	0.540643655652088	0.784830505373455
ENSSSCG00000000728	318.113964816283	0.0902970409642599	0.298182072005505	0.302825184481892	0.762023089586603	0.902583881801506
ENSSSCG00000000730	925.699038797805	-0.0649743241590538	0.481517785125571	-0.134936499058098	0.892662081367019	0.959605293408094
ENSSSCG00000000732	10.3121848246321	-1.1316021653756	1.48147845177795	-0.763833023705166	0.444966754404228	NA
ENSSSCG00000000734	333.043455272398	-0.0197673319698427	0.247820032071885	-0.0797648672892948	0.936424267100308	0.974180324987979
ENSSSCG00000000735	499.556976321012	-0.484072227554633	0.230307643785412	-2.10185046226978	0.035566377118375	0.197226277497133
ENSSSCG00000000736	550.044639225133	-0.875801818945848	0.206541886793779	-4.24031092453555	2.23210385030666e-05	0.00156235396628645
ENSSSCG00000000737	1403.98151700071	-0.257613625933246	0.176560113632493	-1.45907034512599	0.144545747278968	0.423908510907942
ENSSSCG00000000738	650.629923331657	-0.0801405234115942	0.198859735615073	-0.403000251225919	0.686948039676077	0.865275162395494
ENSSSCG00000000739	531.760651543294	-0.679156789109522	0.267106205853159	-2.54264698545749	0.0110016317630902	0.0992938767973274
ENSSSCG00000000740	1.6143733988706	-3.26963915197108	4.33676954385697	-0.753934263489403	0.450888695258636	NA
ENSSSCG00000000741	0.766176376667072	0.317363409438345	4.71943377965656	0.0672460774439428	0.946385803619534	NA
ENSSSCG00000000742	196.052089799887	-0.550668474514227	0.331968434088348	-1.65879769872239	0.0971565642390261	0.34099369112972
ENSSSCG00000000743	2802.06310244119	-0.258086179534896	0.179812880718121	-1.43530418123648	0.151200436803091	0.433678563626215
ENSSSCG00000000744	0.446590071501831	-0.972547944115003	4.86563636118894	-0.199880934767874	0.841573701408567	NA
ENSSSCG00000000745	566.507049862995	-0.850709547419622	0.217696661045504	-3.90777489803486	9.31500298711089e-05	0.00421369994685757
ENSSSCG00000000746	330.567921027139	-0.628549660142118	0.34207602024698	-1.83745607098768	0.0661425958261062	0.279012300797355
ENSSSCG00000000748	2.25753379584704	-1.03573079232207	3.08920127268552	-0.335274623081352	0.737417934868709	NA
ENSSSCG00000000749	1.63397640525918	-4.29539541620133	3.70031943016168	-1.16081746380843	0.245716139406886	NA
ENSSSCG00000000751	183.656027892976	0.0833087721868705	0.316927102527206	0.262864146116122	0.792655291974566	0.918535399040829
ENSSSCG00000000753	3666.79248073284	-0.251019003820998	0.23196476427372	-1.08214281857392	0.279189072089755	0.581754251990658
ENSSSCG00000000754	113.574479400222	-0.342283272942461	0.416177176596357	-0.822446045075738	0.41082308250074	0.694415021532079
ENSSSCG00000000755	2532.13986984711	-0.289008569372045	0.207117075271877	-1.39538745896576	0.162899031064242	0.449239774859557
ENSSSCG00000000757	1264.79181925209	-0.0761749065846783	0.171903573534951	-0.443125788593281	0.657674752954921	0.848215434101128
ENSSSCG00000000759	303.229273972983	-0.3318207213111	0.598707849887965	-0.554228112046957	0.579422741431329	0.808035592888391
ENSSSCG00000000760	7.20415698255881	1.50697430184051	1.46889425051822	1.02592429734738	0.304927268789092	NA
ENSSSCG00000000764	291.232728808052	-0.010713321727187	0.313744831341846	-0.0341466078703751	0.972760242430529	0.988543563078104
ENSSSCG00000000765	967.335993802437	-0.388761189697207	0.29106191956103	-1.33566490004438	0.181658826840833	0.472642616782889
ENSSSCG00000000766	2800.01906752143	-0.161050984213776	0.308261319956172	-0.522449538062945	0.601357372328365	0.818982390817522
ENSSSCG00000000767	2435.63367889388	0.33037097319853	0.290068891780278	1.13893968833025	0.254728310490939	0.556713143622365
ENSSSCG00000000769	533.574900087943	-0.247918650103453	0.270980583520269	-0.914894517100738	0.360247008727743	0.654492667105946
ENSSSCG00000000770	908.8206636946	-0.395438015076548	0.270781601062925	-1.46035776996774	0.144191772588034	0.4233190545948
ENSSSCG00000000773	31.0415749294528	0.938447681790671	0.805014810609683	1.16575206992767	0.243714700976386	0.544009686862558
ENSSSCG00000000774	417.437618378451	-0.36260993859014	0.49886678055205	-0.72686727745005	0.467307264463914	0.73883170648572
ENSSSCG00000000778	143.219907908992	-0.233408892215407	0.361873299415188	-0.645001696982374	0.518926085998799	0.773084665121205
ENSSSCG00000000779	1120.64557820077	-0.111343083412303	0.305889762591158	-0.363997416811624	0.715859938349631	0.879551907445639
ENSSSCG00000000781	26.3123403586129	-0.79903033346713	0.904842713248504	-0.883059919440039	0.377203898060248	0.667102304116915
ENSSSCG00000000782	0.444876919242268	-0.92031662925801	4.86884261668863	-0.189021642659695	0.850075854163975	NA
ENSSSCG00000000783	885.567824902939	0.589820806560434	0.284326530899249	2.0744487146345	0.0380376570657689	0.204923146060161
ENSSSCG00000000784	540.548907358269	-0.410722614228526	0.488631594589638	-0.840556809621487	0.400596263273475	0.687460384509085
ENSSSCG00000000789	48.5164345530103	3.27119485278689	0.988810719563376	3.30821135740855	0.000938939182958944	0.0218295065522204
ENSSSCG00000000791	26.3090480694716	-1.10020216573451	0.997202624307808	-1.10328847810464	0.269901908577778	0.572199003540355
ENSSSCG00000000793	1216.00987480999	0.465339136534737	0.237848557716155	1.95645136974119	0.0504120058083838	0.24200826327579
ENSSSCG00000000795	91.2048211188205	-0.315241160105161	0.626066963707004	-0.503526265367185	0.614594318654021	0.826055011612431
ENSSSCG00000000798	2591.5638208292	0.319915059802455	0.254367207567931	1.25768986836489	0.208503937799063	0.506755855032406
ENSSSCG00000000799	300.795338958408	0.425067756981492	0.327714337909761	1.29706792718522	0.194607815786937	0.48927096827289
ENSSSCG00000000800	529.39980331912	0.0182655442695333	0.252580701976048	0.0723156762438068	0.942350689520673	0.975487155711339
ENSSSCG00000000801	170.536852607541	-0.0687075279245746	0.337009927049423	-0.20387389928279	0.83845204205176	0.937718036831473
ENSSSCG00000000802	2711.6554789847	-0.210300208928824	0.31623901536258	-0.665003996068313	0.506047937171593	0.765060294719783
ENSSSCG00000000804	1049.0004707917	-0.490744647518445	0.241131195851172	-2.03517693256636	0.041833073223572	0.217323888886295
ENSSSCG00000000806	2361.0441549978	0.302043287966612	0.197891899424054	1.52630445635057	0.126934059357209	0.396241155177784
ENSSSCG00000000807	567.342734040252	0.126398993045123	0.217715378332645	0.580569889059462	0.561530371002951	0.79753676762308
ENSSSCG00000000808	6901.44136674887	0.736829691538597	0.189139081744251	3.89570301781903	9.79143061463004e-05	0.00438249780469104
ENSSSCG00000000810	463.96623187882	0.489687780109392	0.254545263129365	1.92377486852121	0.0543828088545871	0.252246521578256
ENSSSCG00000000811	34.41713974892	0.513078037858146	0.763207102370245	0.672265806050169	0.501414494156359	0.761719024160277
ENSSSCG00000000816	157.713464809632	0.299630800145082	0.363138735653875	0.825113849684917	0.409306957494707	0.693065704474925
ENSSSCG00000000837	570.837171711522	0.326695503132701	0.344227815923674	0.949067704642262	0.342586178548719	0.640991258854343
ENSSSCG00000000838	683.063192287039	0.704707528952693	0.443978947653194	1.58725437923953	0.112455043130386	0.369948978138188
ENSSSCG00000000839	1869.84377736494	0.938553222553317	0.255191361779092	3.67784087991889	0.000235216613532923	0.0082981646581226
ENSSSCG00000000840	1342.6540675629	0.249611223135775	0.184997475162828	1.34926826928895	0.177250813634263	0.46713627143924
ENSSSCG00000000841	565.418709136444	0.21960994224199	0.258089138001771	0.850907341325162	0.394820826442366	0.682626482776848
ENSSSCG00000000842	440.7468358599	-0.40635741465779	0.331554657035759	-1.2256121457946	0.220344664997565	0.519905943464759
ENSSSCG00000000843	4998.33434872812	-0.365319315809723	0.262008401074421	-1.39430382503635	0.163225876351925	0.449537318316236
ENSSSCG00000000844	831.3333426096	0.357119971432545	0.215541572895485	1.65684961205006	0.097549883741053	0.341614367036315
ENSSSCG00000000846	589.702548727011	0.0891212659688609	0.318968582437934	0.27940452720356	0.779934397172757	0.911850211873153
ENSSSCG00000000847	744.946603824436	0.289061955733003	0.210832112073262	1.37105279120174	0.170358499931867	0.459657063892442
ENSSSCG00000000848	712.402080713309	1.13731586576451	0.353215346506586	3.21989369095348	0.00128238142861136	0.026743038382087
ENSSSCG00000000849	6696.83266300993	0.239899546081981	0.262484788505996	0.913955995116647	0.360739968783178	0.654724815511778
ENSSSCG00000000853	113.57504524401	-0.268485749023305	0.516073445399449	-0.520247169112708	0.602891312995842	0.81945851560587
ENSSSCG00000000854	1.11502288282328	0.101352570979477	3.87844795764854	0.0261322498293688	0.97915185419639	NA
ENSSSCG00000000856	11.7136220201054	0.45109461052382	1.62156931009927	0.278183983696758	0.780871128971788	NA
ENSSSCG00000000857	5.45580635084209	0.304260678342815	3.12778625425095	0.0972766850449889	0.922506670815262	NA
ENSSSCG00000000858	11.9423875863623	-0.287358657292178	1.40712941460714	-0.204216225109904	0.838184532721996	NA
ENSSSCG00000000859	105.589912743394	-0.247602532569931	0.466941445090391	-0.530264629908788	0.595928466363038	0.816358494954745
ENSSSCG00000000860	423.177529554031	0.241724884137206	0.250734454491765	0.964067282365238	0.335012194565498	0.635219808110575
ENSSSCG00000000862	926.570762301722	0.091436423952558	0.190878923092145	0.479028393870486	0.631918429218682	0.834049130837983
ENSSSCG00000000864	352.034945324212	1.20769449124071	0.370280084124817	3.26157020865754	0.00110796991381193	0.0242996268264188
ENSSSCG00000000866	1.4193283824174	-1.06522097113122	4.02478902667392	-0.264665045564268	0.791267507081185	NA
ENSSSCG00000000867	2.92500974193337	0.733130585660135	1.99875333341085	0.36679392769745	0.713772737432412	NA
ENSSSCG00000000869	1092.77645036416	-0.968690918831022	0.247846838527041	-3.90842556067277	9.2899561721962e-05	0.00421369994685757
ENSSSCG00000000870	2334.08319716018	0.290345431298672	0.2364757296909	1.22780224286943	0.219521213519599	0.518986641880058
ENSSSCG00000000873	113.685633423171	-0.400852840792841	0.729633070099738	-0.549389627772828	0.582738090638578	0.809866853483437
ENSSSCG00000000874	325.818626832004	0.377063436431608	0.290236214908805	1.29916053566949	0.193888841827875	0.488209580867396
ENSSSCG00000000877	1808.11718771822	0.290364550614091	0.19942659139287	1.45599715958678	0.145393404817145	0.425162625330847
ENSSSCG00000000882	21.6864686403862	1.97755784675576	0.899805091189477	2.19776245557976	0.0279660382265463	0.172766841978476
ENSSSCG00000000883	0.341245902579895	-2.65664124131	4.86145908256125	-0.546469937562522	0.584742946951326	NA
ENSSSCG00000000884	941.797926412085	-0.255055748818725	0.273368822598968	-0.933009647529891	0.350814987197767	0.647419719847117
ENSSSCG00000000886	11332.6731933322	0.360214157358976	0.17302538748677	2.08185724991669	0.0373555106237447	0.202455174752
ENSSSCG00000000887	336.8809969044	-0.606753045477055	0.264057781917221	-2.2978040680023	0.0215729431412212	0.149645945595851
ENSSSCG00000000890	2515.88139939045	0.441064730565553	0.266996609775726	1.6519488054026	0.0985449875947134	0.343551080368469
ENSSSCG00000000891	2078.41836273364	-0.25875066390985	0.210170815439044	-1.23114459716647	0.218268788261205	0.517140616623911
ENSSSCG00000000893	17.9153324185477	0.0823178075435619	1.0624272837706	0.0774808862696117	0.938240996106227	0.974627528170991
ENSSSCG00000000894	27.0508579206448	1.0975406460559	0.84813370823863	1.29406558823753	0.195642766623282	0.490373936380147
ENSSSCG00000000895	157.577635567213	-0.216797795175849	0.365438586071837	-0.593253705106093	0.553011375986057	0.793601651205195
ENSSSCG00000000896	531.281535244187	0.321179268544813	0.461816402351638	0.695469599843836	0.486761056232652	0.753393361875357
ENSSSCG00000000900	658.377044358795	0.381786892049397	0.330504740476711	1.15516313472151	0.248023628121829	0.5487336225063
ENSSSCG00000000901	114.11424803007	0.480726201244793	0.613575723071388	0.783483086388118	0.433343482073315	0.712487926145978
ENSSSCG00000000902	335.693858613676	0.42259285212795	0.263807430317919	1.60189897463721	0.109177951287889	0.363588484530042
ENSSSCG00000000905	649.4529044657	-0.524668247649605	0.205091750354319	-2.55821234517323	0.010521182481104	0.0968169512369567
ENSSSCG00000000906	38.9075947760883	0.178632678309937	0.704213832498024	0.253662552574808	0.799756266672623	0.921481971758246
ENSSSCG00000000907	204.118130540721	0.568007171717159	0.438269662903726	1.29602210646721	0.194967868850837	0.489708376829197
ENSSSCG00000000908	1593.02559144672	-0.206731403458333	0.194503223910183	-1.06286877565483	0.28784146478553	0.590169185901026
ENSSSCG00000000910	657.700150868417	0.547643259270161	0.252253073165523	2.17100728406511	0.0299306217688033	0.179482397707543
ENSSSCG00000000915	1528.52127632472	0.574841455327285	1.25932726446216	0.456467092827368	0.648054129056507	0.842695622632731
ENSSSCG00000000916	2576.50612680962	5.83309348948112	1.49866430620118	3.89219484666774	9.93414097064217e-05	0.00441632976461758
ENSSSCG00000000917	2.66538327113229	0.304258631070006	4.82080068737702	0.0631137130117595	0.94967595466561	NA
ENSSSCG00000000918	0.858330444455187	2.69497619884597	4.89632941962341	0.550407451762764	0.582039938739541	NA
ENSSSCG00000000920	516.108247658068	0.432617823917921	0.305598989000909	1.41563892384681	0.15688124889449	0.440922758266253
ENSSSCG00000000924	6.87590638798453	0.785934454921666	1.34479146816221	0.584428495814093	0.558932059643711	NA
ENSSSCG00000000925	527.448261940456	0.306450565895578	0.32975322665305	0.929333031873589	0.352716521734237	0.648686859844859
ENSSSCG00000000926	732.871022313633	0.196317681321945	0.27678338835649	0.709282744487152	0.478149034311942	0.747128427545085
ENSSSCG00000000927	1207.86152450073	0.395418380634231	0.262017007656146	1.50913249552545	0.131264926756012	0.403295627173093
ENSSSCG00000000932	5.76966337692311	0.304260005015463	3.76947768978948	0.0807167544298306	0.935667212185195	NA
ENSSSCG00000000934	70.9503556024547	0.877704323210648	0.59940983121744	1.46428082673915	0.143117233675775	0.422070748081471
ENSSSCG00000000936	761.393323243955	0.823205952703813	0.329237157485004	2.50034339681513	0.0124072974925851	0.106871377777232
ENSSSCG00000000937	20.5959521611307	2.25879151243943	1.90914113970806	1.18314537645176	0.236751536920786	0.536168313360569
ENSSSCG00000000939	286.266956082239	0.47981618624732	0.499186513199123	0.961196213359883	0.336453519980476	0.636281117541434
ENSSSCG00000000940	13.6266817284947	-0.602775582889342	1.36570095006745	-0.441367184272349	0.658947195174377	0.848687092338735
ENSSSCG00000000941	91.3349957118566	0.394188450017229	0.413436622605284	0.953443474681167	0.340365422975543	0.639655612815648
ENSSSCG00000000943	0.647964653509826	-0.161696830872665	4.74939930153093	-0.0340457435997312	0.972840673708529	NA
ENSSSCG00000000948	154.901112880483	-0.703182087162577	0.437117206016176	-1.60868086976323	0.107686140938095	0.360663570646306
ENSSSCG00000000950	1131.17880592055	-0.286614317403718	0.238399991258552	-1.2022413083601	0.229270049048881	0.528082528149139
ENSSSCG00000000951	784.896062963272	-0.12293244605717	0.265357084358998	-0.463271769638741	0.64316957828086	0.840714063832109
ENSSSCG00000000952	1029.5590380243	0.759056654000684	0.209342126921458	3.6259145025572	0.000287940618524066	0.00966085783446518
ENSSSCG00000000955	377.595996999653	-0.326649387332439	0.378634005615655	-0.862704834979919	0.388299773377856	0.677131820551181
ENSSSCG00000000958	1269.48303026533	0.171859780014555	0.209681218769429	0.819624099016406	0.412430431091389	0.695401701855009
ENSSSCG00000000959	403.996137144363	-0.430008953525952	0.368642265031016	-1.16646677366138	0.243425774814118	0.543659160010011
ENSSSCG00000000963	0.566573965449569	3.69241882627074	4.84100013399223	0.762738839923501	0.445619162238529	NA
ENSSSCG00000000964	1989.93610930217	-0.734140299124636	0.20811604044646	-3.52755269391886	0.00041942026997226	0.0123747787725672
ENSSSCG00000000965	257.419260787286	-0.476436688835299	0.332940910019202	-1.43099473359348	0.152431724485531	0.435297105578364
ENSSSCG00000000967	1.55165290075628	1.50713007128615	3.86200483655472	0.390245516271973	0.696355007296034	NA
ENSSSCG00000000968	3798.18547110465	-0.626524878963953	0.298653705548271	-2.09783058882117	0.0359201133500687	0.198268780022464
ENSSSCG00000000970	729.089319117192	-0.264715928502436	0.205210318147545	-1.28997377369742	0.19705976414365	0.49199648952212
ENSSSCG00000000971	302.863982647238	-0.233030073399011	0.27303369541199	-0.853484669895354	0.393390585415703	0.681979167896972
ENSSSCG00000000972	838.501481395437	-0.625421784892342	0.2182750665631	-2.86529192151932	0.00416624976921424	0.0555457757984703
ENSSSCG00000000973	392.316878607072	-0.828407903588547	0.263467518760775	-3.14425059865057	0.00166512778953597	0.0314144284161419
ENSSSCG00000000974	684.314012780257	-0.180194301955172	0.295999211618117	-0.608766155051959	0.542679450137203	0.786689001666095
ENSSSCG00000000975	327.896706997666	-0.549367726781179	0.378272508332356	-1.45230677535386	0.146416324413928	0.426542486819323
ENSSSCG00000000978	16.336576740917	0.370881674679122	1.25135931871492	0.296383036536617	0.766937578574185	0.905367506634763
ENSSSCG00000000980	383.559870174385	0.141142440846684	0.266068836741358	0.530473401452445	0.595783745969381	0.816358494954745
ENSSSCG00000000981	397.694721252168	-0.278826038732343	0.355438540949077	-0.784456401345316	0.432772354800556	0.712212533369249
ENSSSCG00000000985	2650.04494426124	-0.561813097390208	0.328923753860929	-1.70803443289093	0.0876299535933023	0.323638102535578
ENSSSCG00000000991	0.695545266588709	0.304258367012044	4.9975798104491	0.0608811421832404	0.951453867940851	NA
ENSSSCG00000000994	431.023965998385	-0.386681781427433	0.354331413429628	-1.09129974586413	0.275141009552831	0.577813684121562
ENSSSCG00000000997	12.1608611378002	-0.675089434480329	1.42576939626597	-0.473491320720138	0.635862691684898	NA
ENSSSCG00000000998	699.345296917922	-0.490367142631668	0.36132765165242	-1.35712597801227	0.174741185444081	0.464716907691727
ENSSSCG00000000999	568.107602635338	-0.565948238216974	0.364553419780661	-1.55244254342062	0.120556370558736	0.384684769348498
ENSSSCG00000001000	879.768371180507	-0.322254228913154	0.24265804222257	-1.32801792168741	0.184172186441941	0.475014073184928
ENSSSCG00000001001	0.98332310477297	-2.45742092450155	4.80929534592316	-0.510973177512316	0.609369838710421	NA
ENSSSCG00000001002	2835.81304811982	-0.0147974328843881	0.15537309481798	-0.0952380648768268	0.924125735982665	0.969848289473152
ENSSSCG00000001004	260.645870648944	0.274065306053646	0.384324174483538	0.713109724159142	0.475777862665416	0.745592861572287
ENSSSCG00000001008	328.445355764983	-0.0298826987007778	0.345987029685162	-0.0863694188998074	0.931172756248179	0.972817687144574
ENSSSCG00000001009	1119.54514523963	-0.168210521301458	0.193912530388577	-0.86745565624039	0.385692398307524	0.674551604110674
ENSSSCG00000001010	1112.49143539032	-0.423114167374191	0.244676321715739	-1.72928121694489	0.0837587766470501	0.316627906319601
ENSSSCG00000001011	385.209025275736	-0.194048803406939	0.423450294241688	-0.458256390527347	0.646768250923467	0.841988861684003
ENSSSCG00000001021	409.58899981575	-0.470949152663059	0.319754951802246	-1.47284397007343	0.140793113015126	0.417730188325083
ENSSSCG00000001022	3246.50692903746	-0.329692324424775	0.193672981845884	-1.70231449571592	0.0886964288870944	0.326309677872916
ENSSSCG00000001024	1067.63599790863	-0.256708675045848	0.175601485928466	-1.46188213435974	0.143773511516771	0.423060446076433
ENSSSCG00000001025	814.055097443691	1.43215350826178	0.255281114526503	5.61010363386319	2.02205489542917e-08	4.43470339482541e-06
ENSSSCG00000001027	34.9043910121051	-0.162940029994706	1.12523717240742	-0.144805054427858	0.884864791434609	0.959087712331284
ENSSSCG00000001033	350.635947720973	0.276182899222642	0.239079514145433	1.15519265717865	0.248011540984043	0.5487336225063
ENSSSCG00000001036	168.754996104601	2.29806995423003	0.625923306818695	3.67148807081518	0.000241142335566257	0.00846184531657699
ENSSSCG00000001038	1103.94005428881	0.511763844324085	0.18317676564823	2.79382509300807	0.00520886435133552	0.0630574480213654
ENSSSCG00000001041	878.61677948284	0.0306249977384398	0.287897372984645	0.106374703669398	0.915285062731239	0.966746590919391
ENSSSCG00000001042	36.9132948735206	-0.540700722366585	0.712898207194195	-0.758454316352765	0.448179051775999	0.724875632045277
ENSSSCG00000001045	466.533524221607	-0.00567307406161231	0.248045188543793	-0.0228711312439375	0.981753068300028	0.991548747084202
ENSSSCG00000001048	0.198727219025345	0.304258367012046	4.99757981044911	0.0608811421832408	0.951453867940851	NA
ENSSSCG00000001049	416.806462241941	-0.0135088728030067	0.361717921560528	-0.0373464293522603	0.970208786024316	0.987162871359621
ENSSSCG00000001052	507.334609847442	0.187325448464383	0.432495275762821	0.433127155282759	0.664922395816228	0.852446246545025
ENSSSCG00000001053	717.466585484423	-0.00400479577292793	0.227873062392235	-0.0175746783357593	0.985978157318036	0.99355773546172
ENSSSCG00000001056	1027.30014289899	0.111195113984249	0.282479909541275	0.393639017248417	0.693847570596948	0.868998526440431
ENSSSCG00000001057	162.561370305194	-0.0645045950796784	0.355272184151251	-0.181563876816815	0.855924999713006	0.948313300599768
ENSSSCG00000001061	1492.78136510387	0.0584434291544324	0.271805889180503	0.215018995102129	0.8297525089648	0.932885241287079
ENSSSCG00000001062	182.027306913151	-0.0104349037384557	0.30975858456272	-0.0336872140385921	0.973126574905873	0.988543563078104
ENSSSCG00000001063	253.279840358442	-0.303893700172928	0.388938015800126	-0.781342239193966	0.434601233345234	0.71303639541271
ENSSSCG00000001064	140.620779843366	-0.436073739722618	0.505872098902008	-0.862023702570499	0.38867447472364	0.67733010303566
ENSSSCG00000001065	221.089654501911	0.621551200641853	0.400044705916465	1.55370435216218	0.120254954473348	0.384086151921064
ENSSSCG00000001067	2.36206179110775	0.665651572431952	2.48863621962334	0.267476446409954	0.789102346779367	NA
ENSSSCG00000001068	430.418519015072	0.772847540369112	0.505994979632641	1.52738183475696	0.126666090790861	0.396102445037296
ENSSSCG00000001070	751.015564879654	0.766608676874147	0.284103381038926	2.69834408189993	0.00696853728669471	0.0751015414869908
ENSSSCG00000001072	21.0830131608602	-1.92017086909318	0.909794527117263	-2.11055442944612	0.0348106281109807	0.194906766442466
ENSSSCG00000001073	382.871075746786	0.389450588201614	0.29437759027822	1.32296275621231	0.185847763671978	0.477557258769685
ENSSSCG00000001074	253.436848077101	0.00885000256200925	0.327591421017793	0.0270153672965952	0.978447477174718	0.990144428439717
ENSSSCG00000001075	8715.69453426822	0.604044004336117	0.258906270075188	2.3330605479763	0.0196449677056814	0.141184123451153
ENSSSCG00000001076	1384.68638983643	1.43713172250692	0.853031147066058	1.68473534342777	0.0920396443052236	0.333191108504109
ENSSSCG00000001078	389.68946489384	1.16004139097723	0.373997255425063	3.10173771103962	0.00192388338252441	0.034444056368216
ENSSSCG00000001080	325.646039305082	0.245494385513201	0.282847132094304	0.86794016151223	0.385427091445313	0.674535855343645
ENSSSCG00000001081	185.354110021637	-0.145018308984844	0.434712121353119	-0.333596193576219	0.738684290963602	0.890111081204582
ENSSSCG00000001083	0.800698623109842	1.33056969961275	4.88175062050086	0.272559948889039	0.785191502714817	NA
ENSSSCG00000001085	2.07167382206559	0.244039136136424	2.57456505023756	0.0947884910167277	0.924482828547726	NA
ENSSSCG00000001087	679.681866232807	0.441743237743334	0.241749567056836	1.82727623102415	0.0676582471473802	0.282513616187031
ENSSSCG00000001088	1.07157646649023	0.382944633488911	2.8699600654268	0.13343204252285	0.893851705701911	NA
ENSSSCG00000001089	33.5773656697894	0.0694775343362325	0.697880350302615	0.099555080331615	0.920697557283796	0.968841997131287
ENSSSCG00000001090	484.49784226786	0.753879645885287	0.313262499033085	2.40654290957969	0.0161043120312104	0.125246242327835
ENSSSCG00000001091	66.4011272557339	-0.5619468078182	0.502043962889333	-1.11931792702798	0.263004530523318	0.564120067996144
ENSSSCG00000001092	586.36041754229	-0.16658804290518	0.215267095537377	-0.773866728165404	0.439009607029139	0.717096253586947
ENSSSCG00000001095	656.205654427916	0.300240683306563	0.278097533158483	1.07962368416789	0.280309790304732	0.5821721307915
ENSSSCG00000001096	0.536733033271139	-3.31288307165746	4.83363568096345	-0.685381209987494	0.493103397921196	NA
ENSSSCG00000001097	823.489360953105	0.307671230581094	0.261494808051256	1.17658638377549	0.239360635105051	0.539247833820813
ENSSSCG00000001099	21.9979496745582	3.30328730660123	2.04239700183689	1.61735808642019	0.105801007571447	0.357533502473722
ENSSSCG00000001100	512.888861334	0.746586375962109	0.358075082272312	2.08499952363158	0.0370693437743459	0.20140193836772
ENSSSCG00000001101	0.657185301253192	2.02134180180122	4.8395009756429	0.417675667796038	0.676184264824373	NA
ENSSSCG00000001131	46.6626143067165	1.19268603554926	0.802835418321643	1.4855922002577	0.137387019378287	0.412380426094634
ENSSSCG00000001132	1.39682560774771	2.31358112582487	4.73140802427005	0.488983641646886	0.624853278143514	NA
ENSSSCG00000001137	685.738043086533	-1.6322538116204	0.498364648490344	-3.27521989483976	0.00105579757150156	0.0237387799689937
ENSSSCG00000001156	960.922147501088	0.197136504133115	0.253706072155722	0.777027141912925	0.437142757140862	0.715200987345096
ENSSSCG00000001164	285.930355588997	0.435790003479254	0.331404764123898	1.3149780891995	0.1885172663803	0.481607775875471
ENSSSCG00000001197	57.9332970750777	-0.249534044427547	0.601363708555188	-0.414946962840621	0.678180729504744	0.860125012558527
ENSSSCG00000001201	548.90154069924	0.373100877308405	0.332281405925093	1.12284608965605	0.261502866894628	0.562587850626244
ENSSSCG00000001203	43.8036714283002	1.32571964917883	0.704820115720194	1.88093333264786	0.0599809882434291	0.266237848758516
ENSSSCG00000001204	72.943793762901	0.311173301990627	0.572861648984137	0.543191017486395	0.586998290544531	0.811627350901252
ENSSSCG00000001205	8.6093000295094	-1.92625569478957	1.42013348409164	-1.35639059029839	0.174974925589232	NA
ENSSSCG00000001206	199.711092597383	-0.205284515924773	0.369345925213249	-0.555805552223837	0.578343789511214	0.807434831093958
ENSSSCG00000001207	238.498153235776	0.0246283368462925	0.293083082034867	0.0840319293604349	0.933031045580916	0.972817687144574
ENSSSCG00000001209	195.695307355043	-0.702945302950213	0.634689997976186	-1.10754117000689	0.268060022628416	0.57013121670718
ENSSSCG00000001213	2.28794566697074	-1.56828992992687	3.16890393377945	-0.494899802171162	0.620670850343031	NA
ENSSSCG00000001214	1.36155730580045	-4.64666612156449	4.80426694216279	-0.967195657007486	0.333446232868348	NA
ENSSSCG00000001216	46.9557078604248	0.36559251046377	0.554065235805251	0.659836580312489	0.509358705923032	0.767244873081637
ENSSSCG00000001219	1108.77562696157	-0.301203219281853	0.193541783531606	-1.55626973042059	0.119643966116685	0.383206742836773
ENSSSCG00000001229	1319.3411547543	-1.57563534126365	1.10885201983807	-1.42096087942713	0.15532813269844	0.438947752110799
ENSSSCG00000001231	2.0961260652519	0.354416712322673	3.12984449817446	0.113237802238863	0.909842026542488	NA
ENSSSCG00000001232	1.40986732353956	-3.32087053153781	3.24364428962893	-1.02380848052784	0.305925743992969	NA
ENSSSCG00000001233	257.35667725145	-0.43534632906831	0.45971107164647	-0.946999878660966	0.343638840764608	0.641865650194674
ENSSSCG00000001235	0.298090828538018	0.304258367012044	4.99757981044911	0.0608811421832405	0.951453867940851	NA
ENSSSCG00000001242	696.822292843712	1.37847930247971	0.325610488730339	4.23352241463364	2.30059240809716e-05	0.00159334186832371
ENSSSCG00000001245	168.610473818083	-0.123834724144335	0.329492346590027	-0.375834903074145	0.707039637996943	0.875005604852983
ENSSSCG00000001247	15.9652673916893	0.0564137808580602	0.918078917327941	0.0614476378809045	0.951002714466921	0.9774961051075
ENSSSCG00000001248	10.9029254258516	1.21751311323871	1.04680471372384	1.16307568859487	0.244798794901032	NA
ENSSSCG00000001252	0.48069554064336	0.304258367012044	4.9975798104491	0.0608811421832406	0.951453867940851	NA
ENSSSCG00000001341	1004.5578585802	-0.120565641904301	0.344744949258586	-0.349724171923595	0.726545711284666	0.883738107419636
ENSSSCG00000001342	99.5795344681538	0.0257606046784152	0.433282502262332	0.0594545234204229	0.952590086416256	0.977968922268986
ENSSSCG00000001346	2256.08601604199	-0.523878159829854	0.171419240022424	-3.05612228686421	0.00224219787518735	0.0377420672796582
ENSSSCG00000001347	1542.52296473601	-0.0815293530882425	0.246731035799062	-0.33043817460662	0.741068900739569	0.891591977887454
ENSSSCG00000001362	1584.22897943133	-0.435878262839176	0.252525218655187	-1.72607815235417	0.0843333537313316	0.317431087865515
ENSSSCG00000001372	982.665008287222	-0.347723813567447	0.180292001581112	-1.92867021563909	0.0537718160528096	0.25052195065164
ENSSSCG00000001376	677.957064178002	-0.494363687011985	0.213288457911585	-2.31781734395077	0.0204592500925553	0.144688141285114
ENSSSCG00000001379	546.266993662932	-0.650427588938148	0.256108859656943	-2.53965282501118	0.0110962555052074	0.0995334875208073
ENSSSCG00000001382	5974.27079127955	-0.277741597446894	0.188542966059179	-1.47309445296261	0.14072556895599	0.417638196186711
ENSSSCG00000001383	378.05038089996	-0.27394274200905	0.290738755302444	-0.942229878242679	0.346074960018731	0.643931672509616
ENSSSCG00000001384	651.097984855581	0.00906983188563451	0.281489371499208	0.0322208680112102	0.974295914551603	0.988657879939012
ENSSSCG00000001391	287.545573516772	-0.0853632201399898	0.28535681841706	-0.299145542109417	0.764828998741672	0.903689036045763
ENSSSCG00000001392	334.48770700805	-0.912794763930251	0.36207911902643	-2.52098150919226	0.0117028001576183	0.102801833961348
ENSSSCG00000001393	1305.67887302102	0.222992933838939	0.989042971357845	0.225463342136484	0.821618839951842	0.930197222311476
ENSSSCG00000001394	224.379662939794	-0.594215888514725	0.592286907415013	-1.00325683562402	0.31573695668543	0.61685287639508
ENSSSCG00000001395	8.2609403210249	-0.33934131396719	1.47078636094575	-0.230721009507449	0.817531550609136	NA
ENSSSCG00000001396	539.49062826021	-0.115813788948782	0.244179692294587	-0.474297382638437	0.635287857710254	0.836058897850708
ENSSSCG00000001398	718.5172269996	-0.397507713300146	0.335337681300932	-1.18539530588399	0.235861186832487	0.535027987851871
ENSSSCG00000001400	4484.48209781451	-0.25024753209903	0.203710368084109	-1.22844769489448	0.219278952903684	0.518507051439278
ENSSSCG00000001401	60.30325750088	0.734377099861897	0.487782024855327	1.50554358799857	0.132184379334057	0.404891584650108
ENSSSCG00000001402	454.305428475565	-0.294061969001182	0.242193978255985	-1.2141588784275	0.224687059969623	0.523655917918368
ENSSSCG00000001403	2.31373033715384	1.09981431809953	3.01539035951124	0.364733645390376	0.715310240838533	NA
ENSSSCG00000001405	49.2753045391068	-0.432979879251177	0.71312843176302	-0.607155541647315	0.543747693396804	0.787667976376987
ENSSSCG00000001409	10500.5268751832	-0.351792042801535	0.23976799400861	-1.46721852620956	0.142316618770323	0.421022955881649
ENSSSCG00000001410	4539.19704478192	-0.571323101283445	0.198875786734826	-2.87276350059259	0.0040689859464793	0.0549674488577927
ENSSSCG00000001411	88.3962574024072	-0.756441242277204	0.425716858784597	-1.77686466173036	0.0755905098590762	0.300713739084014
ENSSSCG00000001413	355.583890033988	0.0470614611495885	0.276363911172597	0.170288012461212	0.864783638245622	0.951511186804242
ENSSSCG00000001414	2139.56033120331	-0.285578854152634	0.191894635265277	-1.48820655542479	0.13669642898903	0.41177889776264
ENSSSCG00000001416	8.5452127965622	0.584009044041196	1.32427276322071	0.441003590998014	0.659210397289208	NA
ENSSSCG00000001418	410.759894448456	-0.446908786436805	0.274472923677191	-1.62824361853053	0.103473239295534	0.353939265892886
ENSSSCG00000001419	85.9954361784577	0.710602206714558	0.485004692042487	1.46514501482866	0.142881357460909	0.421564076867288
ENSSSCG00000001420	2375.36901593408	-0.736245164422418	0.285822804693778	-2.57587971404594	0.0099985422489801	0.0941092151958155
ENSSSCG00000001421	748.115046817273	-0.219631767011458	0.39397697730819	-0.557473608006415	0.577203886133483	0.807165349376249
ENSSSCG00000001422	6.82775208700335	2.61326724460544	1.80597905069852	1.44700861485335	0.147894510774289	NA
ENSSSCG00000001423	605.960003815302	-0.323232220167113	0.253577447927617	-1.27468835580118	0.20241956990428	0.499085021629589
ENSSSCG00000001424	1417.31552439743	-0.298402765719172	0.196210284947109	-1.52083141716862	0.128302148169984	0.398222309153002
ENSSSCG00000001426	178.387217283354	-0.129106310851689	0.312177513872638	-0.413566977486923	0.679191261630007	0.860447226828952
ENSSSCG00000001427	35.537738347518	-0.340495991873482	0.766660305991267	-0.444128891521561	0.656949399247366	0.847695346606794
ENSSSCG00000001428	0.293230696036866	-2.45647226665545	4.8727309311743	-0.50412639264353	0.614172561404163	NA
ENSSSCG00000001430	1687.93503830605	-0.52997979675552	0.197255672271685	-2.68676581338338	0.00721475168638787	0.0767523704808274
ENSSSCG00000001431	101.867883305691	-0.0567945971484755	0.408477765275261	-0.139039629513747	0.889418833349208	0.959095718881696
ENSSSCG00000001433	519.689570300256	-0.323844951362892	0.306252829240928	-1.05744313339265	0.290309394821498	0.5929196533379
ENSSSCG00000001434	71.6658861822196	0.0610650392363279	0.504254572568037	0.121099624194461	0.903612126835721	0.961636229440457
ENSSSCG00000001435	1132.22422262085	-0.635842864393076	0.304067611967123	-2.09112328761218	0.036517013662328	0.19980348556448
ENSSSCG00000001436	422.610088136506	-0.218790632012762	0.260836829357017	-0.838802681937584	0.401580045480204	0.687982270339019
ENSSSCG00000001437	4.37343724065553	-0.978494207715665	1.88897923566693	-0.518001568910943	0.60445717468807	NA
ENSSSCG00000001438	2310.90452444934	-0.0392358037609165	0.254950930495705	-0.153895511126905	0.877692123542575	0.956502973714008
ENSSSCG00000001439	7.34744195858656	-1.51338178677252	1.7879557563815	-0.846431340021149	0.397312161341024	NA
ENSSSCG00000001440	28.380922571048	-0.384945792349234	0.881297301921039	-0.436794475042798	0.662260406191892	0.850296095724374
ENSSSCG00000001453	2.58568613468666	-3.84106481481726	3.53962426686753	-1.08516173616826	0.277850028072913	NA
ENSSSCG00000001455	0.198727219025345	0.304258367012046	4.99757981044911	0.0608811421832408	0.951453867940851	NA
ENSSSCG00000001456	6.83547977200484	0.122261062728025	1.36854238048885	0.0893367019327182	0.928814326743021	NA
ENSSSCG00000001457	8.14457967658351	0.67942912670767	1.71929465027659	0.39517899191879	0.692710795602699	NA
ENSSSCG00000001459	7.83740575570643	-0.427417764302679	1.25379223919582	-0.340899991992951	0.733178870843935	NA
ENSSSCG00000001463	88.1010522447007	0.739664590480284	0.87920227730414	0.841290576212206	0.40018516869997	0.68698859176512
ENSSSCG00000001469	32.003276350876	0.929165468426891	0.757059554198763	1.22733471002856	0.219696814816005	0.519121994283321
ENSSSCG00000001470	2.50666745557479	1.82090424403814	2.95783519836926	0.615620588003704	0.538144959992325	NA
ENSSSCG00000001471	7545.18358760299	0.200184493588207	0.22098934754225	0.905855851490463	0.365012154507269	0.657971909748103
ENSSSCG00000001472	4.13850904791318	2.14092031427168	1.95542488096182	1.09486195819428	0.273577117423498	NA
ENSSSCG00000001473	435.36716828073	0.593091973098256	0.605407945270684	0.979656738454395	0.327255587569222	0.628378132848801
ENSSSCG00000001474	886.402949258128	-0.741564666134664	0.478544811763863	-1.54962429412063	0.121231718438155	0.385521552181653
ENSSSCG00000001475	2620.60428103553	-0.137027302785575	0.186392183924884	-0.735155841302861	0.462244589056698	0.73520292456685
ENSSSCG00000001476	200.207041284349	1.07080548657699	0.420385925581473	2.54719632941056	0.0108592319673858	0.098766075193242
ENSSSCG00000001477	1832.28476635934	0.178438775464834	0.30298387231926	0.588938196937459	0.555902733200828	0.794588034420004
ENSSSCG00000001478	34.620156339172	2.56492518008125	1.11018181905641	2.31036496549843	0.0208679570054392	0.146220152414576
ENSSSCG00000001479	14.3896799988356	1.09102966535139	1.08518132215148	1.00538927742353	0.314709440976329	0.616084444597303
ENSSSCG00000001480	0.544333636847454	-1.38263197276141	4.84404814323502	-0.285429032057069	0.775315467844999	NA
ENSSSCG00000001481	2.04278919600784	-0.420031525649366	2.94380935360221	-0.142682991728181	0.88654054990129	NA
ENSSSCG00000001483	94.3517595132927	1.44502001813377	0.814513158879308	1.77409045192343	0.0760481898781001	0.300974801897248
ENSSSCG00000001485	8.91311362070611	0.304260928029107	2.85338465369101	0.106631584926879	0.9150812602838	NA
ENSSSCG00000001486	239.109907622353	0.755849390507674	0.358268036950792	2.10973157678448	0.0348814830132994	0.194906766442466
ENSSSCG00000001487	26.9592975533057	0.778637749462444	1.49731279857004	0.520023438125993	0.603047239170641	0.81945851560587
ENSSSCG00000001488	985.352624033	0.218282933291085	0.223915197291439	0.974846441561426	0.329636436398904	0.629928240861629
ENSSSCG00000001489	2.31472277084572	-0.631826165761619	3.00884423491491	-0.209989655971502	0.833675746390089	NA
ENSSSCG00000001490	1.39071930274086	-1.30416562724109	3.07312556809627	-0.424377591589591	0.671290460337311	NA
ENSSSCG00000001493	867.035391684537	-0.270841912454177	0.247857830737998	-1.09273090806832	0.274511965022278	0.577045199317598
ENSSSCG00000001497	1098.99267509354	0.0377475585832331	0.216974522752829	0.173972308381266	0.861887225047141	0.950446111638433
ENSSSCG00000001498	286.820562352766	2.25258805950225	1.38829677417354	1.62255513475728	0.104684537928866	0.356733939338578
ENSSSCG00000001499	6546.76145941693	-0.30657687526724	0.296239106694343	-1.03489670451769	0.300717153835506	0.602579111819922
ENSSSCG00000001501	1226.62728576909	-0.638629897142886	0.212739065107562	-3.00193994375218	0.00268265094000986	0.0422766511611853
ENSSSCG00000001502	6171.59129319887	0.553939720705417	0.200744580900107	2.75942552581813	0.005790308333312	0.0673692903254223
ENSSSCG00000001503	53.1366673831278	0.471940444818676	0.530628950906856	0.889398220756934	0.373789100856638	0.664815047894779
ENSSSCG00000001504	657.969763435094	-0.703853151027498	0.21455068395159	-3.28059150436599	0.00103589656430552	0.0234215857211277
ENSSSCG00000001506	109.755606491293	-0.334050362301434	0.431142050541088	-0.774803482708766	0.438455791034047	0.716593419782857
ENSSSCG00000001507	1315.13503230375	0.0662474048950776	0.257588344348528	0.25718323964784	0.79703732177867	0.920584053127844
ENSSSCG00000001509	987.244875160606	-0.66259867493208	0.207365886249334	-3.19531185633581	0.0013967982079103	0.028277642489064
ENSSSCG00000001510	1093.22228400204	-0.59762495179538	0.207112446350757	-2.88550959792763	0.00390780546043695	0.0536821860373713
ENSSSCG00000001511	309.026128903403	-0.581384068658925	0.296226858419433	-1.96263117990379	0.0496890450140846	0.240124180440815
ENSSSCG00000001513	1088.78360460899	-0.499217689651462	0.332890124934385	-1.49964703744174	0.133705856467352	0.407290192320033
ENSSSCG00000001516	626.827357983298	-0.553211365023436	0.246753785094271	-2.24195695645392	0.0249641543533244	0.161506050705701
ENSSSCG00000001517	12.8257238104654	0.0873322940833399	1.25369296786772	0.0696600334545026	0.944464253152316	0.976369827529571
ENSSSCG00000001518	402.992602421019	-2.33216802309996	0.463634152299903	-5.0301903160736	4.8999321939266e-07	6.64723791132786e-05
ENSSSCG00000001520	816.335595254194	-0.421880390686199	0.261430969695322	-1.61373532438742	0.106584848384746	0.358617139716181
ENSSSCG00000001523	11.5989854962128	-0.458177218567174	1.42612224996762	-0.321274854646983	0.748002110259754	NA
ENSSSCG00000001527	2511.89698976883	-0.269608312572782	0.238729355873644	-1.12934712861824	0.258751427097194	0.56038677241145
ENSSSCG00000001528	11130.2217351794	0.181873885186239	0.172635307089243	1.05351499790376	0.292105024173927	0.595140630864242
ENSSSCG00000001531	1562.91459993737	0.111091389550552	0.208391295181801	0.533090355111215	0.593971035222214	0.815978949924684
ENSSSCG00000001532	671.629941816586	-0.252823730963587	0.274081946016893	-0.92243847009173	0.356299911111704	0.651050701332414
ENSSSCG00000001533	536.789035129933	-0.000691765638655704	0.264588537569993	-0.00261449586973399	0.997913936487835	0.998775750952834
ENSSSCG00000001534	1084.16993873132	-0.141915631547242	0.221373268917837	-0.641069412946666	0.521477585800072	0.774293033228865
ENSSSCG00000001535	4.85324357809435	-1.16521301172582	2.01920167104909	-0.577066188302247	0.563894744108989	NA
ENSSSCG00000001536	999.52911179851	-0.604995258744612	0.403503060403377	-1.49935729890079	0.133780965002963	0.407290192320033
ENSSSCG00000001537	49.0429699615115	0.326409978827406	0.730439479708652	0.446867930738903	0.654970419984563	0.846431897488191
ENSSSCG00000001538	34.6206776848074	-0.13395848693414	0.625231732722778	-0.214254139582413	0.83034887888676	0.933076533764024
ENSSSCG00000001539	614.407618733951	-0.608457131057994	0.347750491797808	-1.74969452354296	0.0801710391980061	0.309194227668981
ENSSSCG00000001543	3.87647947768217	0.42869172001987	1.76324296875832	0.243126856375191	0.807907126912608	NA
ENSSSCG00000001544	813.714322249447	-0.188449483714101	0.325405770717929	-0.579121517416035	0.562507182086371	0.797976715079188
ENSSSCG00000001546	210.007541962582	0.124320841057852	0.294512141798572	0.422124671324686	0.672934020933755	0.857391438949195
ENSSSCG00000001549	1999.21692441387	-0.539004033187403	0.243192803205849	-2.21636506542164	0.0266665102193604	0.167656286658654
ENSSSCG00000001550	5.91853959696762	3.51178067739026	2.0034590687348	1.75285870931617	0.0796262626767446	NA
ENSSSCG00000001553	0.424930474087177	3.27826301380579	4.85953441700318	0.67460434117626	0.499927174156683	NA
ENSSSCG00000001554	3420.75101363581	0.093812213190448	0.22122987328131	0.424048578065037	0.671530385998658	0.856598327777854
ENSSSCG00000001555	4.11866435733927	1.23270952815185	1.97918903767231	0.622835668896803	0.533392516161534	NA
ENSSSCG00000001556	1590.77183066329	0.0888482087037086	0.215290228230641	0.412690392099567	0.679833465035096	0.860456501936736
ENSSSCG00000001559	0.905379304108427	0.304258367012041	4.9975798104491	0.0608811421832399	0.951453867940852	NA
ENSSSCG00000001560	0.909439912196515	1.2274652786293	4.41096924538597	0.278275637472029	0.780800776290317	NA
ENSSSCG00000001561	67.3304473778086	-0.195349342567017	0.585684631429307	-0.333540154690906	0.738726583922428	0.890111081204582
ENSSSCG00000001562	1565.86693091494	0.232732975316944	0.176028398854789	1.32213311506021	0.186123828413309	0.477807834551857
ENSSSCG00000001563	1525.97450096112	0.107444119734444	0.172348514921639	0.623411926602875	0.53301386249744	0.781672604894773
ENSSSCG00000001564	4700.77474091451	-0.158566124474599	0.17162273981609	-0.923922579516665	0.355526626129832	0.650587522353284
ENSSSCG00000001565	2083.78712173591	-0.715325612186135	0.251041822177808	-2.84942805935931	0.00437979094939779	0.0570015181633458
ENSSSCG00000001566	0.776408002969287	3.69241882152982	4.84100013415746	0.762738838918141	0.445619162838226	NA
ENSSSCG00000001567	39.0451398467364	1.07098924571461	0.811209865518388	1.32023695869406	0.186755915992505	0.478582492413898
ENSSSCG00000001570	6.31235524931405	1.76368267093386	2.74914262522192	0.641539167430972	0.521172441972874	NA
ENSSSCG00000001571	3513.51882001775	0.19359809214453	0.205484133290184	0.942155917562409	0.346112819389405	0.643931672509616
ENSSSCG00000001572	2.1598000227436	5.62057681102832	4.79964882637807	1.17103917689531	0.241583030112176	NA
ENSSSCG00000001573	652.066172895058	0.729338077021161	0.472897340474521	1.54227570044974	0.123006611253585	0.388846149739048
ENSSSCG00000001577	292.250492787991	-0.431620132008102	0.356029778468798	-1.21231469419328	0.225391941166562	0.524232002298618
ENSSSCG00000001578	636.824153629109	-0.298323056240304	0.241618438161425	-1.23468663447362	0.216947152036083	0.515693363980574
ENSSSCG00000001579	608.543410527652	0.0265311435127359	0.232357447802363	0.11418245364488	0.909093160895452	0.964705974369447
ENSSSCG00000001582	242.184604495706	-0.175378407334704	0.437587318940396	-0.400784939927825	0.688578467715523	0.866050778768321
ENSSSCG00000001588	0.940472283977976	2.71382479713112	4.2392380766091	0.640168055695013	0.522063348132211	NA
ENSSSCG00000001594	2.86754499318778	-0.157712579479237	2.62636940340407	-0.0600496561050489	0.952116086162715	NA
ENSSSCG00000001595	960.913261124301	-0.214080223819308	0.56797422224884	-0.376918908347069	0.706233869187805	0.874863991193667
ENSSSCG00000001596	228.930678112364	-0.253334065288827	0.275290343656731	-0.920243194598637	0.357445686611755	0.652324514653893
ENSSSCG00000001597	103.865049432877	-0.819430927529689	0.823946945512076	-0.99451904275271	0.319970239235337	0.621290892444709
ENSSSCG00000001611	675.47075173336	-0.126159745624056	0.238920194560489	-0.528041364842081	0.597470626188472	0.817772254969036
ENSSSCG00000001612	9.49517960940067	0.618794564382034	1.33813590435669	0.462430282579945	0.64377278727227	NA
ENSSSCG00000001616	6.39696561943375	0.515598043091201	1.80180469548671	0.286156454349747	0.77475829413401	NA
ENSSSCG00000001618	0.947604513519976	2.91206005079617	4.80756869794472	0.605724064232531	0.54469800156844	NA
ENSSSCG00000001619	1639.48070949278	-0.477750113476843	0.342945733255736	-1.39307787544504	0.163596242687738	0.449813660238145
ENSSSCG00000001620	621.188367000799	-0.046430712366552	0.233121366661654	-0.199169698734394	0.842130001454566	0.939595445916622
ENSSSCG00000001621	153.4545511689	0.130977943663137	0.543116720722206	0.241159844036784	0.809431232299929	0.925922158716322
ENSSSCG00000001624	60.4548180807149	-0.253411571135586	0.612471794201765	-0.413752230771471	0.679055571272553	0.860442201480552
ENSSSCG00000001625	0.241007100875065	1.73032086228796	4.99467493095369	0.346433128523455	0.729017231751254	NA
ENSSSCG00000001629	106.868950010565	-0.5421125232541	0.519763604525237	-1.04299823714913	0.296949109215443	0.599611317576232
ENSSSCG00000001636	1.40165274914785	-1.0656247325805	3.97195102419857	-0.268287480406561	0.788478042284832	NA
ENSSSCG00000001637	6.54693080034999	-2.51550094405818	2.62328945831665	-0.958910933783252	0.337603616154111	NA
ENSSSCG00000001638	996.424966542458	-0.203853595244171	0.253544915047143	-0.804013739365537	0.421389040193201	0.702506789892041
ENSSSCG00000001639	651.849638097149	0.235680993903442	0.410939900914999	0.573516938556404	0.566294733571359	0.799814575406838
ENSSSCG00000001641	1035.24670326777	-0.0321397610614286	0.228971945491434	-0.140365497582895	0.888371216870114	0.959095718881696
ENSSSCG00000001646	287.691013538551	-0.0364740565059526	0.283077719900255	-0.128848206488326	0.897477760158168	0.960097507398427
ENSSSCG00000001651	362.153009174116	-0.867908074918188	0.307446922727153	-2.82295255135281	0.00475836132722301	0.0595768569980282
ENSSSCG00000001653	149.170832501533	-0.425239066071276	0.406386290000842	-1.04639126991807	0.295380421733861	0.598262424133581
ENSSSCG00000001654	1605.20463955561	-0.436056832031152	0.214605468037213	-2.03189991391803	0.0421637892662858	0.218782848168397
ENSSSCG00000001656	632.137737339855	-0.101275004116324	0.21052557284333	-0.481057967203306	0.630475300644572	0.833727713916382
ENSSSCG00000001657	789.163030193772	0.00429703361695317	0.235376961331917	0.0182559652084798	0.985434656279031	0.993361011335665
ENSSSCG00000001658	457.477094454606	-0.164931426483245	0.274007640084119	-0.601922728988912	0.547225573933424	0.789317256098862
ENSSSCG00000001659	475.108014876211	0.0518964461232177	0.240636129265494	0.215663567568278	0.829250001773457	0.932885241287079
ENSSSCG00000001660	7500.5169765155	0.299480297802355	0.171286159641502	1.74842087900832	0.0803911751121898	0.309232645972045
ENSSSCG00000001661	1859.34233703422	-0.263991464181845	0.242311687240002	-1.08947062021144	0.275946403953573	0.57848952200495
ENSSSCG00000001664	49.4840069672283	-1.55846051802593	0.63632580371728	-2.44915499092091	0.0143191816830851	0.116953621837953
ENSSSCG00000001667	1772.52010004247	0.159053826227283	0.176484629985575	0.901233304227585	0.367464286851349	0.659861155932983
ENSSSCG00000001672	2.74231339764168	0.879029933267436	2.83162719214953	0.310432791330892	0.756231861103086	NA
ENSSSCG00000001679	8770.46647086828	-0.265680256478583	0.187992642938927	-1.41324815867872	0.157582770969722	0.441332914896569
ENSSSCG00000001680	514.019769843268	-0.364135065129336	0.228075351365168	-1.5965559756886	0.110364718922052	0.365818069335127
ENSSSCG00000001682	17.1217180224548	-3.67510188045243	1.52044150111704	-2.41712810243105	0.0156435105682488	0.122750718883474
ENSSSCG00000001683	329.572549237051	-0.1868678847233	0.318407415174848	-0.586882955036348	0.557282318110687	0.79513352907115
ENSSSCG00000001688	558.822884670811	-0.474973545397026	0.211960930345875	-2.24085422073762	0.0250355194373895	0.161729209757785
ENSSSCG00000001689	1114.46115093037	-0.341247692117982	0.239642594359612	-1.42398596973082	0.154450533550334	0.438124158116238
ENSSSCG00000001691	4.2588235909013	1.99663868642182	1.83654180021678	1.08717301516695	0.276960354155981	NA
ENSSSCG00000001692	296.13768246361	-0.325314678160226	0.292307123197262	-1.11292080261995	0.265742444823501	0.567679355752021
ENSSSCG00000001695	2551.28427919503	0.695509409181885	0.345222567306306	2.01466959303613	0.0439392802455783	0.224432192024952
ENSSSCG00000001696	617.98735736625	-0.24437411614691	0.220830211794528	-1.10661541353902	0.268460240344701	0.570705703181892
ENSSSCG00000001697	959.042459193291	0.341757852542739	0.228606514240685	1.49496112863575	0.134924587163318	0.408342374075921
ENSSSCG00000001698	3.44385641383005	3.09725148347717	2.43168754215828	1.27370454870536	0.202768143787082	NA
ENSSSCG00000001700	1858.40912882507	-0.31003937705184	0.239649976887305	-1.29371753370807	0.195763006669081	0.490499874716312
ENSSSCG00000001701	37866.326823296	0.163063670285427	0.220586661581478	0.73922724572898	0.459769019102868	0.733167780219903
ENSSSCG00000001702	1.65584687545164	1.9702810216087	3.42807117525009	0.574749158020316	0.565460956145813	NA
ENSSSCG00000001703	295.72929606094	-0.457308805466084	0.399712592164835	-1.14409406766324	0.252584627656192	0.554468790293804
ENSSSCG00000001705	1.04696812303265	2.91206337391394	4.80756649286653	0.605725033285522	0.544697357968817	NA
ENSSSCG00000001706	445.597472981729	-0.502714388283035	0.291240166451329	-1.72611626482862	0.0843264982775853	0.317431087865515
ENSSSCG00000001708	2087.04896408971	0.074170723426557	0.174196731631266	0.425787112834924	0.670262978304555	0.855515333321978
ENSSSCG00000001709	880.412951945284	0.392974639619662	0.243320451181742	1.61504977370825	0.106299916485627	0.358207580290491
ENSSSCG00000001710	97.6727362293916	-1.11845158875956	2.05569592449528	-0.544074430187999	0.586390255309657	0.811627350901252
ENSSSCG00000001715	96.6720186442775	2.05540484253175	0.716680283423854	2.86795226556576	0.0041313785998065	0.0553230145434813
ENSSSCG00000001716	563.553542776637	0.230459463597751	0.466505689088097	0.494012118154961	0.621297621263855	0.827878666860166
ENSSSCG00000001718	457.889960277328	0.85073241602034	0.256787792825169	3.31297841949812	0.000923081021276232	0.0216799604346297
ENSSSCG00000001720	262.835088958656	1.02674478954566	0.343495506238702	2.98910690503227	0.00279794216738256	0.0435717408054285
ENSSSCG00000001723	14.947279061296	2.87880908695355	1.32866069019166	2.16669997705606	0.0302577383547016	0.180490289668866
ENSSSCG00000001725	1.17447150662818	3.72041581946843	4.83992430729032	0.768692976017087	0.442075595652008	NA
ENSSSCG00000001727	800.442195342626	-0.286541288615455	0.235347960242134	-1.2175218698333	0.223405720691084	0.523066770908713
ENSSSCG00000001729	24.8046859562793	0.211428800037711	0.816627176144389	0.258904927749218	0.795708596000719	0.92009924558642
ENSSSCG00000001731	510.683078235418	0.351029069910097	0.297896446072967	1.17835937466711	0.238653366386774	0.538391847811343
ENSSSCG00000001732	781.260148929957	0.0554612060952141	0.210729588042689	0.263186610909043	0.792406750077921	0.918460356229663
ENSSSCG00000001734	166.11219644844	0.382359535158718	0.316616040703923	1.20764423150713	0.2271841378446	0.5259085952172
ENSSSCG00000001735	3.96735180450783	-0.454040602749641	1.94217917914449	-0.233778946672491	0.815156594843894	NA
ENSSSCG00000001736	0.283286982724785	2.69497619892392	4.89632941968891	0.55040745177132	0.582039938733674	NA
ENSSSCG00000001744	5.34625213733167	6.9281025808884	3.4853322531698	1.98778827315172	0.046835111231463	NA
ENSSSCG00000001746	0.884856473858633	1.55646437401984	4.29014826387015	0.362799669915312	0.716754538473364	NA
ENSSSCG00000001749	3.02835695793909	3.82707675639969	4.7101256794505	0.812521154816865	0.416492652841635	NA
ENSSSCG00000001750	291.120075530799	0.17507856561704	0.268226762739895	0.652725939159239	0.513932976814706	0.769951062560017
ENSSSCG00000001751	1.53141885459149	0.304258841384337	4.67522146212434	0.0650790222130113	0.948111082867995	NA
ENSSSCG00000001752	679.657709293461	0.249789463381791	0.414488362573625	0.602645299450165	0.546744678161587	0.789317256098862
ENSSSCG00000001753	49.126710674167	0.625153642922964	0.713232627845875	0.876507353303606	0.380754280648919	0.670370026633546
ENSSSCG00000001755	21.9024855276664	-0.834408159608169	0.899054324716344	-0.928095373848993	0.353358099105188	0.64886145722882
ENSSSCG00000001756	1786.14553925265	0.154377749174199	0.171692334412768	0.899153417083009	0.368570948770927	0.661055073931025
ENSSSCG00000001757	1010.60158140409	-0.11540709176354	0.19036275662197	-0.60624826941711	0.544349904210717	0.787956152153413
ENSSSCG00000001760	9.45210304848826	-0.255541498700933	1.55801525835235	-0.164017327385597	0.869717503254383	NA
ENSSSCG00000001762	80.9260202696939	0.744226319073536	0.49736081228106	1.49635094019625	0.134562226976189	0.408112782772501
ENSSSCG00000001764	115.793813062071	0.361785133188627	0.387525690416443	0.933577159232579	0.350522051908803	0.647318820058745
ENSSSCG00000001765	1500.67117686446	-0.494134655619649	0.294203833041808	-1.67956566204707	0.0930418533274937	0.334609933844354
ENSSSCG00000001769	6086.75585643262	0.378582625283433	0.157811736260779	2.39895101754559	0.0164421139700632	0.126535937681857
ENSSSCG00000001770	1507.1126377003	0.466275508960702	0.323044845216829	1.44337702911723	0.148914291361915	0.430156682948769
ENSSSCG00000001771	1.14853379711126	0.304258367012044	4.9975798104491	0.0608811421832406	0.951453867940851	NA
ENSSSCG00000001773	1003.34572292628	-0.0604431015836066	0.237247450778462	-0.254768181429471	0.798902152031798	0.92135120061662
ENSSSCG00000001775	2.91955295503746	5.75499339328511	3.64440243990921	1.57913224134173	0.114305727808363	NA
ENSSSCG00000001779	1274.64507085432	0.846560158363541	0.182620267463193	4.6356309194113	3.55850413599392e-06	0.000364086248874239
ENSSSCG00000001780	277.727439732746	0.572826988573309	0.666549121062849	0.859392009488972	0.390124276675454	0.678784259787425
ENSSSCG00000001782	322.92930975628	0.225137059044076	0.610029666062861	0.36905919755856	0.712083601052427	0.877287529842606
ENSSSCG00000001786	16.5381735682122	1.42122224883984	1.19842860016041	1.18590481623152	0.235659890969743	0.534847965724533
ENSSSCG00000001787	130.379340572811	0.359003824507622	0.95754196833851	0.374922286832557	0.707718263571011	0.875447117571885
ENSSSCG00000001788	67.7058933083046	-0.052129683622747	0.504638187941123	-0.103301107344712	0.917723996788572	0.967880953707478
ENSSSCG00000001789	0.728104883436124	-2.02024640496005	4.82634515049078	-0.418587221171826	0.675517830353213	NA
ENSSSCG00000001792	1264.31489415972	-0.0137595378510172	0.180459338243563	-0.0762473030486579	0.93922234980209	0.975088766922416
ENSSSCG00000001793	472.592878102064	1.88947439943919	1.68208080398648	1.12329585770267	0.261311862499006	0.562414589241808
ENSSSCG00000001795	130.019741893491	0.124928291028449	1.00973627677334	0.123723683007274	0.901534059403827	0.961421795897057
ENSSSCG00000001798	43.0954657860771	1.74290059975697	1.56013313099105	1.1171486363153	0.263930777944939	0.565209427385017
ENSSSCG00000001800	79.7295697348246	0.772956039171194	0.643043763447772	1.20202711402857	0.229353023190424	0.528093863895501
ENSSSCG00000001801	1566.89048363566	0.590483849366979	0.207031977829282	2.85213837764662	0.00434261917555998	0.0567472946685142
ENSSSCG00000001804	414.37183368731	0.672605390640973	0.275427354169607	2.44204281259147	0.0146044145725201	0.118337125221547
ENSSSCG00000001805	336.367271647226	0.137154030407567	0.304655279657594	0.450194168838027	0.652570440490374	0.84501746275916
ENSSSCG00000001806	3.06238730205222	0.643086170345038	2.10526073419984	0.305466282583502	0.760011046134974	NA
ENSSSCG00000001807	47.3699266841625	-0.450005955108864	0.691734996285785	-0.650546752043968	0.51533911278292	0.770664740810301
ENSSSCG00000001808	65.1099438456183	0.675869727874946	0.837802170354029	0.80671756625952	0.419829221237346	0.70090493812005
ENSSSCG00000001810	567.327451524234	1.1108767290788	0.366240530436128	3.03318894759119	0.00241984034683564	0.0394717454117232
ENSSSCG00000001814	6501.41290279352	0.192531522421152	0.395377702105989	0.486955944646418	0.626289551660367	0.830529498165753
ENSSSCG00000001816	764.807445674858	-0.131004201923546	0.279337333094885	-0.468982074369008	0.639082449065526	0.839038805472738
ENSSSCG00000001817	1583.97073011279	0.195118754476771	0.391930470821326	0.497840226782781	0.618596660216832	0.826897805699135
ENSSSCG00000001818	481.044472121903	-0.115118444291308	0.313101959738505	-0.367670788095521	0.713118724833425	0.877905257749372
ENSSSCG00000001819	2573.55483832316	-0.0170093538408825	0.228509204204771	-0.0744361869364358	0.940663315646464	0.975219475827901
ENSSSCG00000001820	289.966657750571	0.214794993562855	0.336470184337128	0.638377495426577	0.523227976801706	0.775268207041285
ENSSSCG00000001821	1650.96040693718	-0.302728547796897	0.190862900492019	-1.58610472237666	0.112715555808705	0.370528103643953
ENSSSCG00000001822	89.9961084137398	-0.216225123592222	0.417780276111972	-0.517557041238275	0.604767361038001	0.820172493445229
ENSSSCG00000001823	6.32221178627639	0.975952820286457	1.85358193639859	0.526522621483181	0.59852513880272	NA
ENSSSCG00000001824	491.603446372415	-0.432265561392452	0.283426777039861	-1.52514016462057	0.127224141073045	0.396369782420252
ENSSSCG00000001825	333.390352706418	-0.0810381879675064	0.395669968376774	-0.204812582314406	0.837718556136828	0.937614908582506
ENSSSCG00000001826	84.9542386602208	0.961779035944798	0.527578551943273	1.82300632275933	0.068302433273647	0.283888730084624
ENSSSCG00000001832	27.9982530448932	1.01269304966349	1.65512119968143	0.611854316081753	0.540634149306939	0.784830505373455
ENSSSCG00000001834	3037.17267824389	0.215087063117603	0.431786567454042	0.498132826099311	0.618390424966906	0.826838405901167
ENSSSCG00000001835	1013.8722380115	-0.447461353103533	0.37917993088035	-1.18007657226123	0.237969761488812	0.537538743370031
ENSSSCG00000001836	3.43596272008618	1.04179505852415	2.22745936618311	0.467705527804679	0.63999518750101	NA
ENSSSCG00000001837	1048.08659844059	0.108889557565605	0.195501469203532	0.556975648363251	0.577544067202921	0.80728867695847
ENSSSCG00000001838	638.853130744582	-0.416524372880117	0.304492337706977	-1.36793055620648	0.171333814106788	0.460953974248028
ENSSSCG00000001840	578.113881293204	-0.280575273980145	0.273613986169924	-1.02544200282912	0.305154677900178	0.606410625947221
ENSSSCG00000001841	25.5375168428842	0.790361823175614	1.13183818530624	0.698299309420955	0.484990031033166	0.75206031326484
ENSSSCG00000001844	4.60393288961248	-1.97023478764043	1.77641201464182	-1.10910913200376	0.267383105866141	NA
ENSSSCG00000001846	45.9547858250929	0.420061775748845	0.676057378324618	0.621340420527364	0.534375663925251	0.781924759434269
ENSSSCG00000001847	16.581305461533	-0.317191417902375	0.900463274707262	-0.352253586361413	0.72464809284825	0.883011783849442
ENSSSCG00000001848	90.9128662972787	0.237469369980943	0.767896625764973	0.309246533990662	0.757133998491462	0.900660872290102
ENSSSCG00000001849	661.7814622081	3.71298409290606	1.51122883793726	2.4569304129837	0.0140129827319528	0.115609303930889
ENSSSCG00000001850	770.864249279457	0.188428380165391	0.288137043868518	0.653954026998954	0.513141424730604	0.769244475738211
ENSSSCG00000001852	2344.77725338905	-0.104579253911003	0.188068930400781	-0.556068743987333	0.578163861201121	0.807434831093958
ENSSSCG00000001858	5.18411285790536	0.0603513754702788	1.50473160405094	0.040107734367913	0.968007235630918	NA
ENSSSCG00000001859	134.199798487893	-0.271311051092431	0.39666512998002	-0.683980089467651	0.493987738602637	0.757597957053773
ENSSSCG00000001860	103.854965447423	0.145320994436919	0.396325483324688	0.366670831302224	0.713864566609212	0.878330419075326
ENSSSCG00000001862	1466.54143680438	0.141012062551699	0.185552628719121	0.759957234371255	0.447280148223312	0.724133793118918
ENSSSCG00000001863	47.3251434651914	0.841820116563157	0.727298339982892	1.1574618973872	0.247083697853489	0.5483333282156
ENSSSCG00000001865	305.011130815465	0.315653318697313	0.276772076649626	1.1404810865256	0.254085927942608	0.556048016929448
ENSSSCG00000001866	2424.05316463185	0.235438725441139	0.322143949798375	0.730849440408538	0.464871121070227	0.737004582866312
ENSSSCG00000001867	4.19897357164468	-1.80381748477188	1.85763430550646	-0.971029378293104	0.331533649225281	NA
ENSSSCG00000001868	3617.79641863498	0.112714682144284	0.191082036834316	0.589875866992232	0.55527387459971	0.794588034420004
ENSSSCG00000001869	822.59325541018	-0.332959670697967	0.416061554385059	-0.800265410703672	0.423557039015068	0.704086033398679
ENSSSCG00000001871	2042.43230363644	0.304868766759414	0.20228876621099	1.5070968718126	0.131785828514995	0.404423907982466
ENSSSCG00000001872	46.6120684007413	-0.60444242877982	0.659293742642651	-0.91680292058746	0.359245921930924	0.653353850348459
ENSSSCG00000001873	4361.77587397504	-0.474498029043026	0.401526961416759	-1.18173391736583	0.237311295835812	0.536508462828338
ENSSSCG00000001875	934.479506125259	-0.163989004551863	0.338130041640204	-0.484987976094594	0.627684874716193	0.831482928960873
ENSSSCG00000001877	948.183184249283	-0.0584502787406485	0.197932047543589	-0.295304774876218	0.767761069264505	0.905752956691195
ENSSSCG00000001878	995.422117806935	-0.315098566858179	0.241345116995902	-1.30559329635631	0.191690901245805	0.485536643892681
ENSSSCG00000001880	1702.21791563664	-0.0656567673306061	0.278398354511435	-0.235837483471582	0.813558780803568	0.927107865173739
ENSSSCG00000001881	644.244974096995	0.100364981286712	0.259654206865657	0.386533237794373	0.699101791477034	0.871493034676609
ENSSSCG00000001882	75.9782357301639	0.665931873415957	0.475791422529361	1.39962984173987	0.161624192907638	0.447751127009394
ENSSSCG00000001884	298.496140280241	-0.196833154481136	0.327452655607261	-0.601104163031168	0.547770610776263	0.789843684769324
ENSSSCG00000001885	426.318754415451	-0.688298823882736	0.36473284583972	-1.88713144904203	0.0591426476776147	0.263726906401129
ENSSSCG00000001887	1051.56889362847	0.0424082680413929	0.190416919165872	0.222712709706489	0.823759108874726	0.931063683593123
ENSSSCG00000001888	27.9509013616475	0.103771729790419	0.688745677903401	0.150667703797879	0.880237850983421	0.957116126873866
ENSSSCG00000001892	1486.9547636029	-0.134398479640466	0.185754091650085	-0.723529040176616	0.469354919283154	0.74002412926516
ENSSSCG00000001895	7.15431617493399	2.53196120930435	1.57934651251731	1.60317016515184	0.10889709042902	NA
ENSSSCG00000001898	519.660576324172	0.0159473603100745	0.234680740021118	0.0679534260401577	0.945822709171977	0.976369827529571
ENSSSCG00000001900	1080.51886721704	-0.589797785477742	0.209246264683911	-2.81867772583035	0.00482219070100995	0.0599159878825318
ENSSSCG00000001903	429.811379922913	-0.322485510637352	0.319401096804159	-1.00965686675486	0.312659714420551	0.613706620235684
ENSSSCG00000001904	292.708121715155	-0.368690202291698	0.344881371301014	-1.0690348420411	0.285053969822719	0.586923046299039
ENSSSCG00000001905	151.30722442572	-0.569325432646332	0.436413118164748	-1.30455618529645	0.192044015947827	0.485694297629935
ENSSSCG00000001906	40.831488080043	1.27169905778237	2.05905226811624	0.617613781580109	0.536829957799554	0.783251515099715
ENSSSCG00000001907	570.033309705557	0.0569912161323151	0.235356635930102	0.242148329096788	0.808665231059626	0.925323980479445
ENSSSCG00000001908	0.760647851035374	1.78822237522404	4.9906561180131	0.358314083947737	0.720108279424875	NA
ENSSSCG00000001909	413.431995989258	4.20026426012908	1.48699591724388	2.82466428550401	0.0047330177643965	0.0593159816778034
ENSSSCG00000001910	1687.68327158501	0.317539354487236	1.47081680282303	0.215893205651284	0.829070993324315	0.932885241287079
ENSSSCG00000001912	696.306525683517	-0.0989230013315125	0.415637022467741	-0.238003344226128	0.811878500408659	0.92706370846414
ENSSSCG00000001913	165.676547914555	-0.22619537356915	0.321526318276281	-0.703505003204076	0.481741089889162	0.749282074873633
ENSSSCG00000001914	1255.23552211382	0.35662355437778	0.311529056216264	1.1447521419325	0.252311845278024	0.554193218496665
ENSSSCG00000001916	18.7807073372638	0.561221064700633	0.897039950351591	0.625636644700902	0.531553297361907	0.780659580355507
ENSSSCG00000001917	1387.15497005258	0.120642185219303	0.275743958975708	0.437515243008212	0.66173772395244	0.849873776057989
ENSSSCG00000001918	1283.29207387356	-0.204557822001945	0.196638757505029	-1.04027214470531	0.298213481754769	0.600396451409272
ENSSSCG00000001920	75.3446949292046	-0.749223394373263	0.576997524559406	-1.29848632356849	0.19412027294083	0.488698808423261
ENSSSCG00000001921	2124.23799639338	-0.0200192570625119	0.177109937794939	-0.113032940510038	0.910004439806206	0.9648643507778
ENSSSCG00000001924	740.134611511567	0.519905308275228	0.195104687958237	2.66475046661369	0.00770454686080323	0.0798300253081178
ENSSSCG00000001925	658.386936221942	-0.327862391554368	0.199946166968005	-1.63975332223714	0.101056467104607	0.348298075073213
ENSSSCG00000001926	0.299118147353617	0.131597101877686	4.95914779681281	0.0265362330927629	0.978829633937899	NA
ENSSSCG00000001927	1932.16087010581	0.143505497924093	0.220175489762384	0.651777807234427	0.514544520276429	0.770350560542318
ENSSSCG00000001928	7.44247116940776	-0.841679975396502	1.60031037501558	-0.525947958931597	0.598924365671521	NA
ENSSSCG00000001929	47.5268694818095	0.485798107775438	0.557698643754146	0.871076365732738	0.383712457767557	0.672698139057192
ENSSSCG00000001930	30987.9243502408	-0.173829880720416	0.187112395855569	-0.929013173742881	0.352882259178515	0.648686859844859
ENSSSCG00000001931	20.3877086852882	1.38827691793567	1.58851217263903	0.873947925516551	0.382146613410111	0.671473799688029
ENSSSCG00000001934	2751.02472138508	0.513404248447485	0.214870309292825	2.38936803384882	0.0168773859641941	0.128640848544499
ENSSSCG00000001938	35.6657108815059	0.304261414328952	2.22378966491385	0.136821129772064	0.891172181566103	0.959258465212953
ENSSSCG00000001939	0.195487130691244	-1.8807433427264	4.91510305773394	-0.382645759536423	0.701982436554339	NA
ENSSSCG00000001942	20.4746737229635	0.445089682079722	1.28594191927244	0.346119583947885	0.729252846140097	0.885506893269127
ENSSSCG00000001944	0.519031684552108	0.304258367012045	4.9975798104491	0.0608811421832408	0.951453867940851	NA
ENSSSCG00000001945	4.57072603758295	0.304258367012048	4.99757981044911	0.0608811421832412	0.951453867940851	NA
ENSSSCG00000001946	861.288078401783	0.437845136183632	0.205476886201332	2.13087293796452	0.0330996113972841	0.189485863871565
ENSSSCG00000001947	272.535009282356	0.383420017106432	0.279138323874433	1.37358429249188	0.169570776074128	0.458962989921773
ENSSSCG00000001949	0.381030548070406	1.33056969948268	4.88175062059522	0.272559948857127	0.78519150273935	NA
ENSSSCG00000001950	212.317030467354	-0.137483053449552	0.317469213826439	-0.433059482500608	0.664971557168834	0.852446246545025
ENSSSCG00000001951	1864.51314399656	0.130479325951927	0.215672521392252	0.604988178881718	0.545186851204442	0.788563967754096
ENSSSCG00000001952	596.728281374413	-0.0549282970822699	0.240459283992576	-0.228430760377569	0.819311378196957	0.92906982449731
ENSSSCG00000001955	1215.75247284724	0.0452302606563687	0.230046715267856	0.196613373086873	0.844130104674661	0.941467272907656
ENSSSCG00000001956	97.7553089653521	-0.863320859252975	0.41351713264561	-2.08775112588346	0.0368202903658831	0.200704422800158
ENSSSCG00000001958	1684.81176945552	-0.0290676887493313	0.31402761002825	-0.0925641179981477	0.926249851008488	0.970655553828199
ENSSSCG00000001959	3711.91761641089	0.164638992945966	0.181213506037138	0.908535994619655	0.363595105461528	0.657595371176274
ENSSSCG00000001960	546.034386806592	0.454625170757582	0.280969447896402	1.61805909561103	0.105649862647809	0.357389856705018
ENSSSCG00000001963	501.55375881726	-0.162266095516421	0.424690268974019	-0.382081030272788	0.70240126198089	0.873124712488808
ENSSSCG00000001964	55.060555316762	0.037705969580608	0.602651256558215	0.0625668148374063	0.950111455545947	0.9774961051075
ENSSSCG00000001966	3268.72553045245	0.442340461118902	0.276234628267235	1.60132154282617	0.109305719952106	0.363588484530042
ENSSSCG00000001968	352.133939857664	0.572418708690435	0.270167688534256	2.11875340014191	0.0341113128327473	0.192813902734588
ENSSSCG00000001970	1432.11536092897	0.249408742150971	0.17954544640217	1.38911204460352	0.164798681746947	0.451420603389849
ENSSSCG00000001971	3643.11129084447	0.12808489988641	0.147463755618354	0.868585635496101	0.3850738141392	0.674349095419017
ENSSSCG00000001972	43.73167934786	-0.463268384633452	0.551694093552395	-0.83971967444936	0.401065580091856	0.68762038813704
ENSSSCG00000001973	1016.30750554249	0.395756252343939	0.240645595137754	1.6445605502041	0.100060467888829	0.346498867618186
ENSSSCG00000001974	639.359683434653	0.547654325276005	0.326817644135981	1.67571835579397	0.0937933726488468	0.335471279375791
ENSSSCG00000001975	661.054273145056	0.233195165445716	0.315441354086466	0.739266308696463	0.459745303323007	0.733167780219903
ENSSSCG00000001977	911.239547111123	0.698086768412855	0.359612403059081	1.94121994256735	0.052231605189514	0.246349710641152
ENSSSCG00000001982	1.54787133020786	2.16152997012186	3.15808205228279	0.684443891684011	0.493694908138145	NA
ENSSSCG00000001983	18.9009796623193	0.378665273717544	1.08130813718426	0.350191828486182	0.726194738906984	0.883738107419636
ENSSSCG00000001984	1467.59402911638	0.640537818429363	0.31324356483388	2.0448554745859	0.0408691087091077	0.215204722490256
ENSSSCG00000001985	4.28352780916508	3.56178770822868	2.15401075494249	1.65356078193016	0.0982167866711297	NA
ENSSSCG00000001986	674.045044170666	1.2882091964034	0.392237390766994	3.28425903987478	0.00102250892978658	0.0233192287817359
ENSSSCG00000001987	153.517371458399	1.36250674733365	1.33618685397909	1.01969776403366	0.307871822449311	0.608941126049975
ENSSSCG00000001988	13.9215527565505	2.74688798430149	2.2392160329206	1.22671861219158	0.219928369768005	0.519482573645158
ENSSSCG00000001990	478.776382222281	-0.497701001004223	0.243375233855484	-2.04499444384615	0.040855405879326	0.215204722490256
ENSSSCG00000001991	174.467302591267	0.681063437672023	0.348062642510199	1.95672661897942	0.050379618539241	0.241950876043019
ENSSSCG00000001993	8.30107590669385	-0.356898050956074	1.49746791051291	-0.238334356583193	0.811621776261879	NA
ENSSSCG00000001994	241.798248869827	-0.175815677474145	0.312352032816343	-0.562876687207352	0.573518855907227	0.804539986147006
ENSSSCG00000001999	0.637868813574304	0.284040283379012	3.94554813501504	0.0719900692272074	0.942609810954447	NA
ENSSSCG00000002000	5.52966117398826	1.04734642401349	1.41443620532834	0.740469184872404	0.459015352431488	NA
ENSSSCG00000002001	44.4460733580395	-2.27075561032121	0.740067270336892	-3.06830973525895	0.00215273364132322	0.0369332750797552
ENSSSCG00000002002	1.43216862406748	0.240938093817845	3.26218022173894	0.0738579960151345	0.941123378843872	NA
ENSSSCG00000002003	746.573503221366	-0.256982289767237	0.270869756282613	-0.948730095578165	0.342757903263048	0.641152081125987
ENSSSCG00000002004	10.8450317995851	-0.191486734724508	1.25920301410517	-0.152069787460432	0.879131893147546	NA
ENSSSCG00000002005	1.99546986367788	-1.76513257296871	3.00536640622719	-0.587326912722293	0.55698416957738	NA
ENSSSCG00000002006	6.47353107787324	0.263941606131853	1.34246395237802	0.196609827522229	0.844132879472831	NA
ENSSSCG00000002007	13.7771291389851	0.688932560009836	0.992157337059264	0.694378335246524	0.487444976570098	0.753735422642293
ENSSSCG00000002008	1352.25067166594	-0.0487907419673004	0.18441543674563	-0.264569728154584	0.791340942762812	0.917871790728589
ENSSSCG00000002009	1510.62366470274	-0.0273463209366128	0.377111837751902	-0.0725151485554893	0.942191950402598	0.975487155711339
ENSSSCG00000002010	8.58850986574149	1.58337308380942	1.93052724537227	0.820176502354459	0.412115495276442	NA
ENSSSCG00000002012	136.482026826399	0.402577858910044	0.547850457008341	0.734831656632012	0.462442024974528	0.73520292456685
ENSSSCG00000002013	574.762519454338	0.567841400692428	0.26246847036021	2.16346519607908	0.0305054178251234	0.18114656731083
ENSSSCG00000002014	37.5402119187746	-0.149458102748764	0.897447755556623	-0.166536828270372	0.867734503046903	0.952416242021369
ENSSSCG00000002015	371.337905625537	-0.625459471377955	0.329732687439298	-1.89686826694456	0.0578453265510986	0.260428219713865
ENSSSCG00000002016	143.974920096383	0.109860481139634	0.402508246844452	0.272939702480404	0.784899566596134	0.914430579622711
ENSSSCG00000002020	336.61443494449	-0.220933441577821	0.295615721797598	-0.74736702173469	0.454842046320663	0.729890955755982
ENSSSCG00000002023	3634.61897704391	0.0916571301059668	0.167108980724594	0.548487159149294	0.583357443937352	0.809866853483437
ENSSSCG00000002025	1033.83368132732	-0.444609079768906	0.202285264840313	-2.19793112523489	0.027954014456912	0.172766841978476
ENSSSCG00000002026	443.009542933891	-0.358721145488786	0.369441379289696	-0.970982585054437	0.3315569508027	0.632034498069513
ENSSSCG00000002028	1.06177196884588	2.32801915322728	4.82624955966727	0.482366094924394	0.62954590221632	NA
ENSSSCG00000002029	47.8398262911484	0.238979327364708	0.658430137684393	0.362953202909522	0.716639842549931	0.880017141481387
ENSSSCG00000002032	12687.5713956564	0.903782345766174	0.854453102228139	1.05773194972246	0.290177664884784	0.5929196533379
ENSSSCG00000002033	11.8771126302615	2.67278350652263	1.74449558277556	1.53212397492582	0.125491844515076	NA
ENSSSCG00000002034	3766.55684813661	-0.437917963125476	0.179038757469273	-2.44593946760736	0.0144475254667565	0.117427416687492
ENSSSCG00000002035	494.618442805596	-0.0938692795124503	0.263258331333559	-0.356567175051771	0.72141585473725	0.882095449961668
ENSSSCG00000002036	2057.33061952357	-0.367476571379929	0.157747398423917	-2.32952539979393	0.0198312490226174	0.142289752392924
ENSSSCG00000002037	220.191329283373	-0.686403876361494	0.394506640565962	-1.7399044928034	0.0818757896642855	0.31210994095954
ENSSSCG00000002039	7434.0683693634	0.71808995320212	0.315650047227576	2.27495595045609	0.0229085724268693	0.154875927361013
ENSSSCG00000002040	525.548876738404	-0.355380398670725	0.279694583867615	-1.27060164611172	0.203870401053681	0.501444973358017
ENSSSCG00000002041	78.0229398098696	1.16268406195318	0.618470820869506	1.87993357603931	0.060117131218767	0.266267697646501
ENSSSCG00000002042	2161.61324997768	0.0895262767789349	0.204931080139494	0.436860415306432	0.662212581179497	0.850296095724374
ENSSSCG00000002045	59.5775378067524	1.56263252960843	0.535796658568377	2.91646561175598	0.0035402174639722	0.0502434655121351
ENSSSCG00000002050	1428.09630176489	-0.197355592397873	0.225508779395169	-0.875157024605405	0.381488472917053	0.671123905764105
ENSSSCG00000002051	768.765774444612	0.133005134378147	0.27914053908731	0.476480896730467	0.633731813832663	0.83524071847188
ENSSSCG00000002127	2948.7324133176	-0.209985838384803	0.152560215217071	-1.37641283532554	0.168693856417004	0.458647120466221
ENSSSCG00000002129	20.5881238345379	0.964647505254916	0.837789697492833	1.15141963208872	0.249559641030172	0.551184175279629
ENSSSCG00000002134	1.61622233749686	-1.84340567420067	2.97753974757928	-0.61910363268848	0.535848090357452	NA
ENSSSCG00000002135	689.386348898001	-0.0658556550089265	0.26995282538798	-0.243952456931235	0.807267641438257	0.924609182146925
ENSSSCG00000002138	178.044581263566	0.0706600895390144	0.432770410414639	0.163273846452013	0.870302825069516	0.953564935477916
ENSSSCG00000002140	3.23521709447375	-0.322505585884525	2.04377999162554	-0.157798582629248	0.874615515562644	NA
ENSSSCG00000002142	874.273335775085	0.425442552235028	0.344253642659261	1.23584037905483	0.216517902336428	0.515245115121483
ENSSSCG00000002143	665.779286334651	0.310950530939882	0.23064386160348	1.3481847241808	0.177598976563589	0.46768559787878
ENSSSCG00000002144	499.088304777165	0.663417050188322	0.298146403816873	2.2251385282373	0.0260719399899745	0.165102719856778
ENSSSCG00000002145	165.822925837819	-0.386792435218967	0.389257582079386	-0.993667054994148	0.320384986905219	0.621427831692711
ENSSSCG00000002235	761.557891652587	0.0230264391672046	0.337654717954281	0.0681952241233675	0.945630228720262	0.976369827529571
ENSSSCG00000002241	7.16102295724278	1.04123398225496	1.52672479722311	0.682005024185637	0.495235773954413	NA
ENSSSCG00000002243	489.708960364504	0.208831620079835	0.33950125827196	0.615112948749512	0.538480131236094	0.784385233009366
ENSSSCG00000002245	403.164736184293	0.644552558820383	0.315279130924024	2.04438700693992	0.0409153298693855	0.215275819972509
ENSSSCG00000002252	580.728195563632	0.995460149117599	0.423754309900515	2.34914460067982	0.0188165977528986	0.137483403570457
ENSSSCG00000002254	2034.77905470473	1.17976346462622	0.288467252945007	4.08976565825697	4.31809239771126e-05	0.00241542372020525
ENSSSCG00000002257	4.70402265934539	1.76696635980482	2.92604816336643	0.60387466683799	0.545926972617793	NA
ENSSSCG00000002258	345.619249617206	-0.254427482392283	0.255060990058982	-0.997516250264091	0.318513990028108	0.619194208122303
ENSSSCG00000002259	904.040580428128	0.0242342206746299	0.252703111137685	0.0958999695948574	0.923600018729946	0.969848289473152
ENSSSCG00000002260	63.7494169145662	-0.218515557468077	0.635397092502559	-0.34390393038696	0.730918535940555	0.886512133628954
ENSSSCG00000002261	0.365209424210685	0.304258367012044	4.99757981044911	0.0608811421832404	0.951453867940851	NA
ENSSSCG00000002262	4.8036707513666	-3.2493829488627	2.94875783743329	-1.10194974562275	0.27048352010554	NA
ENSSSCG00000002263	239.871177255385	0.521297921991046	0.387927171624331	1.34380357995617	0.179011911557043	0.469153105791502
ENSSSCG00000002265	14.4049715208358	1.27214345247409	1.34806452726406	0.943681423808359	0.345332469476523	0.643441430903723
ENSSSCG00000002266	1709.67484984676	0.122170853304582	0.254205689241199	0.480598422754663	0.63080193665527	0.833920480977517
ENSSSCG00000002267	4383.83327362069	-0.523565527912078	0.27595810952412	-1.89726451168603	0.0577930362829666	0.260428219713865
ENSSSCG00000002268	54.8192231639894	1.68377710483562	0.60275538084106	2.79346673352986	0.00521463922598866	0.063069336006236
ENSSSCG00000002269	3087.31114392817	-0.272588751732619	0.182273913238716	-1.49548965559116	0.134786697616026	0.408112782772501
ENSSSCG00000002270	0.605836898283548	1.72915888115354	4.82180286762838	0.358612520798477	0.719884978783815	NA
ENSSSCG00000002274	632.335307734345	0.49178799598701	0.357297481065823	1.37641047599888	0.168694586447033	0.458647120466221
ENSSSCG00000002275	134.401662165596	-0.568075172051536	0.498903611647684	-1.13864714303311	0.254850357091461	0.556794927605269
ENSSSCG00000002276	728.795687302001	-0.465240182668954	0.281129041237478	-1.65489904785735	0.0979449774460096	0.342053598251603
ENSSSCG00000002277	2.21562381201085	-3.67704704636696	3.50483676949397	-1.04913503486722	0.29411597341872	NA
ENSSSCG00000002279	0.745708218855448	-0.527311675056966	4.73197828627032	-0.11143577657297	0.911270791119518	NA
ENSSSCG00000002280	190.681526156212	-0.662037195232064	0.388909112747038	-1.70229283277987	0.0887004877081404	0.326309677872916
ENSSSCG00000002281	429.689255669335	0.113243260406313	0.223572204294429	0.50651761816142	0.612493324764692	0.825201180505817
ENSSSCG00000002283	754.565693819241	-0.0613516298560118	0.271454942470496	-0.226010362153122	0.821193361005256	0.929881982186121
ENSSSCG00000002285	904.703231280565	-0.0415709794823656	0.186815201520483	-0.222524607976336	0.823905519041844	0.931063683593123
ENSSSCG00000002286	1.54905281066749	-4.16433590698729	3.56789217225964	-1.16716977585954	0.243141814005653	NA
ENSSSCG00000002287	1162.76208711052	0.369636404140661	0.196860478121161	1.87765674282861	0.0604281378959678	0.26647879922857
ENSSSCG00000002290	38.8682975285436	-1.61437551981065	0.994994233876488	-1.62249736214155	0.104696897463758	0.356733939338578
ENSSSCG00000002292	219.917914447852	-0.415747270656913	0.396198578039515	-1.04934064305362	0.294021366465361	0.596600901465545
ENSSSCG00000002294	602.478249926549	-0.228077640061705	0.270794264063974	-0.842254324884158	0.399645611526663	0.686366040469768
ENSSSCG00000002295	982.208586192253	-0.035930411279751	0.196985622632129	-0.182401186440145	0.855267894780315	0.948009239602807
ENSSSCG00000002296	1821.67195211019	0.635984875514088	0.247875105974559	2.56574726620334	0.0102953812334395	0.0956757921262925
ENSSSCG00000002297	1.06592448149689	-2.66109061838145	4.81042786830873	-0.553192084203739	0.580131886756891	NA
ENSSSCG00000002298	645.109505260731	-0.67262116069787	0.415339012102575	-1.61945095716594	0.105350270441188	0.357294899158657
ENSSSCG00000002305	837.52367735578	0.60972965866174	0.269231370009663	2.26470510713464	0.0235307818743101	0.156669906359706
ENSSSCG00000002306	1185.28404481712	-0.387406854464229	0.255376297774349	-1.51700395784789	0.12926568477015	0.399954654570986
ENSSSCG00000002307	3041.21913611184	-0.0759341497303712	0.194565697305233	-0.39027511417517	0.69633312319022	0.870139744985896
ENSSSCG00000002309	109.678235739937	-0.0925419590266901	0.386970223598298	-0.239144909306395	0.81099321926904	0.926619954504675
ENSSSCG00000002310	74.9320930953839	0.0278614727607097	0.495645838748847	0.0562124617671363	0.955172553806213	0.9788268542587
ENSSSCG00000002311	439.048592840991	-0.0408078202221753	0.358201236525558	-0.113924286297833	0.90929781322084	0.964800026138771
ENSSSCG00000002313	3.10437273905781	-3.0321781415793	2.96629259468765	-1.02221141198601	0.306680850677775	NA
ENSSSCG00000002314	454.960544274772	-0.0526082467303543	0.719664374130599	-0.0731010852022631	0.941725678104287	0.975487155711339
ENSSSCG00000002315	312.136700415359	0.622589214038845	0.377068068598932	1.65113215858398	0.0987115920421001	0.343818380011116
ENSSSCG00000002316	113.232141340443	0.16704108931817	0.366984248408892	0.455172367867009	0.648985238052459	0.84337317277625
ENSSSCG00000002317	5.55385494614775	0.370791356855409	2.02903162961529	0.182743014669373	0.854999663199777	NA
ENSSSCG00000002322	0.306718750929931	2.79920277347769	4.88864125037913	0.572593207419466	0.566920159946331	NA
ENSSSCG00000002329	64.3388800860295	-1.1884456833198	0.669090423541538	-1.77621087001856	0.0756981672939005	0.300763617844511
ENSSSCG00000002330	1844.35745387714	0.483743993143341	0.187263266770792	2.58322949014574	0.0097880191186111	0.092866756612495
ENSSSCG00000002332	1586.3863765816	0.195209445315161	0.16720910592264	1.16745702477158	0.243025853752107	0.543233814126249
ENSSSCG00000002333	15.3554588969367	-0.576137465037356	1.11194471114447	-0.518134992920975	0.604364086865385	0.820172493445229
ENSSSCG00000002337	613.461836551522	0.235921643615519	0.221297325187398	1.06608447895038	0.286385455178652	0.588651390924067
ENSSSCG00000002340	1116.99952611619	0.21293993656427	0.188986884285077	1.12674452182121	0.259850512727936	0.561104840332608
ENSSSCG00000002341	38.9259237333558	3.85736603181847	1.03328383295182	3.73311369906852	0.000189127167673147	0.00705021076320381
ENSSSCG00000002344	539.676288598274	-0.108115481499184	0.232792230934419	-0.46442907937783	0.642340360025815	0.840465029092144
ENSSSCG00000002346	202.864683154713	-0.0984910039576793	0.34577269540761	-0.28484320845975	0.775764267258088	0.909585849848453
ENSSSCG00000002348	87.5835326939826	-0.0722859682323489	0.591647732253685	-0.122177377333975	0.902758542487272	0.961443959093786
ENSSSCG00000002349	691.728412375556	0.0555054649515869	0.202029973089533	0.274738763277411	0.783516947896846	0.914114683693111
ENSSSCG00000002350	597.073335063122	-0.444825774886121	0.228111055126792	-1.95004040746238	0.0511713030913297	0.243795502309489
ENSSSCG00000002351	532.476282685842	0.84361070856793	0.231168379889069	3.64933434656052	0.000262920720563935	0.00898642535558653
ENSSSCG00000002352	528.112325237957	0.162959466821459	0.258807714771085	0.629654594978347	0.528920595562606	0.778702693159548
ENSSSCG00000002353	160.596206537075	0.321323830753181	0.404860127729118	0.793666278167484	0.427389736706093	0.707335120779207
ENSSSCG00000002354	166.320480106621	-0.464044842394818	0.343510019691539	-1.35089172307555	0.176730119983988	0.466517883424131
ENSSSCG00000002355	311.508988882416	0.344121827671655	0.353498073445212	0.973475822139069	0.330316871016621	0.630644154011188
ENSSSCG00000002356	8.4096992449387	-0.148308311801133	1.23425185196227	-0.120160493634541	0.904356012478127	NA
ENSSSCG00000002357	1160.70495731481	0.543232871624445	0.281297735870688	1.93116688245997	0.0534624180752024	0.249649382346199
ENSSSCG00000002363	0.580632959287909	-1.59618487988807	4.84144588402163	-0.329691773516668	0.741632870307757	NA
ENSSSCG00000002366	994.132581205835	1.28512240871513	0.239348703205485	5.36924742647061	7.90658828620546e-08	1.44503882303025e-05
ENSSSCG00000002367	88.1565910684813	0.473863807063721	0.531667562515338	0.891278386106263	0.372779841053202	0.663969941583526
ENSSSCG00000002368	6478.82515694016	2.06878908401968	0.641415974187916	3.22534699364002	0.00125820069841702	0.0262804174451897
ENSSSCG00000002370	1213.72789499167	-0.168554780398309	0.243830502862139	-0.691278484109959	0.489390550331173	0.755124084106425
ENSSSCG00000002372	2634.41539219419	-0.320315752547529	0.172224068508987	-1.85987797942896	0.0629027914870758	0.271567530570351
ENSSSCG00000002373	4.24829933715261	0.802757574943391	1.56828990860249	0.511868099475774	0.608743325656252	NA
ENSSSCG00000002374	1096.49119725877	-0.611856398550805	0.205639380147887	-2.9753853474504	0.00292620711342614	0.0449311078244745
ENSSSCG00000002375	133.64722556469	0.277338089841859	0.655478704080541	0.423107704514809	0.672216681399614	0.857058357769355
ENSSSCG00000002376	58.5915568900735	1.72834931012845	1.13194123452727	1.5268896099984	0.126788463617645	0.39615191937485
ENSSSCG00000002377	792.877435970057	-0.140052859941074	0.191736639156532	-0.730443907628609	0.465118887892628	0.737052390661373
ENSSSCG00000002378	365.402488450605	0.405806249284363	0.256264319342488	1.58354565444602	0.113297149455512	0.371511883798923
ENSSSCG00000002379	13.5627391760987	1.55782475066667	0.987064065038483	1.57824077062915	0.114510307121502	0.373905987943385
ENSSSCG00000002380	12.4157053793934	-0.0869761205064693	1.2612332288185	-0.0689611711134085	0.94502052684893	NA
ENSSSCG00000002381	2094.69488165077	0.190115253531029	0.234376016679783	0.811154896410646	0.417276723642237	0.699040272272297
ENSSSCG00000002383	1643.35025633462	1.78484759654242	0.905517628842421	1.97107989915569	0.0487147375131283	0.237423121112232
ENSSSCG00000002385	422.543949052649	0.227443949268949	0.497538764073714	0.457138148205174	0.6475717520501	0.842534772120553
ENSSSCG00000002386	91.7816199416175	0.1776853928975	0.415401070201863	0.427744186627046	0.668837375918581	0.854737402128057
ENSSSCG00000002387	649.230668486992	0.20753484256131	0.207650447491782	0.999443271459953	0.317580006877321	0.618474960855212
ENSSSCG00000002388	41.8076932481245	2.36855884823185	0.846123331308171	2.79930686294855	0.0051212443005061	0.062340845282479
ENSSSCG00000002389	881.65958544666	-0.335613040818006	0.250434558423868	-1.3401227168096	0.180205451733601	0.470380847280735
ENSSSCG00000002390	220.222844883827	-0.187383310918008	0.317676121123127	-0.589856455863049	0.555286889360698	0.794588034420004
ENSSSCG00000002392	1855.98511858354	-0.510066940908868	0.184929829244624	-2.75816477521404	0.00581268897296752	0.067556376044575
ENSSSCG00000002396	179.644115828504	0.722362816409588	0.37275294606995	1.93791309773855	0.0526338257324947	0.247360183147821
ENSSSCG00000002397	275.301549874136	0.0336859793652032	0.282934682123328	0.119059208692273	0.905228447559221	0.962412533970025
ENSSSCG00000002398	436.76367605767	0.206210451029879	0.354288245338465	0.582041469744159	0.560538748157444	0.797314792072243
ENSSSCG00000002399	1.14255506720409	-0.316714300540002	4.04986746790795	-0.0782036209949379	0.937666081703975	NA
ENSSSCG00000002400	44.8627427006946	-0.23199127772934	0.805778890416296	-0.287909351422056	0.77341612847173	0.908590545267918
ENSSSCG00000002403	451.755708677834	-0.017248453030852	0.268292348760443	-0.0642897686443273	0.948739500041561	0.977333887666111
ENSSSCG00000002404	620.577013576906	-0.0957396646020533	0.326222488313053	-0.293479658919709	0.769155545177026	0.906290171943209
ENSSSCG00000002405	0.419668075039435	0.304258367012046	4.9975798104491	0.0608811421832409	0.951453867940851	NA
ENSSSCG00000002406	1535.6733782937	-0.487903877812277	0.213351431790647	-2.28685541839268	0.0222042635272648	0.151830719808142
ENSSSCG00000002408	80.9340410488716	-1.09914771086216	0.510042005454426	-2.15501409512902	0.0311607312445538	0.183490948579148
ENSSSCG00000002410	187.157194230389	-0.179188809751615	0.329471007932051	-0.543868217347275	0.586532161341131	0.811627350901252
ENSSSCG00000002411	947.834319116678	0.459110754262151	0.283390461508238	1.62006424570082	0.10521847686953	0.357294899158657
ENSSSCG00000002412	184.063782702221	0.775540990519372	0.35475465476359	2.18613337444775	0.0288058489090061	0.175349238275959
ENSSSCG00000002414	5668.47710930974	0.137199034511511	0.23624015794431	0.580760848220621	0.561401645519651	0.797440010081292
ENSSSCG00000002423	120.851794499574	-0.283114539419433	0.484647149603096	-0.584166314918577	0.559108422159052	0.796676527037463
ENSSSCG00000002424	235.799171995491	0.560234362564805	0.327143200767074	1.71250498635212	0.0868036464840889	0.322214156300176
ENSSSCG00000002425	925.738718870335	-0.346003004440254	0.252823380128335	-1.36855620023995	0.171138043174433	0.460721258210385
ENSSSCG00000002426	2841.55608707435	0.0155792088183915	0.18744136787589	0.0831151041786406	0.933760016003691	0.972947030690678
ENSSSCG00000002427	116.063429237034	0.226409629013493	0.416333781217777	0.54381757913385	0.586567010625263	0.811627350901252
ENSSSCG00000002428	613.027943424599	0.129770460201638	0.214942092600277	0.603746146842301	0.546012428448617	0.788982802900196
ENSSSCG00000002429	904.476740432716	0.272857080082532	0.293486434799372	0.929709341656822	0.352521596411677	0.648686859844859
ENSSSCG00000002430	45.2832454794675	-0.290200985403784	0.639852955684593	-0.453543244311954	0.650157611434229	0.843646978489598
ENSSSCG00000002431	629.303068039394	-0.362584753012892	0.301413778039324	-1.20294684394151	0.228996891261234	0.527994504496225
ENSSSCG00000002432	7.95291939732239	0.339256060243595	1.19433446575675	0.28405448387411	0.77636862737648	NA
ENSSSCG00000002433	1817.55827108818	-0.141200183003767	0.233831227750474	-0.603855115341757	0.545939972418942	0.788982802900196
ENSSSCG00000002434	265.457523190397	0.297017360098305	0.329369828328473	0.901774645254075	0.367176591135249	0.659673815154096
ENSSSCG00000002436	571.906223805138	-0.0527389687381893	0.262399503704897	-0.20098730368599	0.840708501691146	0.938725767819583
ENSSSCG00000002438	0.902538053019877	4.03647975319169	4.82913581624534	0.835859645863111	0.403233866743354	NA
ENSSSCG00000002440	432.687697787311	-0.681377712944656	0.298992743648527	-2.27891053351326	0.0226723841352655	0.153624039888175
ENSSSCG00000002441	2286.82965731244	0.118798478278861	0.201454926840483	0.589702521263866	0.555390104604741	0.794588034420004
ENSSSCG00000002443	7.61467207446814	1.9780177586573	1.68778668812183	1.17195956845615	0.241213289223471	NA
ENSSSCG00000002444	376.88432611967	1.46170398413846	0.735581259445412	1.98714141417973	0.0469067279642596	0.231717470468237
ENSSSCG00000002445	783.657598564413	0.342752388897554	0.187170740102958	1.83122847464841	0.0670664483002199	0.281238812359017
ENSSSCG00000002446	1867.63391867158	0.316955859758993	0.253638434395298	1.24963655652051	0.211432342731506	0.510058863127134
ENSSSCG00000002447	1833.90341623519	0.0346209165880299	0.162187707801071	0.213462025312631	0.83096660590643	0.933076533764024
ENSSSCG00000002449	28.1599741377308	-0.0557599358301102	0.744566052380694	-0.0748891728971821	0.940302891142573	0.975131668732376
ENSSSCG00000002450	0.293230696036866	-2.45647226665545	4.8727309311743	-0.50412639264353	0.614172561404163	NA
ENSSSCG00000002451	154.591054320478	-0.773387151095051	0.608354990655502	-1.27127608546735	0.20363044696204	0.501042081446053
ENSSSCG00000002452	7477.75316663611	0.0844062540370834	0.16823356208937	0.50172066137579	0.615864028656573	0.82611159562608
ENSSSCG00000002455	565.530455351328	-0.0397382472635054	0.222610417700336	-0.178510276715794	0.85832225116431	0.94894240101998
ENSSSCG00000002456	959.976743188182	-0.350442931894835	0.305007064237121	-1.14896660761402	0.250569750150081	0.552630384131768
ENSSSCG00000002457	473.911071597581	-0.401639375686585	0.284067347020424	-1.41388786813892	0.157394828574976	0.441289669153053
ENSSSCG00000002458	239.972426709147	0.272472976535146	0.382117017034795	0.713061613035502	0.475807631930047	0.745592861572287
ENSSSCG00000002459	558.812164969761	-0.425688563731205	0.226833085139176	-1.87665993904733	0.0605647165918084	0.26647879922857
ENSSSCG00000002460	1507.91162403905	-0.156030636087713	0.179801516258505	-0.867793772458428	0.385507239847258	0.674551604110674
ENSSSCG00000002461	1005.44405005553	0.303142587187489	0.224828763239629	1.34832653446744	0.177553381375717	0.467659116397731
ENSSSCG00000002464	28.0684361114054	1.25646469089802	1.51790200610773	0.827764036045978	0.407804145743995	0.691915149298519
ENSSSCG00000002467	48.2122063564943	0.391711534667072	0.73538779841229	0.532659823174632	0.594269082527801	0.815978949924684
ENSSSCG00000002469	144.870177997526	0.207247483443937	0.450130045933621	0.46041690688317	0.645217001536694	0.841768454453159
ENSSSCG00000002470	2330.98282371336	-0.254576200961454	0.186139697989738	-1.36766205012049	0.171417884029586	0.460953974248028
ENSSSCG00000002472	429.047168387055	0.415259107534146	0.304743383933515	1.36265175694427	0.172992288830483	0.462993793298913
ENSSSCG00000002474	180.656893477915	3.28862295349925	0.554063708194664	5.93545995678864	2.93022837970902e-09	8.76338073831614e-07
ENSSSCG00000002475	0.547814136316027	0.304258367012045	4.99757981044911	0.0608811421832406	0.951453867940851	NA
ENSSSCG00000002490	5.29756695208861	0.62863051453331	2.66244995496567	0.2361097955516	0.813347473048263	NA
ENSSSCG00000002494	55.7047210124045	-0.382505425352549	0.726719727571054	-0.526345179359604	0.59864839767693	0.81819840725288
ENSSSCG00000002495	406.772759279538	0.144711279890593	0.58314206909461	0.24815784619222	0.804012280208457	0.923613932366921
ENSSSCG00000002496	558.919559753439	-0.216900728024993	0.211503464113604	-1.02551856034135	0.305118572371748	0.606410625947221
ENSSSCG00000002501	75.2163465921481	-0.187095488954011	1.48592298261781	-0.12591196928955	0.89980160796168	0.960735299983796
ENSSSCG00000002502	842.210937481592	0.0532716418024827	0.226934026634606	0.234745060458726	0.814406611584216	0.927297447593381
ENSSSCG00000002504	46.8240376425681	0.424289027165722	0.640572746326461	0.662358849324957	0.507741269724634	0.76586054198836
ENSSSCG00000002505	5052.53612864559	0.105690079005556	0.15228198628027	0.694041899420966	0.487655933126983	0.753762904932849
ENSSSCG00000002506	795.859880144474	-0.0190247413594179	0.234922127501687	-0.0809831817961944	0.93545532755153	0.973865241712863
ENSSSCG00000002507	41.2083329661541	0.607418763171737	0.748532545797122	0.811479429427999	0.417090401307592	0.699040272272297
ENSSSCG00000002508	1272.50571451992	-0.115473026024018	0.30693662018052	-0.376211303675998	0.706759812562079	0.874863991193667
ENSSSCG00000002509	953.205476470302	-0.320032690323306	0.281884557872629	-1.13533246637765	0.256236043962427	0.558616650513846
ENSSSCG00000002510	51.5927516557327	0.830766986968768	0.801202635618532	1.03689996766849	0.299782479014678	0.601897717631087
ENSSSCG00000002512	2.74961429958236	-0.955986239653014	2.22925180162784	-0.428837262329421	0.668041659486526	NA
ENSSSCG00000002515	164.254429495808	-1.17509562985723	0.440364619045131	-2.66846058705911	0.00761997181515436	0.0793284882243799
ENSSSCG00000002516	6224.43629507542	-0.231281674729728	0.251744210898911	-0.918716954419263	0.358243639389203	0.65265513646996
ENSSSCG00000002517	246.604230779679	-0.600370585174676	0.321981249155874	-1.86461350388771	0.0622355986509014	0.270015905917313
ENSSSCG00000002520	1018.77519516418	-0.0801725998880728	0.267458887404899	-0.299756723980914	0.764362727410903	0.90334111994613
ENSSSCG00000002523	3299.63166918992	-0.228457134942271	0.158436240570501	-1.44194998644021	0.149316483232438	0.430705314100959
ENSSSCG00000002524	0.446590071501831	-0.972547944115003	4.86563636118894	-0.199880934767874	0.841573701408567	NA
ENSSSCG00000002525	1609.38957767933	-0.199055155755157	0.246124893344579	-0.808756696855025	0.418655108801236	0.699832644399831
ENSSSCG00000002526	1353.79610852039	-0.0421766709768859	0.222066302449991	-0.189928280480034	0.849365331185621	0.945023961534758
ENSSSCG00000002528	389.846375305469	-0.642986692417394	0.257166457785411	-2.50027432797603	0.0124097169422912	0.106871377777232
ENSSSCG00000002529	37.4839771542293	-1.07734814000396	0.647537759495248	-1.66376110768235	0.0961601790687226	0.338606314253498
ENSSSCG00000002530	763.726969507949	-0.171158542752991	0.244145034813116	-0.701052728285079	0.483270109648375	0.750362560197556
ENSSSCG00000002531	58.8560298713812	-0.0438042910509312	0.533453648575965	-0.0821145214169312	0.934555645701009	0.973544786398004
ENSSSCG00000002532	164.633295595943	-0.0933045106893381	0.390615401444283	-0.238865416838017	0.811209942749154	0.926785174217409
ENSSSCG00000002533	252.803563038548	-0.23841335758989	0.348257353461188	-0.684589586466434	0.493602940112804	0.75756472905906
ENSSSCG00000002535	36389.2269504514	-0.130157777932261	0.211912931765002	-0.614204035818813	0.539080506799644	0.784385233009366
ENSSSCG00000002536	2.50585672646689	4.51771795831395	2.85451055828619	1.58265939679212	0.113499117523861	NA
ENSSSCG00000002540	2175.2266188088	0.155516191176944	0.165469004039842	0.939850892796207	0.347294049472335	0.644757674521226
ENSSSCG00000002544	68.5709004808745	-0.921501778703234	0.671244095825021	-1.37282664299732	0.169806245931404	0.459037429483242
ENSSSCG00000002546	278.464748023185	-0.510429651629744	0.340690788665976	-1.4982197012969	0.134076178609217	0.40759710411256
ENSSSCG00000002547	3021.80196604802	-0.117895117589671	0.191955702427014	-0.61417877197213	0.539097199432838	0.784385233009366
ENSSSCG00000002550	1127.02508744654	-0.221925427879457	0.192829835389526	-1.15088739992521	0.249778562095863	0.551341532774197
ENSSSCG00000002555	44.5685847226707	-1.92150556669119	1.13223433992726	-1.69709175824383	0.089679314155616	0.328624365072055
ENSSSCG00000002557	50.2960666628626	3.35272979487666	1.88998885848475	1.77394156575326	0.0760728164078005	0.300974801897248
ENSSSCG00000002558	302.703802803874	-0.510374628889291	0.638644763581742	-0.799152608763175	0.424201927727494	0.704184832467024
ENSSSCG00000002559	148.564022227235	-0.328205426270038	0.392124342203444	-0.836993246646639	0.402596364108049	0.688783416085401
ENSSSCG00000002573	14.5027699155512	-1.67064084009189	1.49611693402224	-1.11665124703885	0.264143470747241	0.565548963807834
ENSSSCG00000002620	359.820346257987	0.0868868894760384	0.368201558558958	0.235976430453174	0.813450959524451	0.927107865173739
ENSSSCG00000002622	181.270415315659	0.208274580288777	0.343117568777715	0.607006458546299	0.543846626000924	0.787699255877053
ENSSSCG00000002627	1687.72105060423	0.35485703324265	0.20260983140017	1.7514304749693	0.0798717874190048	0.3087976338755
ENSSSCG00000002628	223.127894138974	-0.259314819763789	0.309758205128567	-0.837152383602426	0.402506918707736	0.688763139567633
ENSSSCG00000002629	824.5860273808	0.175853776696015	0.214084439639581	0.821422505026856	0.411405648912543	0.694749795801964
ENSSSCG00000002632	0.365209424210685	0.304258367012044	4.99757981044911	0.0608811421832404	0.951453867940851	NA
ENSSSCG00000002633	159.042495884258	-0.235948330698752	0.360497650524865	-0.654507263376678	0.512785049167308	0.768973044101721
ENSSSCG00000002635	344.656975811707	-0.202174939978655	0.38542767546559	-0.524547023600295	0.599898122403789	0.818610631346836
ENSSSCG00000002637	43.9074904677562	0.165374881606031	0.572795678224692	0.288715309652108	0.772799245989121	0.908314844290358
ENSSSCG00000002639	3548.62693099386	-0.793233327025166	0.474040883689465	-1.67334370160528	0.0942596539438242	0.335760053519317
ENSSSCG00000002640	586.430464596895	0.272434626048762	0.253600698452251	1.07426607147163	0.282703446981385	0.584237132299354
ENSSSCG00000002642	86.1401572638469	-1.5976653852516	1.31462559968485	-1.21530068000699	0.224251432660684	0.523317958694306
ENSSSCG00000002645	438.909736013608	-0.498011677560048	0.318071172951004	-1.56572402629132	0.117413238988712	0.379226172921128
ENSSSCG00000002646	455.900276360636	-0.444653211736453	0.330307434686393	-1.34617984653789	0.178244522931811	0.468390548002379
ENSSSCG00000002648	11.9764442587291	-1.32492257567023	1.5996931057846	-0.828235472716125	0.407537158301573	NA
ENSSSCG00000002650	552.332193913559	-0.587142921337797	0.243809245138147	-2.40820614085044	0.0160311262844444	0.125031461235662
ENSSSCG00000002651	508.241605260758	-0.717284603033457	0.235017053861398	-3.05205342015936	0.00227281648145292	0.0379543046693387
ENSSSCG00000002652	716.328258575893	-0.581284654769711	0.217199484816635	-2.67627087265168	0.00744464499608115	0.0781212787108707
ENSSSCG00000002653	8.62547918911032	-0.734385110240515	1.35206867864835	-0.543156661963854	0.587021942658952	NA
ENSSSCG00000002654	754.800323173227	-0.658671428225878	0.230904885440295	-2.85256601206123	0.00433678040158464	0.0567273293284814
ENSSSCG00000002655	1103.07314477696	0.0186748739929734	0.223571862892155	0.0835296255592846	0.933430421907109	0.972817687144574
ENSSSCG00000002656	1359.41328794868	-0.183071235326571	0.251380586694081	-0.728263219265059	0.466452472932335	0.738236532694715
ENSSSCG00000002657	0.587067028380896	1.43479256229568	4.87403968051896	0.29437441144158	0.768471817822244	NA
ENSSSCG00000002658	14.7542226531478	-0.982861937547905	1.49179273536676	-0.658846174972333	0.509994552556523	0.767763221266592
ENSSSCG00000002660	353.170854828379	-0.270635807981349	0.372599755514619	-0.726344566725649	0.467627564689785	0.738879309972464
ENSSSCG00000002662	66.4770037598599	-1.0427159459432	1.15316780397592	-0.904218746264072	0.365879421800795	0.658813261012132
ENSSSCG00000002664	647.484206047954	-0.235992713701059	0.429710150322255	-0.549190456692911	0.582874752952944	0.809866853483437
ENSSSCG00000002666	1155.92406465054	-0.470649584964115	0.2935551416539	-1.60327488155192	0.108873979556866	0.363253726417037
ENSSSCG00000002667	1160.17344278572	-0.145035624165353	0.210145292462443	-0.690168323381662	0.490088341096271	0.755409196740898
ENSSSCG00000002669	833.194012531023	0.0834352051280313	1.37793333541395	0.0605509736818771	0.951716819165487	0.977569403122211
ENSSSCG00000002670	1861.01100481099	-0.525518832208605	0.171806107854815	-3.05879016043304	0.00222232752140524	0.0375881849025342
ENSSSCG00000002671	0.862601280905924	-1.59864110167529	3.69830755277728	-0.432262887513174	0.665550357260793	NA
ENSSSCG00000002672	111.380817324709	0.314000674367262	0.400536595372383	0.783950026027788	0.433069434197141	0.712434139842503
ENSSSCG00000002675	12.1123824755773	-0.545404062372766	1.06736179341457	-0.510983310193238	0.60936274346288	NA
ENSSSCG00000002680	286.584156117266	-0.670955695520608	0.278632156183616	-2.40803396388482	0.0160386888491373	0.125031461235662
ENSSSCG00000002681	759.667969558784	0.0930894931972408	0.236610163388924	0.393429816639898	0.694002051057301	0.868998526440431
ENSSSCG00000002682	2200.05166938527	-0.422147288349977	0.201865383202015	-2.0912316993326	0.0365072990303574	0.19980348556448
ENSSSCG00000002684	702.454300479657	0.489667401939431	0.523966126364186	0.934540187430139	0.350025315991114	0.646935154775615
ENSSSCG00000002688	202.507475161769	-0.584678816673828	0.581736303735193	-1.00505815593722	0.31486884732965	0.616172628924686
ENSSSCG00000002689	909.593214752994	0.388608803490062	0.293897634167401	1.32225903958354	0.186081907278072	0.477807834551857
ENSSSCG00000002690	191.201456056697	-0.156483147101633	0.376286905113332	-0.415861261646888	0.677511527630491	0.859853376473647
ENSSSCG00000002696	145.076932916278	-0.207893447862797	0.515976155920596	-0.402912897189749	0.687012303116356	0.865275162395494
ENSSSCG00000002697	254.649805677838	0.0681516179007911	0.401305246975707	0.169824886204184	0.865147854847578	0.951511186804242
ENSSSCG00000002700	7.16726617691378	2.72841616758216	1.37441732936794	1.98514389282103	0.0471284645634283	NA
ENSSSCG00000002701	1038.88550149073	0.221959819758844	0.231736850924699	0.957809769456857	0.338158691986302	0.637511493960995
ENSSSCG00000002703	1820.93405512522	0.355416592157581	0.217465958967598	1.63435506800647	0.102184317006999	0.351147852103292
ENSSSCG00000002704	11431.9709591786	0.396302614072015	0.224465650923896	1.76553790052438	0.0774734063102072	0.304047883577696
ENSSSCG00000002706	73.4008873189343	-0.359855812958869	0.460162028969743	-0.782019789343659	0.434202943654142	0.71303639541271
ENSSSCG00000002707	748.687789720934	0.277518550753218	0.193610626708446	1.4333849100707	0.151747868370921	0.434358940191274
ENSSSCG00000002708	507.774282634068	-0.101588968853177	0.297204011065397	-0.341815605008182	0.732489665094954	0.88730056827325
ENSSSCG00000002709	159.196495245968	-0.0610709684250985	0.52506944252266	-0.116310269612505	0.907406646880381	0.963687246036776
ENSSSCG00000002712	153.372702671025	1.79894282555039	0.586092933092786	3.06938153315969	0.00214502459038263	0.0368972269082942
ENSSSCG00000002714	251.856837575804	-0.673923783572373	0.37083062127907	-1.81733585335503	0.069165703297586	0.286121185065368
ENSSSCG00000002715	743.389376969797	-0.263981107948557	0.333111808031572	-0.792469980300239	0.42808668906223	0.707687530322849
ENSSSCG00000002716	159.326019032463	-3.86391392308676	2.47725240971765	-1.55975786235168	0.118817112656617	0.381553638544113
ENSSSCG00000002719	98.3971470606545	-0.2976909414152	0.416221682969538	-0.715222088602689	0.474471822225881	0.744620701995763
ENSSSCG00000002720	561.076790607905	0.144857764689869	0.442144818375328	0.327625155084146	0.743195099795121	0.892390210621772
ENSSSCG00000002722	717.739179835607	-0.284609156042021	0.195093003852732	-1.45883835105057	0.144609604303293	0.423946623231096
ENSSSCG00000002723	6733.8179955695	-0.376794832636629	0.213192674957982	-1.7673910827888	0.0771627552983025	0.303552973683218
ENSSSCG00000002724	1016.28548045657	0.415869234241554	0.219684818088519	1.89302673648566	0.0583543139941892	0.261987177703697
ENSSSCG00000002729	933.704259799975	-0.232503233768933	0.252823224076936	-0.919627675099105	0.357767359343836	0.65265513646996
ENSSSCG00000002730	97.4369136088182	2.79401905374274	0.725737065241112	3.8499054100461	0.000118163449449075	0.00498369497211659
ENSSSCG00000002734	1.56159318476733	2.92215023004224	3.16965627769225	0.921913915590176	0.356573480012937	NA
ENSSSCG00000002736	0.195487130691244	-1.8807433427264	4.91510305773394	-0.382645759536423	0.701982436554339	NA
ENSSSCG00000002737	0.602272787144777	0.304258367012046	4.9975798104491	0.0608811421832409	0.951453867940851	NA
ENSSSCG00000002738	181.553966841179	0.529470534573642	0.321391669315117	1.6474307990059	0.0994695291535611	0.345172204272567
ENSSSCG00000002739	214.448249048111	-0.449677009900277	0.368681433271282	-1.21968987130794	0.222582462680878	0.522293493415346
ENSSSCG00000002740	2967.31833640577	-0.0194518862368085	0.151736693963615	-0.128195004970076	0.897994652912066	0.9601449278899
ENSSSCG00000002741	238.666636681224	-0.259384680117702	0.280371420317716	-0.925146649482918	0.354889630283427	0.649873732938995
ENSSSCG00000002743	2293.35345386523	0.210376442240078	0.158506503319216	1.32724170828752	0.184428739548404	0.475207079877081
ENSSSCG00000002746	193.114551171002	-0.313432312481192	0.301243253037317	-1.04046251433344	0.298125070953292	0.600311671053018
ENSSSCG00000002747	14.8938966510519	0.280071392073221	0.924515522235231	0.302938550340489	0.761936691959664	0.902583881801506
ENSSSCG00000002748	956.411697332537	-0.270647019483109	0.178867415934893	-1.51311527629841	0.13025037990725	0.402150340028039
ENSSSCG00000002749	37.704582073427	-0.237778021451126	0.704124532907579	-0.337693135714583	0.735594448114078	0.888772153941616
ENSSSCG00000002752	1104.89052462572	-0.377996590674395	0.282802455196512	-1.33661000365692	0.1813499719382	0.472270785817292
ENSSSCG00000002753	1146.67738357021	-0.2407289445273	0.205392809454675	-1.1720417339168	0.241180300990829	0.540985228183709
ENSSSCG00000002754	1113.40070511446	-0.748105720236111	0.594838776953426	-1.25766131802582	0.208514267295257	0.506755855032406
ENSSSCG00000002755	659.108343167406	0.219701728607575	0.241231562225741	0.910750345354814	0.362426930694574	0.656188219731686
ENSSSCG00000002759	643.095369741628	-0.525204218876764	0.197171931869472	-2.66368652929997	0.00772895485195801	0.0799570101390845
ENSSSCG00000002761	16.3539793294241	0.155127721260622	0.919274944893553	0.168750080835267	0.865993224801268	0.95153311785112
ENSSSCG00000002762	1264.61249012875	-0.211204582871762	0.202991340544803	-1.04046104777138	0.298125751982026	0.600311671053018
ENSSSCG00000002763	1275.42253817994	-0.200404539563366	0.206587231282191	-0.970072246573753	0.332010481700943	0.632444401954648
ENSSSCG00000002764	294.545198687883	-1.08896505736113	0.389273186016462	-2.79743146067882	0.00515106948413233	0.0626459550292951
ENSSSCG00000002767	20.27712523245	-0.982635276064104	0.912669280234054	-1.07666084237229	0.281631812077257	0.583161764771774
ENSSSCG00000002768	678.916791560734	-0.532333215395844	0.245868391440635	-2.16511448371507	0.0303789190598699	0.18072160755372
ENSSSCG00000002769	768.397119128059	-0.2826316772064	0.216760777666352	-1.30388754021468	0.1922719291184	0.485961813236622
ENSSSCG00000002771	1552.62293632818	-0.476589870859041	0.229751040959281	-2.07437524056097	0.0380444749468024	0.204923146060161
ENSSSCG00000002774	1576.24829606048	-0.440106792959482	0.251707820897902	-1.74848279004409	0.080380463105997	0.309232645972045
ENSSSCG00000002776	1139.07897967071	-0.0746181086981949	0.200139389855808	-0.37283069940382	0.709274452732515	0.875876738317114
ENSSSCG00000002777	10.6450930385579	0.0989526056183708	1.22751321697364	0.0806122526829755	0.935750321688353	NA
ENSSSCG00000002778	12.8538220898465	-0.163409536629217	1.05868368550067	-0.154351614998145	0.877332502012199	0.956502973714008
ENSSSCG00000002779	7.83212710170266	2.84728355246401	1.34217563465384	2.12139415956419	0.0338886463494122	NA
ENSSSCG00000002781	1.327627824313	0.150687954788295	4.25083449528025	0.0354490288802366	0.971721689864345	NA
ENSSSCG00000002782	14.6126765057231	1.09986127639367	2.02181932935519	0.543995826147551	0.586444345056205	0.811627350901252
ENSSSCG00000002783	66.1405832344309	0.868069955680243	0.53150589356417	1.63322733800587	0.102421192327893	0.351400695766169
ENSSSCG00000002786	34.2423968197685	-0.550530869347653	0.700547504406186	-0.78585801231896	0.431950675440723	0.711305085486732
ENSSSCG00000002787	1330.77607273848	-0.470589466176573	0.279957055012093	-1.68093447816932	0.0927756420841453	0.334292079459274
ENSSSCG00000002788	3.28477665964808	1.20713393115936	2.17182961361963	0.555814288372059	0.578337816711989	NA
ENSSSCG00000002790	276.906004819158	-0.112070161784315	0.334663940347913	-0.334873729353117	0.737720340015793	0.889573846971232
ENSSSCG00000002792	61.0577348933478	3.08634399424393	1.64390098931296	1.87745126641345	0.0604562706744612	0.26647879922857
ENSSSCG00000002793	42.4904581348509	-0.995781348349544	0.725526276737021	-1.37249522212754	0.169909325243381	0.459037429483242
ENSSSCG00000002795	13366.8044338724	1.25056345507943	0.370377480823772	3.37645650674551	0.000734259798936596	0.0187250478569897
ENSSSCG00000002799	5581.27764386639	-0.0558483608818159	0.160487492714257	-0.347991983283409	0.727846204094684	0.884370101540346
ENSSSCG00000002802	249.876021265835	-0.279108651813708	0.362840294072362	-0.769232790220494	0.441755127886016	0.719231562143374
ENSSSCG00000002803	24.2581015452542	1.46335059691605	0.75004776191112	1.95100988394051	0.0510558700309988	0.243538697718132
ENSSSCG00000002804	3415.09525992619	-0.0240749974701027	0.168351962262162	-0.143003961145476	0.886287052807371	0.959095718881696
ENSSSCG00000002805	457.554610700695	-0.473208139315243	0.222139530863885	-2.13022930891665	0.0331526864611635	0.189510243282326
ENSSSCG00000002806	767.080837939779	-0.165746376718466	0.268314212810752	-0.617732377954092	0.536751765236388	0.783251515099715
ENSSSCG00000002807	231.107786375042	-0.602788112146016	0.322582569853219	-1.86863199837578	0.0616740307596485	0.26873131482325
ENSSSCG00000002808	218.735496646641	-0.543593371774358	0.329796314912704	-1.64826999937293	0.0992972781522369	0.345127544428232
ENSSSCG00000002809	0.306718750929931	2.79920277347769	4.88864125037913	0.572593207419466	0.566920159946331	NA
ENSSSCG00000002811	2.23593321696331	0.500351085902205	2.82894002954985	0.176868749664454	0.859611485745742	NA
ENSSSCG00000002812	316.995915472719	-1.20175490611562	0.675938096947292	-1.77790675143634	0.0754191711968367	0.300375567124448
ENSSSCG00000002813	634.685686583844	-0.602345373083681	0.306118603810892	-1.96768626795315	0.049104146800074	0.238260128223515
ENSSSCG00000002815	493.024852928562	-0.682636749813919	0.543726465028674	-1.25547824819952	0.209305199530873	0.507307867388546
ENSSSCG00000002817	3.0920287965024	-0.114718747284615	2.02238452840468	-0.056724498073128	0.954764658791457	NA
ENSSSCG00000002818	9.85825322128655	0.8452566884905	1.12964225965022	0.748251653361676	0.454308380121673	NA
ENSSSCG00000002819	313.303348631994	-0.491802815365597	0.317092884929553	-1.55097398503552	0.120907918472207	0.385236634182997
ENSSSCG00000002820	600.220582392227	-0.181961371807552	0.232427079460274	-0.782875094546172	0.433700464073748	0.712581396771938
ENSSSCG00000002822	3364.50623477293	0.331559993590477	0.188861414171913	1.7555729689108	0.0791613511297733	0.30755365205689
ENSSSCG00000002825	38.2399460882606	1.74279578794852	2.19284329242111	0.794765314043172	0.426750031240004	0.70672082319245
ENSSSCG00000002827	4.25914127011758	0.304259174151235	4.43512926073061	0.0686020984428114	0.945306348488507	NA
ENSSSCG00000002828	267.300739527156	-0.619984550441509	0.437252526668479	-1.4179095891459	0.156217162424	0.439736454912227
ENSSSCG00000002829	14403.2595010297	0.102778367377876	0.275321731048913	0.373302779211484	0.708923108206133	0.87570317367389
ENSSSCG00000002830	54.3618515182002	-2.16078239021994	0.682095385087994	-3.16785956547878	0.00153565680907721	0.0298930590985903
ENSSSCG00000002831	773.506085309085	0.961451174983279	0.437492790968452	2.1976388979004	0.0279748489768727	0.172766841978476
ENSSSCG00000002835	700.050516491929	-0.74933206884432	0.373665177175558	-2.00535697361026	0.0449248980136371	0.226500663969905
ENSSSCG00000002836	1291.38705627845	-0.105263169890648	0.253572918119947	-0.415119921603204	0.67805411646971	0.860117944277529
ENSSSCG00000002838	973.969947676328	-0.403757919575822	0.424199144770174	-0.951812196119757	0.341192235619668	0.639925312078361
ENSSSCG00000002841	1140.03438707192	-0.0030632317437613	0.194712443411687	-0.0157320800360181	0.987448133993087	0.994126699360903
ENSSSCG00000002844	891.019109663827	0.235699734835144	0.260121375538324	0.906114441181009	0.364875282435989	0.657905431840941
ENSSSCG00000002846	1255.59706509426	0.000272099531729954	0.236117541929765	0.00115239015918136	0.999080525887479	0.999384313200557
ENSSSCG00000002847	1447.889923235	-0.156554964181341	0.191536309989381	-0.817364416125698	0.413720204617602	0.696895055371611
ENSSSCG00000002849	791.261045840418	-0.0600428945820678	0.198289399326356	-0.302804359618064	0.762038960814495	0.902583881801506
ENSSSCG00000002852	145.987989237552	-1.55254338866756	0.680621960828696	-2.28106566937283	0.0225445612453895	0.153156366250945
ENSSSCG00000002854	603.271816414457	-0.0872309412033378	0.241998723551898	-0.360460336001031	0.718502913073597	0.880872428808826
ENSSSCG00000002855	188.198235072767	-0.220990516568705	0.395051266041951	-0.559397059482499	0.57589076775992	0.806529013724222
ENSSSCG00000002857	433.412127639328	-0.240482607297785	0.282258675739583	-0.85199367802483	0.394217600913863	0.682564965388696
ENSSSCG00000002859	913.823526723199	0.551126609740882	0.267896186886772	2.05723947080225	0.039663196521577	0.210431766085883
ENSSSCG00000002860	1081.37343014981	-0.221739034510107	0.28565951469502	-0.776235424004145	0.437609993716218	0.715698472198821
ENSSSCG00000002863	882.836314705442	-0.465491148280874	0.245714211310601	-1.89444129339535	0.058166459776101	0.261500664227439
ENSSSCG00000002864	2.82075865782326	0.304258718599667	4.7607536809558	0.0639097796251837	0.949042065185501	NA
ENSSSCG00000002865	314.934556139859	-0.0307608594481496	0.287852750154982	-0.106863177202885	0.914897526195873	0.966746590919391
ENSSSCG00000002866	11.8345510579904	1.73793805792588	2.55765298804811	0.679505025133298	0.496817924709248	NA
ENSSSCG00000002867	912.23001364455	0.106186831144196	0.201063249755242	0.528126503841252	0.597411536435104	0.817772254969036
ENSSSCG00000002868	1018.28801913802	-0.636650623149196	0.277836407734891	-2.29145859010919	0.0219369042546037	0.151372691707567
ENSSSCG00000002869	4221.13182420925	0.112387981309462	0.205373457277778	0.547237129856813	0.584215830383143	0.810716041964977
ENSSSCG00000002872	694.522980731847	-0.234676942200618	0.215098714582266	-1.09101973322516	0.275264199641746	0.577887939228738
ENSSSCG00000002873	3811.33789696282	-0.175106855236174	0.276484996135931	-0.633332215792587	0.52651671971018	0.777639388070827
ENSSSCG00000002875	101.03346729281	-0.388850244960069	0.435762003707167	-0.892345458419953	0.372207795625543	0.66376833077086
ENSSSCG00000002876	8.65009158893377	-0.393023376655738	1.15859670005998	-0.339223628580498	0.734441270423617	NA
ENSSSCG00000002877	415.499992797298	0.440368699831461	0.268705990963482	1.63884957775768	0.10124459099698	0.348855085867834
ENSSSCG00000002879	871.718019542937	-0.661603363117693	0.296970729986117	-2.22784030988045	0.0258911657451582	0.164806905610752
ENSSSCG00000002883	2.24466834008583	1.86132016546525	2.52959798988255	0.735816589398728	0.461842323956613	NA
ENSSSCG00000002884	25.0341223190115	0.127586438276873	0.740041526469183	0.172404430985922	0.863119588915785	0.951318424536629
ENSSSCG00000002885	1295.09565040296	-0.347502718627451	0.213826257100661	-1.62516392205219	0.104127635539021	0.355623035571755
ENSSSCG00000002887	1.1500869234608	0.304258367012046	4.9975798104491	0.060881142183241	0.951453867940851	NA
ENSSSCG00000002888	50.4906031198147	-0.874871641892105	0.59775199022429	-1.46360305979715	0.143302436051144	0.422498999613066
ENSSSCG00000002893	0.197107174858295	-1.06014055672811	4.98329576193711	-0.212738839389298	0.831530670669977	NA
ENSSSCG00000002895	557.350433086412	-0.751846754545733	0.244098493275415	-3.0800958435144	0.00206933992065933	0.0361626082549219
ENSSSCG00000002898	1.68016726291066	2.32501731417994	3.88341638783451	0.598704100199884	0.549370222499579	NA
ENSSSCG00000002900	331.111191833568	-0.387004210883822	0.384074003572555	-1.00762927791002	0.313632468038905	0.61506552115111
ENSSSCG00000002901	3.32095821740324	-1.85190204825657	2.08393432631253	-0.888656626494306	0.374187648098459	NA
ENSSSCG00000002902	10.3052245862476	0.603169384951742	1.0732900430996	0.561981720439539	0.574128473526238	NA
ENSSSCG00000002903	1.98349527478921	0.284001222059768	2.52334799050854	0.112549368191794	0.910387828212733	NA
ENSSSCG00000002904	697.914252250139	-0.448904295627976	0.245058285888892	-1.83182663667005	0.0669772534107206	0.281043902306018
ENSSSCG00000002905	1711.95139707647	-0.453476225741405	0.170708082342866	-2.65644262133178	0.00789698884085751	0.0809949151651161
ENSSSCG00000002906	29.1138500353045	0.442579095259831	0.722515314797942	0.612553237551238	0.540171786309447	0.78467586251867
ENSSSCG00000002907	1844.5105062309	-0.323348697928795	0.171175684560396	-1.88898732176361	0.0588935275480234	0.263061754583992
ENSSSCG00000002908	0.858330444455187	2.69497619884597	4.89632941962341	0.550407451762764	0.582039938739541	NA
ENSSSCG00000002910	192.342609355063	-0.0691363930906077	0.318322971608504	-0.217189456171691	0.828060701333728	0.93286232691167
ENSSSCG00000002913	2.03981612879587	2.54543353082801	3.94431877035743	0.645341738086079	0.518705750390654	NA
ENSSSCG00000002915	74.0035501186625	0.778435237051803	0.82008129470482	0.949217159418315	0.342510176004608	0.640940188572901
ENSSSCG00000002916	1462.79990289646	-0.427097618410619	0.197939616262371	-2.15771671419478	0.0309498636368012	0.182658236503493
ENSSSCG00000002917	73.3053803521995	-0.364214612945359	0.521981138737254	-0.697754355313385	0.485330828886653	0.752357148908574
ENSSSCG00000002918	5.62808861938296	1.9247576375505	1.49801945034503	1.28486825528679	0.198838325699971	NA
ENSSSCG00000002919	0.893790330922079	-2.40425531825714	4.87593162322616	-0.493086348217977	0.621951576532892	NA
ENSSSCG00000002921	3544.56404084678	-0.157379906976317	0.198494636040457	-0.792867304203824	0.427855138402342	0.707520179628986
ENSSSCG00000002923	415.036325131725	-0.553623312832798	0.276794640742518	-2.00012294800098	0.045486989365728	0.228024111643282
ENSSSCG00000002926	872.325770668218	-0.354234872635235	0.184436142775959	-1.92063696032473	0.0547774921429611	0.253204549278468
ENSSSCG00000002927	88.8901011161694	-0.326577357949997	0.446654480295286	-0.73116328696422	0.464679421830544	0.737004582866312
ENSSSCG00000002929	1.29735516885703	1.78822655170977	4.9906553345336	0.3583149770604	0.720107611131854	NA
ENSSSCG00000002930	876.156311798866	0.586318118039726	0.27497958668781	2.13222415926236	0.0329884232889212	0.189312979528528
ENSSSCG00000002931	34.3052072133125	0.336373277743368	0.677943796515829	0.496166908631805	0.619776655992138	0.827395862453135
ENSSSCG00000002932	213.540402541621	-0.0669680424840888	0.373487901762843	-0.179304449134773	0.857698653563594	0.948851677882066
ENSSSCG00000002933	135.591817904915	0.259762012329739	0.372927486069643	0.696548315779626	0.486085510368227	0.75313778769993
ENSSSCG00000002935	230.875354100563	0.261367123292169	0.451698794518351	0.57863143861357	0.562837886792876	0.798021190391436
ENSSSCG00000002937	154.743194067681	0.124795475545235	0.402919993942203	0.309727681478959	0.756768050451764	0.900552611312603
ENSSSCG00000002938	120.088856544264	0.221421530605556	0.381143243698925	0.580940458124616	0.561280583593034	0.797440010081292
ENSSSCG00000002941	1.69533387916334	4.10146062637551	3.644259081983	1.12545802428068	0.26039499498017	NA
ENSSSCG00000002944	0.755632162609743	1.78818180040765	4.99066267261572	0.358305483201578	0.7201147151509	NA
ENSSSCG00000002950	610.879043072052	-0.405036586292093	0.303609742033074	-1.33406979492763	0.182180983799359	0.472999485742981
ENSSSCG00000002952	570.046606844815	-0.391656582348388	0.247323151979371	-1.58358236668865	0.113288789263074	0.371511883798923
ENSSSCG00000002953	138.113801756067	1.15149583320145	0.601453829956316	1.91452074265631	0.0555536513405278	0.254980989881411
ENSSSCG00000002954	25.7523664829949	-0.350296349600661	0.931255957669832	-0.376154747484424	0.706801855292746	0.874863991193667
ENSSSCG00000002955	103.048842706132	1.88162065326168	0.487925843481195	3.85636604086579	0.000115085118620197	0.00491689959715318
ENSSSCG00000002957	55.8274895094944	-0.383365842353007	0.868519596792421	-0.441401487967384	0.658922365197791	0.848687092338735
ENSSSCG00000002959	369.042079508541	-0.178311867280375	0.291122274645223	-0.61249819340576	0.540208192916825	0.78467586251867
ENSSSCG00000002960	21.3806547579494	0.510064246488407	0.863585208188686	0.590635691361868	0.554764545176928	0.794588034420004
ENSSSCG00000002962	6.89040889235299	0.428814179090817	1.52693699054954	0.280832923522593	0.778838550064958	NA
ENSSSCG00000002963	2309.18743736487	-0.0548834152282987	0.163566354920893	-0.335542203987137	0.737216113858824	0.889573846971232
ENSSSCG00000002965	8550.57326193145	-0.551124007643158	0.353050957553226	-1.56103246812486	0.118516090334786	0.381066006367461
ENSSSCG00000002967	0.957548226832057	0.521605060610632	4.68970903169621	0.111223331145978	0.911439250836347	NA
ENSSSCG00000002968	0.849860948174354	4.27646622870891	4.82237177519907	0.886797291470207	0.375188046127502	NA
ENSSSCG00000002969	1.58447378358499	3.71486854775946	4.35610382747732	0.852796144188967	0.393772362549582	NA
ENSSSCG00000002971	0.340370710387738	1.73031729793359	4.99467430168162	0.346432458539093	0.729017735186542	NA
ENSSSCG00000002972	201.805768276534	-0.623002825974863	0.318457720364854	-1.95631252167821	0.0504283500191668	0.24200826327579
ENSSSCG00000002977	1.5076520912532	0.304258725060246	4.75629155702524	0.063969738064279	0.948994322964567	NA
ENSSSCG00000002978	0.365209424210685	0.304258367012044	4.99757981044911	0.0608811421832404	0.951453867940851	NA
ENSSSCG00000002980	241.278786511048	0.30426017438482	3.6187933486594	0.0840777975060484	0.932994577152258	0.972817687144574
ENSSSCG00000002981	1.51529634767149	0.304258367012047	4.99757981044911	0.0608811421832411	0.951453867940851	NA
ENSSSCG00000002986	0.448362242292324	3.35069086855714	4.85590335688566	0.690024208123061	0.490178963875269	NA
ENSSSCG00000002987	157.697210137945	-0.438036189642152	0.607301763099693	-0.72128259171585	0.4707356653381	0.741667938240428
ENSSSCG00000002988	116.078459465559	0.590582926806176	0.439084271608386	1.34503320887092	0.178614510497569	0.468858636273192
ENSSSCG00000002989	2131.94538249715	-0.282466161986026	0.242108316714648	-1.16669334543738	0.243334231163264	0.543546961106331
ENSSSCG00000002990	0.341245902579895	-2.65664124131	4.86145908256125	-0.546469937562522	0.584742946951326	NA
ENSSSCG00000002991	7.06226371364961	0.588506393287045	1.45139374801789	0.405476731652418	0.685127118663577	NA
ENSSSCG00000002993	28.1054416998598	-0.405872119848034	0.911883632158043	-0.445092011233392	0.656253261812289	0.847244842545739
ENSSSCG00000002994	12.2205482661086	0.873208162240392	1.20358118416512	0.725508319445943	0.468140242907094	NA
ENSSSCG00000002995	531.791729894195	-0.653447056039541	0.262351762322562	-2.49072866999127	0.0127481432267126	0.109040214167713
ENSSSCG00000002996	463.792902508727	-0.0835637006035309	0.223473981706055	-0.373930333927847	0.708456147631181	0.875643497406676
ENSSSCG00000002997	4.24160315214469	-2.08670427570161	1.72829236533617	-1.20737921288898	0.227286137195522	NA
ENSSSCG00000002998	1652.7611550922	-0.284178633980974	0.220523603300416	-1.28865404758439	0.197518384620063	0.492704775446469
ENSSSCG00000003000	136.993398491839	-0.793753876159002	0.346327953086615	-2.2919139765784	0.0219106075898741	0.151349966023702
ENSSSCG00000003006	1.87286151546389	0.304259283410171	4.353411998051	0.0698898435402821	0.944281337043132	NA
ENSSSCG00000003013	104.675317302674	0.186207082579207	0.381465171592863	0.488136523189449	0.62545314257832	0.830089551506617
ENSSSCG00000003015	348.658099275876	-0.994163782163792	0.314423333636834	-3.16186388161661	0.00156762823042313	0.0302026645448579
ENSSSCG00000003016	1096.42587703966	-0.564922717558477	0.262916934481979	-2.14867375763199	0.0316602703406675	0.184916776481511
ENSSSCG00000003017	558.036094212559	-0.0386810034769081	0.635917075410461	-0.0608271187747883	0.951496892645487	0.9774961051075
ENSSSCG00000003018	160.133203246935	-0.421702444203683	0.396245356508635	-1.06424576913494	0.287217378032652	0.589532596713721
ENSSSCG00000003021	1138.17915135285	-0.579879216689349	0.231668800980763	-2.50305269520301	0.0123127210255914	0.106244653098857
ENSSSCG00000003022	83.7922998121226	0.215298579420638	0.616132973286542	0.349435249784157	0.726762573650891	0.883738107419636
ENSSSCG00000003024	10.9566340895499	0.0142121606153403	1.13690300384152	0.0125007679347476	0.990026090036515	NA
ENSSSCG00000003030	1345.16689040784	-0.691090100772679	0.255598064248008	-2.70381586341793	0.00685482635702792	0.0743307645878207
ENSSSCG00000003035	807.045704332602	-0.450376204126684	0.223227499344456	-2.01756596050795	0.0436364849731515	0.223515961760102
ENSSSCG00000003037	503.112850861821	-0.321643465110054	0.314568184898284	-1.02249204004549	0.306548078158495	0.607844359352474
ENSSSCG00000003038	328.87630179127	1.40410498258495	0.477511948533724	2.94046041548589	0.00327724873036034	0.048369142604475
ENSSSCG00000003040	3.58436088881283	1.07665583079166	2.59927433350787	0.414214004621301	0.678717386335184	NA
ENSSSCG00000003042	14178.9391281627	0.185420428408475	0.176016846989116	1.05342432602454	0.292146560017309	0.595140630864242
ENSSSCG00000003043	0.389261109122924	-2.83541100454142	4.85260904189027	-0.584306499877626	0.559014119890727	NA
ENSSSCG00000003044	7.68652556716314	1.38215959449908	1.37523674213468	1.00503393499628	0.314880509700098	NA
ENSSSCG00000003045	93.8317584326335	-0.789503738920782	0.829129602150614	-0.952207877843163	0.340991566526091	0.63986379739225
ENSSSCG00000003046	2198.01298197637	-0.0206172032247022	0.184289520611644	-0.111873985868948	0.910923323362845	0.965249204640607
ENSSSCG00000003049	0.605668431403358	-1.06013584932931	4.98329479643563	-0.212737935971114	0.831531375365191	NA
ENSSSCG00000003051	0.674407071243075	0.304258367012045	4.99757981044911	0.0608811421832406	0.951453867940851	NA
ENSSSCG00000003054	89.5755570757934	0.7009933869298	0.53555430810671	1.30891186256712	0.190564207849775	0.484508259540754
ENSSSCG00000003055	690.761481850735	-0.510918163954607	0.304655903155511	-1.67703352753946	0.0935359258300219	0.33510461421107
ENSSSCG00000003059	175.91900026464	0.568667426986185	0.341215442553609	1.66659346578911	0.0955952690617575	0.337792198062209
ENSSSCG00000003061	728.34074204452	-0.264369754597079	0.218031427021792	-1.21253049713175	0.225309375821399	0.524232002298618
ENSSSCG00000003062	2.86418553696488	0.987135990709287	2.11134667534637	0.467538563058265	0.640114608630425	NA
ENSSSCG00000003063	97.3693405508219	0.104076153653123	0.411103606565255	0.253162832899163	0.800142386182911	0.921496985033204
ENSSSCG00000003064	169.417675383412	-0.226718005653717	0.326633835546758	-0.694104471063782	0.487616694876865	0.753762904932849
ENSSSCG00000003066	1.42787144959932	-0.370803318219545	3.94473792851722	-0.0939994810653809	0.925109568962086	NA
ENSSSCG00000003068	413.912717469905	-0.45572721807042	0.293202215450049	-1.55431028162902	0.12011042219149	0.383767113392663
ENSSSCG00000003069	1.75128426896247	0.304259064483405	4.51566543903535	0.0673785665902656	0.946280331789875	NA
ENSSSCG00000003070	260.910448507978	-0.0222939930833028	0.259848824406162	-0.0857960128711446	0.931628576060977	0.972817687144574
ENSSSCG00000003071	18.0678751883883	1.30561927538843	1.08297656899482	1.20558404749261	0.22797791318324	0.526719488603161
ENSSSCG00000003072	222.914184912968	0.0195531471661497	0.369419890956128	0.0529293295917079	0.957788215508446	0.980133379568834
ENSSSCG00000003073	3.01375454731532	1.73322840884125	3.37667124404852	0.513294983009113	0.607744992879566	NA
ENSSSCG00000003076	159.612319358229	0.368102483031904	0.339236940820288	1.08508961949078	0.277881964430813	0.580446253846965
ENSSSCG00000003077	147.94717294537	0.250440996032109	0.336844250251328	0.74349197246279	0.457183879844703	0.731349705187995
ENSSSCG00000003078	0.299118147353617	0.131597101877686	4.95914779681281	0.0265362330927629	0.978829633937899	NA
ENSSSCG00000003079	432.400760345174	-0.732939636782717	0.458687048194035	-1.59790785388095	0.110063485928946	0.365277531233038
ENSSSCG00000003080	4.75966332731671	0.304260436127777	3.37271061969914	0.090212434577301	0.928118403255053	NA
ENSSSCG00000003081	0.628648165830938	-1.73825694641767	4.83589227525709	-0.359449062856815	0.71925917688508	NA
ENSSSCG00000003083	0.491802359137733	0.304258367012043	4.9975798104491	0.0608811421832402	0.951453867940852	NA
ENSSSCG00000003085	1760.94982808016	-0.672058834755564	0.162541429523544	-4.13469253177828	3.5543017209749e-05	0.00218556338066863
ENSSSCG00000003088	1027.60730703369	-0.370433262048575	0.414245413078928	-0.894236243427021	0.371195504264516	0.663212714272473
ENSSSCG00000003089	1606.30744866159	-0.846613889186857	0.170844745639331	-4.95545757651884	7.21602664670164e-07	9.30938182783793e-05
ENSSSCG00000003090	1167.68486177811	0.447455007418725	0.312329115191721	1.43263943594902	0.151960905645548	0.434423975100972
ENSSSCG00000003091	775.195492052579	-0.695178390188881	0.231991215094904	-2.99657204650829	0.0027303371148715	0.0427720310649929
ENSSSCG00000003092	3.5052333457179	0.693292573584407	2.08057977472	0.33322085603649	0.738967576045461	NA
ENSSSCG00000003093	1588.44339864376	-0.478539699358645	0.207082951969758	-2.31085994673541	0.0208405920392998	0.146106207056551
ENSSSCG00000003098	1153.12862420486	-0.819540002894041	0.23044598365219	-3.55632148543308	0.000376083822784774	0.0115329401816522
ENSSSCG00000003100	312.636211878204	-0.296310170456767	0.29646746577249	-0.999469434815339	0.317567338461802	0.618474960855212
ENSSSCG00000003101	9.49260764400094	-0.569226970326879	1.2920553588072	-0.44055927359984	0.659532092218853	NA
ENSSSCG00000003102	21.381160713801	-1.60764518420186	1.08922899693087	-1.47594783900514	0.139957895547096	0.416663052833871
ENSSSCG00000003103	457.144986041124	0.156035526609619	0.245177954449561	0.636417442016463	0.524504375389058	0.776372674436965
ENSSSCG00000003104	2672.86847502621	-0.442839365445872	0.221685128840907	-1.99760519689021	0.0457594793924333	0.228636195422044
ENSSSCG00000003105	4996.41743592469	-0.677486464778867	0.239414487707013	-2.82976385960381	0.00465823713963008	0.0589908888893291
ENSSSCG00000003106	991.207657357448	-0.36587004079578	0.187533398309469	-1.95095937093838	0.0510618790944848	0.243538697718132
ENSSSCG00000003107	4343.78876513426	-0.0477962564173121	0.203172293353635	-0.235249874027456	0.814014798099289	0.927252486858427
ENSSSCG00000003108	29.4231571843373	0.453120807418032	1.02725991234531	0.441096554019639	0.659143098122085	0.84877816109096
ENSSSCG00000003109	148.616111437921	0.435287333585362	0.349270008296269	1.24627744508807	0.212662555400251	0.511876086795666
ENSSSCG00000003110	655.530037670724	-0.402489252125924	0.304178408285539	-1.32320125677066	0.185768458186296	0.477446707279974
ENSSSCG00000003111	4021.47844422577	-0.225733428321324	0.175773493968098	-1.28422905652824	0.199061821246091	0.494890327938279
ENSSSCG00000003112	98.2091383113252	-0.149583582582813	0.572501705853919	-0.261280588430213	0.793876134973557	0.918869389675359
ENSSSCG00000003113	5.34115422849285	0.304260582555534	3.22686797863199	0.0942897523450968	0.924878990092233	NA
ENSSSCG00000003114	888.078804530638	-0.368934837413268	0.301132015083065	-1.2251597934929	0.22051502001019	0.520121374496161
ENSSSCG00000003115	760.110774503658	-0.319774126535106	0.289215153045246	-1.10566173026584	0.268872960182224	0.571122467593676
ENSSSCG00000003120	1334.61245279087	-0.457021390907101	0.174267933121974	-2.62252143994399	0.00872817759424341	0.0862915769817047
ENSSSCG00000003121	322.901801456592	-0.958861513841004	0.304512332955518	-3.14884295336922	0.00163918259673146	0.0309913847563064
ENSSSCG00000003126	0.291517543777302	-2.4042553183354	4.87593162328085	-0.493086348228496	0.62195157652546	NA
ENSSSCG00000003128	1201.71730872899	-0.635075184145198	0.249385368389605	-2.54656152542616	0.0108790032175239	0.0988553661880449
ENSSSCG00000003129	45.0265843293216	0.163676332248894	0.617723320094299	0.264967060372446	0.791034837131884	0.917678517307455
ENSSSCG00000003131	2.66730231175473	0.747115477599368	2.24626884383814	0.332602875941951	0.739434072175913	NA
ENSSSCG00000003132	3176.64956259774	-0.125834971571299	0.197911550197884	-0.635814187931332	0.52489753884729	0.776692534992859
ENSSSCG00000003133	17.6579465839481	-2.12509674436559	1.05967087620796	-2.00543092395845	0.044916998508626	0.226500663969905
ENSSSCG00000003134	877.854858341661	-1.2091275768314	0.22563299661351	-5.35882426320178	8.37652846305221e-08	1.5099553156891e-05
ENSSSCG00000003135	71.3089313030716	0.719213398345731	0.531513162583463	1.35314315613547	0.176009900898086	0.465831513660079
ENSSSCG00000003136	1329.77344907633	-0.424544102169387	0.201335908313839	-2.10863579043046	0.0349760310878305	0.195269237626119
ENSSSCG00000003137	284.772918273081	1.07739925480849	0.339706454008598	3.17155956884241	0.00151622767986747	0.0296464190778247
ENSSSCG00000003138	186.934336846051	0.7477545671159	0.423977955791242	1.76366378700141	0.0777886014462898	0.304648870961824
ENSSSCG00000003139	636.725393033266	-0.0293335950533367	0.300236757000727	-0.0977015450951785	0.92216928862039	0.96968372957612
ENSSSCG00000003140	5.46907430711234	0.793591678784145	1.55915807759863	0.508987311925684	0.610761117732265	NA
ENSSSCG00000003142	12.435501118662	1.01783567564412	1.26835689306611	0.802483655198668	0.422273239415468	NA
ENSSSCG00000003143	74.6841906741666	0.236659013051484	0.46955372521764	0.504008381451541	0.614255487197268	0.826055011612431
ENSSSCG00000003144	430.721228865907	-0.208670742195207	0.292310567675789	-0.713866569568057	0.475309691023492	0.745193502162539
ENSSSCG00000003145	4.73645996098858	0.739358506351525	1.9294618761925	0.383194151423472	0.701575814173225	NA
ENSSSCG00000003146	0.91880981637672	0.364321432586691	4.49837654908683	0.080989536694221	0.935450273677366	NA
ENSSSCG00000003147	66.1345055958647	0.623736947982272	0.539129246886868	1.15693398490985	0.247299332520901	0.5483333282156
ENSSSCG00000003148	33.3990287842356	-0.299726121377702	0.843139559822834	-0.355488148890419	0.722223921730753	0.882297563493953
ENSSSCG00000003149	3.53431079942875	1.88748756006875	1.72886905786776	1.0917469726693	0.274944332533586	NA
ENSSSCG00000003150	2646.47078223966	0.441650382284407	0.204650062371047	2.15807597206425	0.0309219255526003	0.182630887947337
ENSSSCG00000003152	1352.07357078166	-0.516109480134112	0.194053777720428	-2.65962088549323	0.00782286514490699	0.0805592792104252
ENSSSCG00000003153	83.4482130326811	-0.929223217089928	0.527725112618224	-1.76080916915198	0.078270707404378	0.30571808807783
ENSSSCG00000003154	1062.45865438723	-0.326295941079701	0.252603771769266	-1.2917302809625	0.19645056704248	0.491649488724228
ENSSSCG00000003155	1537.69716857717	0.379986770776816	0.389347617368118	0.975957611723482	0.329085470439739	0.629645712249362
ENSSSCG00000003156	8.54787468305551	1.34142369522831	1.60133798887327	0.837689297667984	0.402205225731156	NA
ENSSSCG00000003157	62.2403406250587	-0.195460894989044	0.524780837634219	-0.372461951679118	0.709548935570459	0.876013241758344
ENSSSCG00000003158	1.39133431424076	-0.273161667146465	3.17667896644228	-0.0859896986859809	0.931474606151618	NA
ENSSSCG00000003159	6.90532817241739	-0.493318508334751	1.40107353419222	-0.352100368963981	0.724762991694771	NA
ENSSSCG00000003160	16.843929645036	-0.731139546467687	1.64122179357229	-0.44548491211312	0.65596936095	0.847095271907856
ENSSSCG00000003161	7.57161725126683	0.0338578583108381	1.29355092712302	0.0261743527841932	0.979118272385637	NA
ENSSSCG00000003165	14951.2327578344	0.0522785517193409	0.156265145689539	0.334550302235701	0.737964339563434	0.889762941571855
ENSSSCG00000003167	157.906214556257	-0.47024474028434	0.527061117529129	-0.892201539147593	0.372284917363256	0.66376833077086
ENSSSCG00000003168	634.077818759454	-0.68746807278947	0.30661352087855	-2.2421322804671	0.0249528242591968	0.161506050705701
ENSSSCG00000003169	459.683873449161	-0.26464522705627	0.247045723291603	-1.07123986414407	0.284061591397694	0.585716640829554
ENSSSCG00000003170	9.26793271218436	-0.323928930365737	1.64792465025482	-0.196567804429437	0.844165767358117	NA
ENSSSCG00000003172	3.44517738233397	-0.768958370981148	2.00363455500181	-0.383781747555484	0.701140217395819	NA
ENSSSCG00000003177	211.338159331546	0.192956340770675	0.356736327647282	0.540893443746658	0.58858103014918	0.812080318185848
ENSSSCG00000003178	633.993411253457	-0.256875687978936	0.28923163755917	-0.888131361239434	0.374470094861421	0.664944408949283
ENSSSCG00000003183	682.237631095731	0.0188673100898917	0.474666114149753	0.0397485928054667	0.96829356080807	0.985976550853005
ENSSSCG00000003187	2116.75435835185	-0.239926920938867	0.230055930953357	-1.04290691374312	0.296991407254565	0.599611317576232
ENSSSCG00000003189	6210.50112224896	-0.547762237315414	0.179284822813888	-3.05526273065532	0.00224863445149723	0.0377420672796582
ENSSSCG00000003191	1.71091606779475	1.78056980275636	3.27093637857367	0.544360879172096	0.586193160935347	NA
ENSSSCG00000003192	19.0152717661843	0.288572147896854	0.951859434887423	0.303166767402987	0.761762773704151	0.902583881801506
ENSSSCG00000003193	524.645306982959	-0.679863942988724	0.314489715572252	-2.16180024123088	0.030633576894005	0.181661666673371
ENSSSCG00000003194	785.091065098193	-0.435798586731641	0.234013794735127	-1.86227733807277	0.0625640080883922	0.27078856399071
ENSSSCG00000003195	878.301589139404	-0.286757371544691	0.24707877545542	-1.16059087234885	0.245808319133701	0.546641239126184
ENSSSCG00000003196	527.534005780339	-0.194420521306857	0.300045446775223	-0.647970243829448	0.517004196272071	0.771923282213197
ENSSSCG00000003197	891.938172075704	-0.366462711533954	0.301519846811629	-1.21538504151236	0.224219270497251	0.523317958694306
ENSSSCG00000003198	243.86183106902	-0.0234399587989452	0.318494997120599	-0.0735960031110618	0.9413318515713	0.975487155711339
ENSSSCG00000003199	2832.24862515078	-0.207463272265491	0.265483756672387	-0.781453731353913	0.43453567952321	0.71303639541271
ENSSSCG00000003201	917.822117970214	-0.381372914603939	0.388599343241682	-0.981403909287492	0.326393599115056	0.627925931396932
ENSSSCG00000003204	237.445547924986	0.0415390733461514	0.274742515946038	0.151192738419524	0.879823678349641	0.956985596185095
ENSSSCG00000003207	5.28809036927104	0.7744649587445	1.94689289170687	0.397795360003351	0.690781037816963	NA
ENSSSCG00000003211	720.312260220551	-0.386424799058755	0.25222454353345	-1.5320666008362	0.125506000584448	0.393597107171294
ENSSSCG00000003212	238.146266667348	0.256522640180988	0.532861867088153	0.481405512431894	0.630228319632238	0.833568645898143
ENSSSCG00000003214	193.414954937003	0.1671266781419	0.503570716223173	0.331883234583945	0.739977430434241	0.890971674733881
ENSSSCG00000003216	1165.64497384836	-0.873251821728	0.269302151005375	-3.24264703593314	0.00118424823673807	0.0252569247118903
ENSSSCG00000003217	271.436727646843	-0.835219906479131	0.318808428613323	-2.61981751897831	0.00879768295784712	0.0869134459777104
ENSSSCG00000003218	25.9248061708898	1.23548515339661	0.759537981731596	1.62662721695622	0.103816295232201	0.354928196664206
ENSSSCG00000003219	60.4457030985549	1.12368011863363	0.597721477469149	1.87993933795299	0.0601163458502628	0.266267697646501
ENSSSCG00000003222	22.2711514575191	0.491555875816298	0.816352316313312	0.602136927884506	0.547082995295722	0.789317256098862
ENSSSCG00000003225	1.71198662399896	-0.819115825998912	2.82313077182801	-0.290144485750663	0.771705704108607	NA
ENSSSCG00000003226	49.6193523297748	-0.456503542086146	0.553632974641349	-0.82455988533175	0.409621503722792	0.693147726422161
ENSSSCG00000003227	64.1665228772827	-0.0951532327776299	0.986890809020345	-0.0964171840571557	0.92318924480198	0.969848289473152
ENSSSCG00000003228	8.53382047319478	0.567518347470372	1.26249339655469	0.449521834347107	0.653055260880428	NA
ENSSSCG00000003229	743.925571639839	-0.664324547802118	0.228728492129462	-2.90442411269911	0.0036792938540059	0.0515061998136847
ENSSSCG00000003230	2.68848750761766	0.625995399883707	2.17334049495544	0.28803374406206	0.773320908676315	NA
ENSSSCG00000003231	0.55944173590757	3.38574187686391	4.85420811986503	0.69748593246514	0.485498740082299	NA
ENSSSCG00000003232	0.902557468981722	-1.2307221878303	4.45654383598249	-0.276160682610895	0.782424654088024	NA
ENSSSCG00000003233	73.565141400764	-0.207889760150324	0.479730441045639	-0.433347026503465	0.664762678820597	0.852344547461779
ENSSSCG00000003234	0.841967526400712	1.12522406346914	4.41579368172722	0.254818079052328	0.798863611046003	NA
ENSSSCG00000003235	26.0104631442933	1.23085600318539	0.796778885869804	1.54478993484086	0.122397082666062	0.388008482486802
ENSSSCG00000003238	22.2148510569758	-0.678473823508662	1.34245729887148	-0.505396949369648	0.613280061081313	0.825591030564603
ENSSSCG00000003239	14.1132289017853	1.41436798147937	1.08750317469594	1.30056446214496	0.193407577979381	0.487370800197373
ENSSSCG00000003240	51.3272140158237	0.0663589475228379	0.678198947268448	0.0978458427134235	0.922054704783045	0.96965698555423
ENSSSCG00000003241	52.0556740920444	0.166363434840091	0.54632210281054	0.304515292323409	0.760735344014589	0.90237662272422
ENSSSCG00000003243	5.61581344030773	-0.462403888388239	1.51530094435592	-0.305156470805727	0.760246983429832	NA
ENSSSCG00000003251	3.45740296107945	-0.492892868117337	2.36024458047634	-0.208831267824736	0.834579961252926	NA
ENSSSCG00000003253	2931.6798482671	-0.00303805974539127	0.34975627515673	-0.00868621940815752	0.993069486794269	0.996553143958345
ENSSSCG00000003255	6.37699665893083	-0.74678013244122	2.35356359206559	-0.317297622617375	0.751017781116328	NA
ENSSSCG00000003256	29.8332745366121	2.29860450068289	0.756676697868692	3.03776303295357	0.0023834129700571	0.0390576977247588
ENSSSCG00000003257	39.0736118342467	-0.434585372693356	0.614402879564216	-0.707329648262063	0.479361645032183	0.747738251182847
ENSSSCG00000003259	1.12319442534487	-4.37704458692454	4.80824956366802	-0.910319759606129	0.362653900749716	NA
ENSSSCG00000003262	389.12538737714	-0.559607930143038	0.226819328033007	-2.46719684339071	0.0136175475481069	0.113557229521887
ENSSSCG00000003263	1008.82805592358	-0.602131425341783	0.218571107572048	-2.75485370427243	0.00587183840749667	0.0678976464009216
ENSSSCG00000003264	955.061650658034	-0.79485704779649	0.233586193443128	-3.40284259133671	0.000666886893744629	0.0174118345928285
ENSSSCG00000003265	48.8320950223002	0.145814564696869	0.589343117157261	0.247418796371486	0.804584128902227	0.923786977770213
ENSSSCG00000003266	12.3039760100151	-0.1969565423803	0.994462858210368	-0.198053190980649	0.843003447500854	NA
ENSSSCG00000003267	1026.16648985212	-0.426217444962625	0.226670226349691	-1.88034155092379	0.0600615438691227	0.266267697646501
ENSSSCG00000003268	491.796121737673	-0.258226418311187	0.275962581771387	-0.935729824868456	0.349412310578206	0.646669128003777
ENSSSCG00000003269	70.7478448982155	-0.619440155122492	0.55852743289596	-1.10905949938878	0.267404515110657	0.5696503003523
ENSSSCG00000003271	1126.37647764177	0.549442060919932	0.283827373520243	1.9358318195505	0.0528883024073384	0.248378719264156
ENSSSCG00000003288	1115.40925751779	-0.782693546231674	0.223763883559501	-3.4978546751203	0.000469016623808201	0.013480698614164
ENSSSCG00000003289	96.5180715676559	-0.739979488008113	0.435805323820556	-1.69795880766432	0.0895155366817078	0.328390004793586
ENSSSCG00000003301	1524.96206639713	-0.671641625989578	0.246300391100599	-2.72692066378106	0.00639284077714996	0.0714727202944064
ENSSSCG00000003302	16.1993190744794	0.899732444628383	0.920280700761323	0.977671751547174	0.328236697374654	0.629172134122807
ENSSSCG00000003306	0.629502112559153	0.304258367012046	4.99757981044911	0.0608811421832408	0.951453867940851	NA
ENSSSCG00000003317	203.154739104623	0.112639607073783	0.326814515486042	0.344659131514596	0.730350645878013	0.886308049762536
ENSSSCG00000003318	0.608711761444958	-2.16189091293661	4.89236055858723	-0.441891166247342	0.658567963324636	NA
ENSSSCG00000003322	154.496851884295	0.478299321410973	0.332814184589576	1.43713622663291	0.150679289421687	0.432545543084639
ENSSSCG00000003324	39.9264850366909	-0.0328361290031472	0.636669345041187	-0.0515748547639325	0.958867455658527	0.980856409282537
ENSSSCG00000003325	65.9625232073313	-1.86412101420787	1.16832041441101	-1.59555631418769	0.110587887585849	0.36618671684504
ENSSSCG00000003326	868.242508761767	0.148332157173502	0.251845060997542	0.588981799309338	0.55587348309308	0.794588034420004
ENSSSCG00000003329	593.892154411701	-0.709223679310956	0.270996813005537	-2.61709232461145	0.00886823512548457	0.0872175680241043
ENSSSCG00000003331	3.76477058570516	-0.85677301556984	2.04721296231058	-0.418507029480142	0.675576448112702	NA
ENSSSCG00000003332	1719.16800343349	-0.276179825745077	0.17652791967493	-1.56451073718907	0.117697673416316	0.379603844236593
ENSSSCG00000003333	24.00223846383	-1.18079541956858	1.05699722340809	-1.1171225367663	0.263941935654756	0.565209427385017
ENSSSCG00000003334	642.12382934189	-0.525849797181173	0.199515011348508	-2.63564026399312	0.00839787096356852	0.0840903507285275
ENSSSCG00000003339	1319.1766552677	-0.505843471037946	0.223567577186471	-2.26259763335914	0.0236605041590234	0.157247564057557
ENSSSCG00000003341	167.908420179965	-0.137187862802277	0.416532551362477	-0.329356883042	0.741885953697667	0.891713305143186
ENSSSCG00000003342	1438.99970984231	-0.571357056315714	0.234014682755381	-2.44154362276901	0.014624621350043	0.118347400482101
ENSSSCG00000003343	486.106671228677	-0.878326879532937	0.222165350775526	-3.95348273917112	7.70218225919984e-05	0.00365895365880183
ENSSSCG00000003344	60.2846064917663	0.0662466461177657	0.578789922958587	0.114457151878413	0.908875410964606	0.964585170810811
ENSSSCG00000003348	592.067195259399	-0.367053680298754	0.277046786688901	-1.32487976015012	0.185211034877295	0.476665755515416
ENSSSCG00000003350	704.051886068639	-0.320184298922282	0.261982680990797	-1.22215826523864	0.221647782919594	0.521374458801572
ENSSSCG00000003351	660.164165782854	1.31878749726093	1.73002752758571	0.762292782185567	0.445885280782551	0.723007493150784
ENSSSCG00000003352	1687.853556343	-0.414831957800172	0.184222202159335	-2.25180218745503	0.0243347753986888	0.159314084314102
ENSSSCG00000003353	1470.1999925042	-0.218592231678103	0.196296358786288	-1.11358271253564	0.265458246197366	0.567348556392908
ENSSSCG00000003354	2004.09367582328	0.00593878797872789	0.188097106578955	0.0315729895410966	0.974812583870971	0.989093900158694
ENSSSCG00000003356	2.2727940215306	0.523165915136174	2.99092999875569	0.174917472275789	0.861144481038988	NA
ENSSSCG00000003360	362.416756255147	-0.571858949836753	0.282393639464959	-2.02504189159584	0.0428630628351404	0.221103506016312
ENSSSCG00000003362	900.909248068926	-0.601514030600729	0.264843482863711	-2.27120571024309	0.0231345279167096	0.155399312330771
ENSSSCG00000003366	150.912052170321	0.456203352335465	0.617098990669413	0.739270942317679	0.459742490219627	0.733167780219903
ENSSSCG00000003367	0.338750666220687	0.365921649697769	4.98038253253479	0.0734725992044493	0.941430047795949	NA
ENSSSCG00000003368	22.5923285047393	0.919212644463184	0.890320689379291	1.03245117790539	0.30186080765193	0.603675739801177
ENSSSCG00000003369	2396.45911775643	-0.242348084407842	0.248469859892303	-0.975362100308206	0.329380676353965	0.629805335678846
ENSSSCG00000003370	391.485535731443	-1.47154592390588	0.573430521790602	-2.56621485600524	0.0102815120312074	0.0956637867516524
ENSSSCG00000003371	172.097306051784	-0.72280662608784	0.459400287837462	-1.57336998957992	0.115633171744941	0.376022031538769
ENSSSCG00000003374	1.41179505025453	-0.881776643231772	2.71577403174103	-0.324687044255475	0.745417941055917	NA
ENSSSCG00000003376	781.761982730436	-0.657047598239304	0.352848520508774	-1.86212371612584	0.0625856538126784	0.27078856399071
ENSSSCG00000003377	948.247036380415	-0.391494585572016	0.292199715678745	-1.33981850277513	0.180304358687372	0.470478892716067
ENSSSCG00000003379	577.161699155655	-1.03769467577492	0.298585208097811	-3.47537201318758	0.000510145357917262	0.0143747382544609
ENSSSCG00000003382	31.7149953082058	0.327852799197861	0.70217482972129	0.466910497671917	0.6405639143442	0.840061844613846
ENSSSCG00000003383	252.661117851915	-0.285906172001679	0.305913174583195	-0.934599081557126	0.349994952533884	0.646935154775615
ENSSSCG00000003384	1245.79327159843	-0.556170796635238	0.197154477935389	-2.82098992860565	0.00478757059122667	0.0597152999146462
ENSSSCG00000003385	2906.16352961662	-0.067010936566417	0.189127682029595	-0.354315856078282	0.723102186107047	0.882297563493953
ENSSSCG00000003386	0.475835408142208	-2.45647137744495	4.87273098469497	-0.504126204619262	0.614172693523823	NA
ENSSSCG00000003388	4.98172355446095	-1.1479886090769	1.93256489658487	-0.594023316425528	0.552496518107769	NA
ENSSSCG00000003390	0.815811627377151	0.569763506444818	4.73433824006458	0.12034702160128	0.904208256909313	NA
ENSSSCG00000003393	396.679152325897	-0.665417371936156	0.301164410921019	-2.20948208953767	0.0271411268281621	0.169426037918304
ENSSSCG00000003395	44.6561151300181	-0.635509662231588	0.774796624839677	-0.820227711192068	0.412086307353494	0.69529156878701
ENSSSCG00000003396	3419.14284060466	0.0473628357248397	0.179097404312101	0.264452943395559	0.791430920124107	0.917895247480445
ENSSSCG00000003398	1807.72597966906	-0.277928735917628	0.221142871218491	-1.25678360955634	0.208832002708761	0.506999166312869
ENSSSCG00000003399	0.579757767095752	1.33057677259638	4.88174548834206	0.272561684293842	0.785190168551121	NA
ENSSSCG00000003400	168.787722111628	-0.769739848809364	0.333745522968315	-2.30636756401506	0.0210901028054299	0.147355484542709
ENSSSCG00000003401	6866.57923522767	-0.0862163063796517	0.152411287758629	-0.565681896974656	0.571610043669294	0.803422400914412
ENSSSCG00000003402	3410.05664081894	-0.736604501054277	0.217453545750213	-3.38741085372049	0.000705556422417244	0.0182764113436782
ENSSSCG00000003403	304.306488957081	-0.285660122995965	0.376538310722421	-0.758648230104136	0.448063013267101	0.724831690336224
ENSSSCG00000003404	444.935567719398	0.137527241580196	0.236307684758242	0.581983788300815	0.560577600750234	0.797314792072243
ENSSSCG00000003405	408.217139373425	-0.509293349986246	0.243070505825512	-2.09524947609992	0.0361488211962746	0.198965133485041
ENSSSCG00000003407	21.1190342139884	-0.117192024464491	0.777782445533137	-0.150674555767533	0.880232445608013	0.957116126873866
ENSSSCG00000003410	87.2476726498726	0.643565953627176	0.470592243976968	1.36756600191369	0.171447964459916	0.460953974248028
ENSSSCG00000003412	1205.66877409273	-0.301830997401384	0.176705701645506	-1.70809993447124	0.0876178010780503	0.323638102535578
ENSSSCG00000003413	2140.19104706862	-0.410974319557156	0.189218818188397	-2.17195268151377	0.0298592322154147	0.179332558978842
ENSSSCG00000003414	0.830615473190385	-0.978180094640719	4.87295071361163	-0.20073671008171	0.8409044534288	NA
ENSSSCG00000003417	84.6300472669225	-1.75725593230991	0.735880731317842	-2.38796296400226	0.0169420490112168	0.128867296496301
ENSSSCG00000003419	549.548521856643	-0.161069041881799	0.251169411351592	-0.641276503436683	0.521343052317014	0.774293033228865
ENSSSCG00000003420	670.916578989362	0.221646257842421	0.247502002907757	0.895533188573942	0.37050213257974	0.662513597311699
ENSSSCG00000003421	111.484443376398	0.101196244927099	0.513330423791865	0.197136659424126	0.843720596217868	0.941210522688278
ENSSSCG00000003423	603.801738707156	0.882981959856687	0.516604363755735	1.70920344814235	0.0874132703838466	0.323382407922698
ENSSSCG00000003428	1321.16662680187	0.299404985488364	0.250975299907937	1.19296594365339	0.232882711099342	0.531915584255922
ENSSSCG00000003429	667.185887015228	-0.288131002751486	0.198808304745474	-1.44929057727427	0.147256451412998	0.427901668775496
ENSSSCG00000003430	0.522674039432799	1.91385696204816	4.84484487451381	0.395029564747462	0.692821069150499	NA
ENSSSCG00000003431	1.71487934292715	3.31500043819867	4.61698071124461	0.718001795009673	0.472756180034239	NA
ENSSSCG00000003432	1066.30813065658	-0.288093037829728	0.216162732686675	-1.33275997323421	0.182610585014384	0.47365005213534
ENSSSCG00000003433	2542.40470299614	0.0726490793032216	0.228607120987793	0.317790097654486	0.750644162565276	0.896477921389881
ENSSSCG00000003434	1085.86215627053	-0.505095317185162	0.175527498202557	-2.87758512117735	0.00400731780828497	0.0545882971420517
ENSSSCG00000003435	257.076878287988	-0.098080385604417	0.332113520148652	-0.295321869343099	0.767748011819035	0.905752956691195
ENSSSCG00000003437	720.051654482996	-1.2081906982094	1.25350333366107	-0.963851204671846	0.335120530615499	0.635333678485715
ENSSSCG00000003438	1179.63888480905	-0.265312532713582	0.185087624395998	-1.43344285486069	0.151731318775947	0.434358940191274
ENSSSCG00000003439	210.054491321636	1.78085451485388	0.405699629029892	4.3895887189058	1.13565240014258e-05	0.000911222556919281
ENSSSCG00000003440	6.57355952252516	4.1856503019382	3.12900399740695	1.33769413698637	0.180996163005798	NA
ENSSSCG00000003449	9.96065773602498	-0.0452395877390802	1.41783163820284	-0.0319075879816191	0.974545747387977	NA
ENSSSCG00000003451	4895.63085571916	0.289835559923172	0.33401368075795	0.867735594738131	0.385539095133553	0.674551604110674
ENSSSCG00000003453	84.8822381599943	-0.628071729305015	0.421078323435873	-1.49157934367207	0.135809456665666	0.409959393542294
ENSSSCG00000003455	24.5362656462272	0.956928157762823	0.902897137631913	1.05984183344807	0.289216561534686	0.591697875191999
ENSSSCG00000003458	1509.0215340035	-0.407988901777693	0.25313858552327	-1.6117215039909	0.107022556086809	0.359446098914322
ENSSSCG00000003460	364.492079824457	-0.000202193163288314	0.262618669305986	-0.000769911612996301	0.999385699471497	0.999613592227533
ENSSSCG00000003461	1107.2634424602	-0.208990681320202	0.217451413317645	-0.961091391091195	0.336506217910686	0.636281117541434
ENSSSCG00000003464	463.275250612804	0.15884598335637	0.239662779348771	0.662789540319934	0.507465353511187	0.765657526956397
ENSSSCG00000003465	2406.21516009804	-0.0608252080972407	0.274221443565859	-0.221810545908794	0.824461369500558	0.931063683593123
ENSSSCG00000003468	3434.25461115626	-0.307322400480097	0.268627532324071	-1.14404654586688	0.252604334159344	0.554468790293804
ENSSSCG00000003470	23.5319673824734	1.86415691900898	1.55007960458404	1.20262011931266	0.229123358374479	0.527994504496225
ENSSSCG00000003471	1262.48618985343	0.177338119805627	0.307156067319805	0.577355092976189	0.563699603695434	0.798521097390244
ENSSSCG00000003472	58.4232240154235	0.433785916558581	0.656313794336539	0.660942860414949	0.508648958095516	0.766702364212932
ENSSSCG00000003473	84.120298762686	-0.921388739059852	0.474087556352678	-1.94349909993086	0.0519558840285066	0.245489220082987
ENSSSCG00000003476	2.54056729097335	-0.802953611833789	2.21696483542959	-0.362185993662005	0.717213045502142	NA
ENSSSCG00000003477	774.021736421342	-0.191960747790825	0.209056829157897	-0.918222803646566	0.35850223251017	0.652855089620997
ENSSSCG00000003478	1383.32590327456	-0.426276731982682	0.354135011181822	-1.20371247835708	0.228700727569781	0.527699960387646
ENSSSCG00000003479	832.391735419259	1.70447687688547	0.322264083261693	5.2890687030157	1.22940710235062e-07	2.07407282818356e-05
ENSSSCG00000003481	47.965882605901	-1.57387789210341	1.08213314625975	-1.45442166478618	0.14582943706663	0.42569156454115
ENSSSCG00000003482	0.695545266588709	0.304258367012044	4.9975798104491	0.0608811421832404	0.951453867940851	NA
ENSSSCG00000003483	1.25746589859874	1.7882329725224	4.99065439796014	0.35831633087102	0.72010659811092	NA
ENSSSCG00000003485	5263.30981748888	-0.0569142255540033	0.236481928127952	-0.240670507063901	0.809810499107552	0.925952120955607
ENSSSCG00000003486	703.613175199193	-0.237335249490525	0.465468938175601	-0.509884183509124	0.610132603343525	0.823375543779864
ENSSSCG00000003488	3849.08341246774	-0.538538151787219	0.208141036411641	-2.58737133758741	0.00967113058175096	0.0920856782382495
ENSSSCG00000003489	2055.25339775331	-0.288603063928347	0.177678063588891	-1.62430329382761	0.104311094622781	0.35606477150225
ENSSSCG00000003491	166.955640716462	-0.279791129892454	0.363922590581308	-0.768820450100478	0.441999906996989	0.719391066935483
ENSSSCG00000003492	232.941295391508	-0.550620909340945	0.327693711504017	-1.68029135137735	0.0929006429528705	0.334559266726005
ENSSSCG00000003493	4510.89732775211	-0.0973163384288476	0.177399052383347	-0.548573045466745	0.583298487988096	0.809866853483437
ENSSSCG00000003498	13.5020902697647	0.142639394561464	1.16468148472742	0.122470732498033	0.902526223564318	0.961443959093786
ENSSSCG00000003503	3.14692497035407	0.372972409603777	1.97927287662797	0.188439105091562	0.85053244731531	NA
ENSSSCG00000003505	2138.21458948967	-0.341203923209213	0.158675572695368	-2.15032419554754	0.0315295798229364	0.184570274674495
ENSSSCG00000003506	350.064920213857	0.166851937145798	0.348106336812282	0.479313127918649	0.631715884252733	0.834049130837983
ENSSSCG00000003508	78.0304643326206	0.309097480514803	0.517178895254951	0.597660661234889	0.550066379194981	0.791941421138266
ENSSSCG00000003509	110.684612141835	-1.49080260187111	0.441021482167309	-3.38034010167683	0.00072396185587087	0.0185703977805161
ENSSSCG00000003511	3157.49213371542	0.366796599229402	0.2169057155272	1.69104165069088	0.0908288480475156	0.330627057111275
ENSSSCG00000003512	4643.57427095001	0.0384767452412017	0.168515565984485	0.228327543609498	0.819391613327011	0.92906982449731
ENSSSCG00000003513	755.191100045906	-0.936601120481978	0.291640689067421	-3.21148987638503	0.00132048623045737	0.0272465743865974
ENSSSCG00000003514	13054.4922727212	-0.834821727862942	0.258742893414737	-3.2264527803854	0.00125334910867325	0.0262207009873312
ENSSSCG00000003520	5705.23331807255	0.3243057546974	0.200354330447428	1.61866106898297	0.105520207631099	0.357389856705018
ENSSSCG00000003521	29.6406992365564	-0.770517552631835	1.23541143019317	-0.62369307406469	0.532829172433177	0.781573857992217
ENSSSCG00000003523	9.37497405333623	3.21759022304693	1.89564163074338	1.69736208092515	0.0896282268825807	NA
ENSSSCG00000003524	2.68305531426735	-1.31874052092905	2.96580618629332	-0.444648246747781	0.656573975218512	NA
ENSSSCG00000003527	1132.50099353527	-0.232203284259665	0.360635870979443	-0.643871846771728	0.519658539299648	0.773446426880086
ENSSSCG00000003529	0.535019881011575	-3.29474124695623	4.83424921429766	-0.681541455747002	0.49552894473188	NA
ENSSSCG00000003530	3.09699779340215	-1.05554743763474	2.65046047918591	-0.398250585482773	0.69044548131547	NA
ENSSSCG00000003531	3131.81168397135	-0.0484272621258288	0.174023938462619	-0.278279313487846	0.780797954648337	0.912398568974111
ENSSSCG00000003532	1923.67162222165	-0.602025946049527	0.258811374525679	-2.3261185763294	0.0200122258108117	0.142887608214302
ENSSSCG00000003539	0.820764867970817	1.91386383928909	4.84484008008873	0.395031375164409	0.692819733068718	NA
ENSSSCG00000003541	16.2303717327465	-0.685893305743203	1.03185011060875	-0.664721841565295	0.506228421165792	0.765126719857489
ENSSSCG00000003543	468.30289709305	0.192214008896888	0.294547510987368	0.652573869161405	0.514031036235054	0.769964075790219
ENSSSCG00000003549	582.66834202453	-0.497988532127953	0.369017487264949	-1.34949846366062	0.177176913476662	0.467041467235456
ENSSSCG00000003551	366.032627244712	0.714719568886638	0.328985670482142	2.17249452792028	0.02981838193945	0.179250839625958
ENSSSCG00000003552	97.517509781789	0.181357408269144	0.433473868844548	0.418381409593532	0.675668276496246	0.859053690116025
ENSSSCG00000003553	1248.98707321637	0.307185618616025	0.193713079405503	1.58577634281983	0.112790054018277	0.370587845399878
ENSSSCG00000003554	2657.75355764353	-0.643729164907945	0.219385180932196	-2.9342417850315	0.00334363632243074	0.0488876781854067
ENSSSCG00000003555	15054.8973647718	-0.0520625798864775	0.249544316336823	-0.208630597766073	0.834736622592812	0.935231946930508
ENSSSCG00000003557	397.374709444663	-0.912598863602198	1.18154398059933	-0.772378242864294	0.439890436220607	0.71746631757895
ENSSSCG00000003558	258.522472542246	-0.997630509888506	0.30399267324048	-3.28175840310239	0.00103161953141683	0.0234215857211277
ENSSSCG00000003559	4362.30506565602	-0.478963231347554	0.222352344109938	-2.15407322672856	0.0312344297755906	0.183734403852032
ENSSSCG00000003561	298.743239142595	-0.148254321639449	0.424528191783741	-0.349221381544836	0.726923115336282	0.883738107419636
ENSSSCG00000003564	466.6295407687	-0.255043772894789	0.24683671169809	-1.03324894883034	0.301487411279082	0.603319476517738
ENSSSCG00000003565	0.777647026053691	-1.57031679902731	4.84251278145867	-0.324277264696097	0.745728130636822	NA
ENSSSCG00000003566	3396.2523966919	-0.527384447678985	0.168443577195792	-3.13092642924565	0.00174255808687283	0.0322277713332557
ENSSSCG00000003567	0.283286982724785	2.69497619892392	4.89632941968891	0.55040745177132	0.582039938733674	NA
ENSSSCG00000003569	444.370375991975	-0.500739454980068	0.255273273620406	-1.96158198576116	0.0498111712612058	0.240185123717921
ENSSSCG00000003570	1595.51983570043	-0.0478400893461614	0.202936879790525	-0.235738764661913	0.813635387625327	0.927107865173739
ENSSSCG00000003572	0.532524644652367	-0.978175037314726	4.8729534332397	-0.200735560213306	0.840905352591441	NA
ENSSSCG00000003573	46.2339640136659	0.782958425926262	1.09846763226815	0.712773324335086	0.475986034994444	0.74574356881675
ENSSSCG00000003576	8.33082044408191	0.677754173072862	1.3906393888658	0.487368744549683	0.625997038971412	NA
ENSSSCG00000003577	3466.37784077109	-0.380436136635966	0.243892338855624	-1.55985275478936	0.118794681377752	0.381553638544113
ENSSSCG00000003578	49.3116811027554	2.13261975578448	0.913068057215071	2.33566352358129	0.019508785003925	0.140590008939196
ENSSSCG00000003579	1007.33263510149	-0.521608727855994	0.378876888203146	-1.3767235323584	0.168597740307459	0.458647120466221
ENSSSCG00000003580	1192.84628787381	-0.109785192671158	0.205285363063632	-0.534793085258243	0.592792945069724	0.815105785179989
ENSSSCG00000003582	6.66000618598027	2.07118505537802	1.45728766342392	1.4212602682107	0.155241109561259	NA
ENSSSCG00000003583	967.293862061095	-0.20035971699646	0.215929600038613	-0.927893706840708	0.353462709149924	0.648886131376094
ENSSSCG00000003584	10.9703488551525	0.272436111805543	1.28991278968549	0.211205062841472	0.832727260287992	NA
ENSSSCG00000003585	0.578919807028345	-1.57030929719915	4.84251661138954	-0.324275459067255	0.745729497529422	NA
ENSSSCG00000003586	4540.48277122821	0.232890477298245	0.183483489444611	1.26927211817905	0.204344027096227	0.502006059016548
ENSSSCG00000003589	2360.57260910906	-0.0827145534446633	0.178940467140739	-0.462246213874065	0.64390476582206	0.84098497710452
ENSSSCG00000003590	347.724300680465	0.792871862345266	0.365798933674446	2.16750730894942	0.0301961929924933	0.180286616873058
ENSSSCG00000003591	2975.84392563911	0.0718834113087617	0.266613084293073	0.269616967596925	0.78745494536184	0.915479431409274
ENSSSCG00000003592	2339.8856514542	-0.266979166953084	0.231122779767438	-1.15513999624669	0.248033101806176	0.5487336225063
ENSSSCG00000003596	1486.49875103142	-0.114309886369414	0.201275822972058	-0.567926563069042	0.570084834189543	0.802240009956176
ENSSSCG00000003600	312.223227176959	0.620903510357081	1.15217985538396	0.538894606997073	0.589959578652214	0.812993831341971
ENSSSCG00000003601	6.1521537450701	-0.827878398055845	1.56349852759055	-0.529503791302993	0.596456015095718	NA
ENSSSCG00000003603	7256.71999634162	1.55785254315561	0.29425234806009	5.29427395711887	1.1949018840115e-07	2.0420407651568e-05
ENSSSCG00000003604	1376.80783856019	-0.188960858163329	0.235635681878456	-0.801919542307677	0.422599500956528	0.703376061410558
ENSSSCG00000003606	1.07994624321048	-3.65529601272264	4.82337545065346	-0.757829459912234	0.44855308364588	NA
ENSSSCG00000003608	1.39248143276224	1.38118700191033	3.67147996769235	0.376193527968083	0.706773026567975	NA
ENSSSCG00000003610	244.852241510692	-0.427589650463304	0.344164576596042	-1.24239878110751	0.214089465134197	0.513362032684459
ENSSSCG00000003612	2032.07680316973	-0.356029504520472	0.187865973882696	-1.89512500407753	0.0580758427649657	0.261357907563267
ENSSSCG00000003613	5164.85738456305	-0.148442411343391	0.217457440710525	-0.682627418304786	0.494842304102387	0.758224252408397
ENSSSCG00000003616	3.42303144496804	0.304259223462281	4.39843639208701	0.0691744057069138	0.944850795582028	NA
ENSSSCG00000003617	2858.87916625661	-0.229113647314025	0.19774053238631	-1.15865798756132	0.246595622122339	0.547763637999301
ENSSSCG00000003619	15.463747308087	1.61322711811272	0.948447101732745	1.70091417345835	0.0889591047478575	0.326895520630287
ENSSSCG00000003620	192.893898465627	-0.686912499794519	0.342176955727734	-2.00747738354738	0.0446988564296072	0.225967537601343
ENSSSCG00000003621	157.778032835639	-0.314115471267707	0.480119748300137	-0.654244013873272	0.512954609222521	0.769052034038869
ENSSSCG00000003622	83.1271914683642	-4.32579573689943	1.53318653242258	-2.82144125676884	0.0047808392480402	0.0597152999146462
ENSSSCG00000003623	0.39243874962506	0.304258367012045	4.9975798104491	0.0608811421832407	0.951453867940851	NA
ENSSSCG00000003627	1397.55524975117	0.0455487778120804	0.251440744175325	0.181151141440784	0.856248943504931	0.948396898102913
ENSSSCG00000003628	891.20626959851	-0.397799947021954	0.257288805682024	-1.54612224953768	0.122075046271524	0.387267486472273
ENSSSCG00000003630	5558.44046143661	0.233620919680652	0.185679363960048	1.25819538961217	0.208321101923711	0.506625161709283
ENSSSCG00000003632	1.23556343531636	2.37964723414617	4.01166589444999	0.593181809441892	0.553059485067043	NA
ENSSSCG00000003633	8.14341204204352	0.447908646094222	1.28801387276937	0.347751414455785	0.728026880482775	NA
ENSSSCG00000003634	359.469424231525	-0.671299084249195	0.258558242577124	-2.59631670434547	0.00942291665237619	0.0903762100791679
ENSSSCG00000003637	3870.14676128776	-0.563550613869422	0.234757205963946	-2.40056790399854	0.016369653290256	0.126390781560818
ENSSSCG00000003640	3.53194874662554	0.304259331007039	4.31732955129735	0.0704739648414398	0.943816422062233	NA
ENSSSCG00000003642	949.331774975524	0.37564681353664	0.264629665899407	1.41951890488133	0.155747789284892	0.439689268280612
ENSSSCG00000003643	2428.0471974411	-0.305739249013558	0.231197598908265	-1.32241532981867	0.186029886896588	0.477807834551857
ENSSSCG00000003644	1307.62953676534	1.08652086168216	0.353906541529914	3.07007849299763	0.00214002520276221	0.0368972269082942
ENSSSCG00000003645	882.284850853752	-0.217559099081988	0.263861739818202	-0.824519307846161	0.409644549654258	0.693147726422161
ENSSSCG00000003646	64.9599751127115	0.0405043407763865	0.533136045851745	0.0759737427089106	0.939439988090351	0.97511146642368
ENSSSCG00000003648	2016.26226630056	-0.107410526294666	0.270004277604162	-0.397810461551775	0.690769905165621	0.866689662669185
ENSSSCG00000003650	13.1050218275251	-0.135967465593866	1.03286432181026	-0.131641167888887	0.895268121596549	0.959927629976468
ENSSSCG00000003651	153.391894866783	1.42475755704619	0.525956728621853	2.70888740368325	0.00675092461200702	0.0737223377339422
ENSSSCG00000003652	837.562786182539	0.165370871055669	0.24769001910832	0.667652542686224	0.504355409886193	0.764140427641974
ENSSSCG00000003653	1359.31408140858	-0.0992870451083193	0.178017459637301	-0.557737680958994	0.577023523037591	0.80701951922606
ENSSSCG00000003654	3762.468892618	-0.468372303294258	0.256414057078433	-1.82662490750649	0.067756185768867	0.282604829022221
ENSSSCG00000003655	253.205732430472	-0.51857253143453	0.336698680052207	-1.54016799636435	0.123519408754297	0.389782230167338
ENSSSCG00000003659	2.36568115264811	2.31985063131565	2.99824384991458	0.773736476231492	0.43908664471397	NA
ENSSSCG00000003660	3733.06296555458	-0.219114797224736	0.210517189093545	-1.04084040912864	0.297949622242721	0.600311671053018
ENSSSCG00000003662	0.65844012024755	-2.45647226657414	4.87273093113503	-0.504126392630906	0.614172561413034	NA
ENSSSCG00000003663	212.299577583788	-0.298183221534515	0.432598021236559	-0.689284756047134	0.490644089001045	0.755840033617976
ENSSSCG00000003664	954.487796906759	-0.181905785671378	0.216090009249936	-0.84180562675149	0.399896761874745	0.686618148422466
ENSSSCG00000003666	2.35950235904019	-0.49602096921675	2.86289329796113	-0.173258629502539	0.862448140716785	NA
ENSSSCG00000003667	495.478297081026	0.0559945302480727	0.250088671038375	0.223898707668691	0.8228361213363	0.930832771245533
ENSSSCG00000003669	208.582047799081	-0.302428686207914	0.477062526897368	-0.633939303878664	0.526120434017333	0.777452980486703
ENSSSCG00000003670	758.536357251645	0.285259836946143	0.231747328701086	1.23090884604792	0.218356958715364	0.517256385190904
ENSSSCG00000003672	3796.90037779543	-0.267221464588706	0.211345760192081	-1.26438053143741	0.206093477213155	0.504273720090722
ENSSSCG00000003673	2664.5671344703	0.160775972901831	0.187153653003	0.859058694939039	0.390308134208674	0.67883488475442
ENSSSCG00000003679	1676.90664823404	-0.426992578874081	0.223524795642637	-1.91026940723274	0.0560985346262042	0.256137216376897
ENSSSCG00000003680	1476.95305741019	-0.268801364260811	0.180898055361812	-1.48592732919757	0.137298343937926	0.412298369456064
ENSSSCG00000003682	1450.95607184912	0.322566921748744	0.250660663658105	1.2868669421091	0.19814066933309	0.49381308101404
ENSSSCG00000003684	1646.90960514448	0.41238093056215	0.351072992466163	1.17463017495399	0.240142705612432	0.539992799582023
ENSSSCG00000003687	1622.55889496019	2.07475106313892	0.3326620337348	6.23681350061403	4.46573859602064e-10	1.83639544328236e-07
ENSSSCG00000003690	32.6711247997998	0.548591469355543	0.774976307064835	0.707881601481847	0.479018786103214	0.747557899232945
ENSSSCG00000003691	8942.69320933281	0.341100472801626	0.185192168281557	1.84187309845109	0.065493714448535	0.277601873548356
ENSSSCG00000003693	71.2281821017229	4.23648640615787	1.55759616145885	2.71988754915135	0.00653041201057282	0.0724688952858483
ENSSSCG00000003694	1883.46823565107	-0.774866103248904	0.966360342711534	-0.80183971651267	0.422645681098357	0.703376061410558
ENSSSCG00000003697	986.023924649528	-0.105975706521682	0.239672422314796	-0.442168963363208	0.65836694332498	0.848687092338735
ENSSSCG00000003699	664.240490613029	-0.614108735520659	0.99498705422606	-0.617202739384722	0.537101009082068	0.783560108482365
ENSSSCG00000003700	559.070328401085	0.461930694864569	0.240513363766614	1.92060302858186	0.0547817730675429	0.253204549278468
ENSSSCG00000003701	1830.82512891819	0.145793892888156	0.226302147528265	0.644244407225282	0.519416958854322	0.773190923253848
ENSSSCG00000003702	330.625542964768	-0.0255103707780097	0.710193867923776	-0.035920291529112	0.971345916006653	0.987795586274796
ENSSSCG00000003705	329.138783050566	0.565281596139901	0.474827715048345	1.19049831807384	0.233850590682091	0.5327631445266
ENSSSCG00000003707	1177.30749798407	-0.0736703327030321	0.273228760692579	-0.269628762785781	0.78744587010096	0.915479431409274
ENSSSCG00000003708	410.880446106306	0.292274947415949	0.322037501977819	0.90758047004128	0.364099916536559	0.657617291208706
ENSSSCG00000003709	79.7390630387869	2.31807419521568	1.6426443974079	1.4111844285188	0.158190240352629	0.442240359634639
ENSSSCG00000003710	228.889051292175	0.995300619909286	0.29579519599729	3.36483023854926	0.000765907672031143	0.0193446814899382
ENSSSCG00000003711	16.5072278028872	0.120100065818103	0.85005360479086	0.14128528499994	0.887644573874094	0.959095718881696
ENSSSCG00000003712	836.226113027397	0.573502166848597	0.201028945201657	2.85283378606649	0.00433312793150659	0.0567273293284814
ENSSSCG00000003713	790.317475730008	0.556919675169944	0.255911355592999	2.17622103512932	0.0295387367575275	0.178139430335612
ENSSSCG00000003714	3.44712749417343	1.36285707990085	2.19495903670851	0.620903195507713	0.534663318530748	NA
ENSSSCG00000003715	983.820944072569	0.257128655042411	0.281945134005554	0.911981176583619	0.361778626593906	0.655645909289245
ENSSSCG00000003716	1894.45592767662	-0.0535126619880536	0.237547539788444	-0.225271379512964	0.821768163304427	0.930286240616221
ENSSSCG00000003718	189.258606617495	-0.0731432182618415	0.339123091129261	-0.215683391002007	0.829234548576851	0.932885241287079
ENSSSCG00000003719	197.181341039927	0.320277964696099	0.310067543704697	1.03292966709578	0.301636814044395	0.603319476517738
ENSSSCG00000003721	3.48507618861845	2.32058223522928	3.09449984000275	0.74990543067122	0.453311663503243	NA
ENSSSCG00000003722	8007.63300220569	0.0465367321719068	0.331023462001229	0.140584392086789	0.888198279079724	0.959095718881696
ENSSSCG00000003726	1.68695313011462	5.26267386443961	4.80381486818305	1.09551970857489	0.273289015975313	NA
ENSSSCG00000003728	1355.65199179071	0.0687836506761429	0.194547632437049	0.353556863244787	0.723671006931106	0.882374589232056
ENSSSCG00000003729	333.104664703181	1.02290614163172	0.249451232955173	4.10062571955915	4.12034514678457e-05	0.00238852959412062
ENSSSCG00000003730	906.441488787633	0.710057577575617	0.262622323557857	2.70372132862189	0.00685677667869812	0.0743307645878207
ENSSSCG00000003731	352.646380667592	0.0109691878606009	0.332436287239647	0.0329963613529754	0.97367748928263	0.988561246424281
ENSSSCG00000003732	0.774406937719589	-2.11461760081458	4.82354007329098	-0.438395362883724	0.661099707342146	NA
ENSSSCG00000003733	4.12828537867361	-1.17030067840163	2.50107900939569	-0.467918316056877	0.639843004736165	NA
ENSSSCG00000003736	262.939157668638	0.779909749004458	0.296433827303767	2.63097419109748	0.00851405014056484	0.0846835871501835
ENSSSCG00000003737	7.16335280841414	0.648436975944192	1.37369049280656	0.472040084240071	0.636898177613135	NA
ENSSSCG00000003738	1101.05716320123	-0.255245319295376	0.201352422312456	-1.26765457481952	0.204921333361987	0.502526989509948
ENSSSCG00000003740	33.3283414822606	0.0949377827291487	0.697100235935524	0.136189571936868	0.891671418747915	0.959466165803324
ENSSSCG00000003741	478.821618242558	0.0215234897341753	0.266727932347302	0.080694547229309	0.935684873356714	0.974027153587612
ENSSSCG00000003743	5676.91298741858	0.482977182147679	0.194073665858874	2.48862811968982	0.0128237023157118	0.109362993371647
ENSSSCG00000003744	67.3175552796251	1.67733225894488	1.35887186496774	1.23435645566531	0.217070107385698	0.515693363980574
ENSSSCG00000003746	3.20431689507485	-5.57910037798063	3.01381205470711	-1.85117727207539	0.0641440543454247	NA
ENSSSCG00000003747	125.090240005247	-0.207877988718013	0.395384599594963	-0.525761471061255	0.599053947589738	0.818531128598224
ENSSSCG00000003748	199.719454712113	0.44625370713013	0.689641684419057	0.647080530675936	0.517579825168476	0.772115493869421
ENSSSCG00000003749	652.10386748948	0.398435499465701	0.212424928558433	1.87565321155846	0.06070291456501	0.266707730471107
ENSSSCG00000003753	11.4471597845101	3.74713592068803	2.01465423524717	1.85993996147349	0.0628940207337794	NA
ENSSSCG00000003755	3.04803386336975	2.7030876034557	3.17770907819429	0.850640362896819	0.394969160731226	NA
ENSSSCG00000003756	9.55563730814673	0.600420843529479	1.53469457323665	0.391231489313993	0.695626134418378	NA
ENSSSCG00000003757	420.330286199169	0.450348778310912	0.247347985570301	1.82070930261493	0.0686510573459451	0.284708245702897
ENSSSCG00000003758	0.693332497070206	-1.17341243452449	4.74761283113749	-0.247158409133238	0.804785631589784	NA
ENSSSCG00000003760	359.231492850258	0.873751960076324	0.36549140346365	2.39062246552462	0.0168198386070939	0.128382979252174
ENSSSCG00000003761	3175.59590687706	-0.0263326849652577	0.310481480612197	-0.0848124175179009	0.93241052136068	0.972817687144574
ENSSSCG00000003762	4.67809859022961	-0.0460445903072703	1.86542093332122	-0.0246832173290196	0.980307641634242	NA
ENSSSCG00000003763	265.333822638493	0.0572538987414124	1.32116737513851	0.0433358405746358	0.965433821400104	0.984573416459138
ENSSSCG00000003766	1667.93122094322	0.393062223879577	0.270633157724807	1.45238014138409	0.146395934937384	0.426542486819323
ENSSSCG00000003768	3133.90393097951	0.720204328669983	0.200786543607557	3.5869153167836	0.000334612932074486	0.010687309643612
ENSSSCG00000003770	185.197600954348	-0.00978482613598868	0.385454092302693	-0.025385191988842	0.979747722383969	0.990435605658036
ENSSSCG00000003771	4121.97063291353	-0.0948660157297696	0.191039752611588	-0.496577358549276	0.619487122809115	0.827307038096581
ENSSSCG00000003772	1511.86727072313	0.238098393567318	0.191630581813133	1.24248640960396	0.214057151699029	0.513362032684459
ENSSSCG00000003773	19.2489879452454	3.64680993002929	1.39297353712863	2.61800374007574	0.00884458357090842	0.0871151760550778
ENSSSCG00000003775	1106.27271641098	0.295557017074977	0.241041443677904	1.22616680586232	0.220135909941142	0.519696395018468
ENSSSCG00000003776	1927.92169064505	-0.523626425287568	0.387769976411607	-1.35035319168639	0.1769027177665	0.466699825497888
ENSSSCG00000003777	232.316253628525	1.4466429322856	0.331867465277805	4.359098386082	1.3059939212187e-05	0.00100919264141827
ENSSSCG00000003778	3.67707309105245	3.31735958637776	2.85141144966176	1.16340964639504	0.244663337591016	NA
ENSSSCG00000003779	87.3827505616022	0.396551801262271	0.425967388458444	0.930944039395535	0.351882512197425	0.648025950007285
ENSSSCG00000003780	339.402534573555	0.43733946501152	0.481990900356294	0.907360418398423	0.364216233580756	0.657617291208706
ENSSSCG00000003781	124.752473839344	-0.535655462944104	1.98372588576201	-0.270024939831011	0.787141066824985	0.915479431409274
ENSSSCG00000003783	172.171357479994	0.67163885613423	0.414993023786788	1.6184340883747	0.105569080631567	0.357389856705018
ENSSSCG00000003784	8.28368053619298	1.64285131895992	1.25604354430284	1.30795729687204	0.190887793751474	NA
ENSSSCG00000003787	2405.35091376426	0.406494099794496	0.242541954598896	1.67597437097733	0.0937432127997364	0.335471279375791
ENSSSCG00000003788	92.9221434447794	0.265588183297458	1.59199242138916	0.166827542473919	0.867505746611961	0.95224458789346
ENSSSCG00000003789	1246.10998893784	-0.0423603100409083	0.247309139541994	-0.171284854734272	0.863999788649622	0.951511186804242
ENSSSCG00000003790	949.235770046744	0.559024981376608	0.182228283660065	3.06771797521527	0.0021570008311195	0.0369582993967467
ENSSSCG00000003791	1953.38226117335	0.0867293429166458	0.230227475837454	0.376711522380929	0.706387999036485	0.874863991193667
ENSSSCG00000003792	571.284846532896	0.0414311348972479	0.292314305326004	0.141734886532638	0.887289417637935	0.959095718881696
ENSSSCG00000003793	25.0989149951572	0.0888619001300839	1.29240920199646	0.0687567838365851	0.945183218138521	0.976369827529571
ENSSSCG00000003794	0.830615473190385	-0.978180094640719	4.87295071361163	-0.20073671008171	0.8409044534288	NA
ENSSSCG00000003795	5309.77950383738	0.618892397580657	0.189214065791178	3.27085830005726	0.0010722162057537	0.0238633634767206
ENSSSCG00000003797	451.635769568637	-0.585620690042215	0.53062015335285	-1.10365331271689	0.269743555252261	0.571955437248549
ENSSSCG00000003798	14769.0920253775	0.0367881065238569	0.17495978292819	0.21026607319784	0.833460013030567	0.934517749784359
ENSSSCG00000003799	10.6976529162903	3.31488350995866	1.54978960995033	2.13892485062208	0.0324417550743656	NA
ENSSSCG00000003801	0.39243874962506	0.304258367012045	4.9975798104491	0.0608811421832407	0.951453867940851	NA
ENSSSCG00000003803	0.519031684552108	0.304258367012045	4.9975798104491	0.0608811421832408	0.951453867940851	NA
ENSSSCG00000003805	292.8930133216	0.248993645769049	0.437755128039843	0.568796639536766	0.569494155455251	0.802119224539631
ENSSSCG00000003806	2201.7727306866	0.29968600373595	0.207204048813013	1.44633275967689	0.148083891506811	0.428986962906298
ENSSSCG00000003807	116.025511907256	0.200684221646911	0.412418225524554	0.486603668864683	0.626539223070274	0.83075599332835
ENSSSCG00000003809	2706.93285491507	0.194399169213401	0.336181107095388	0.578257269996563	0.563090438561356	0.798159542775257
ENSSSCG00000003811	139.320083759197	0.892948840525652	0.594097788453862	1.50303343638014	0.132830421937367	0.405694435350337
ENSSSCG00000003812	1085.62391748449	0.887083587077083	0.335515001516586	2.64394612183453	0.00819456987772157	0.0825037069785296
ENSSSCG00000003814	225.682340162671	0.177103838610828	0.336050045631942	0.527016261157721	0.59818229619743	0.817816190718128
ENSSSCG00000003815	201.553439971585	0.745233104964733	0.330026805656624	2.2580987125637	0.0239395058953114	0.158245340323866
ENSSSCG00000003816	306.912362782453	0.728636143945778	0.270471818784243	2.6939447785021	0.00706118625315353	0.075851550943059
ENSSSCG00000003818	2683.58434202529	-0.0459733799116562	0.207308727425734	-0.221762877436628	0.824498479415871	0.931063683593123
ENSSSCG00000003819	0.195487130691244	-1.8807433427264	4.91510305773394	-0.382645759536423	0.701982436554339	NA
ENSSSCG00000003820	3706.26654134406	0.160606959010111	0.236419089121204	0.679331603920416	0.496927775985341	0.758888592147967
ENSSSCG00000003821	22.0909775139543	1.9457855773174	1.14161881598559	1.70440916886741	0.088304672166777	0.325308281366914
ENSSSCG00000003823	0.437276315665953	-2.99638489934937	4.84551094254368	-0.618383682315326	0.536322451559263	NA
ENSSSCG00000003825	70.2512393191459	0.399842622533314	0.618004216917107	0.646990120112636	0.517638337785244	0.772115493869421
ENSSSCG00000003826	22.8596459824504	1.43184452547661	0.868778375247103	1.64811252935406	0.0993295816821962	0.345134673655154
ENSSSCG00000003828	219.489189711879	0.347649106553978	0.274044845333627	1.26858473156371	0.2045892127952	0.50225501470905
ENSSSCG00000003830	1082.34961083651	0.520495008180029	0.288054088143102	1.80693498063271	0.0707724175794144	0.290274593455072
ENSSSCG00000003831	123.18978334963	-0.256227488775087	0.384543658968522	-0.66631572982474	0.505209313467825	0.764710666283149
ENSSSCG00000003832	0.728402837195368	1.78818180039349	4.99066267261801	0.358305483198576	0.720114715153146	NA
ENSSSCG00000003833	83.9355843578235	3.77976042165229	1.09137352781812	3.46330594000095	0.000533581328636482	0.014732524342075
ENSSSCG00000003834	0.295002866827358	2.74785775655912	4.89236079626372	0.561662941673815	0.574345687694302	NA
ENSSSCG00000003839	1371.20437389109	-0.54358290582919	0.36177329644973	-1.50255121415442	0.132954811880011	0.405928624020665
ENSSSCG00000003843	245.34541987861	-0.530477765898764	0.302759801452036	-1.75214068497401	0.0797496199207889	0.30856373082554
ENSSSCG00000003844	522.306816707763	-0.171310737625013	0.238668607887715	-0.717776582103366	0.472895054778694	0.743201484035929
ENSSSCG00000003845	1.22951548326407	-0.399860471602811	4.02169403130201	-0.0994258808578129	0.920800134617309	NA
ENSSSCG00000003846	243.915988197432	-0.883837099680023	1.17229413713448	-0.753938002147182	0.450886450213861	0.726664396615333
ENSSSCG00000003847	3.77111520337237	-0.657816569942261	2.52490796811675	-0.260530909739616	0.794454275764974	NA
ENSSSCG00000003848	360.836576468936	-0.177659555662865	0.502216546072306	-0.353750900985422	0.723525572434323	0.882297563493953
ENSSSCG00000003849	583.332507165653	-0.00308418787023025	0.295577382401016	-0.0104344515306853	0.991674663297522	0.995760922879214
ENSSSCG00000003850	492.265627145851	0.228935321843434	0.281698822390193	0.812695345692025	0.416392750388188	0.698797287337662
ENSSSCG00000003851	704.760850262415	-0.226861286700401	0.219978849579222	-1.03128681295654	0.302406340460904	0.604203052605095
ENSSSCG00000003852	4.92431932400207	0.0494544319166902	2.1665342321586	0.0228265176624589	0.981788655497194	NA
ENSSSCG00000003854	219.833885689008	-0.373608236666031	0.446901689781975	-0.835996473515908	0.40315688695398	0.688889946166398
ENSSSCG00000003857	822.070997265565	0.128550689616872	0.211257720216746	0.608501736575506	0.542854754554786	0.786689001666095
ENSSSCG00000003859	1100.0778903945	0.295176017643204	0.234002611225092	1.26142189652434	0.207156883368194	0.505102382981867
ENSSSCG00000003861	1043.50142564416	-0.623707788407878	0.238436770477603	-2.61582048422546	0.00890133426337907	0.0873472465114133
ENSSSCG00000003862	586.277497026203	0.156628713290535	0.269168958506731	0.581897385788706	0.560635801484705	0.797314792072243
ENSSSCG00000003863	837.015332354418	-0.000826310740940305	0.229128246390781	-0.00360632420470335	0.997122575832911	0.998775750952834
ENSSSCG00000003867	2097.34062525974	0.30167696270157	0.189281104210972	1.59380390324288	0.110979963046043	0.367207778155111
ENSSSCG00000003868	73.9840671714389	-0.441446142931515	0.532424543749792	-0.829124329660821	0.40703405790126	0.691563740209514
ENSSSCG00000003870	2094.15011947464	-0.0857152608936292	0.160844526057153	-0.53290754118155	0.594097584725859	0.815978949924684
ENSSSCG00000003871	10.3455240796996	1.41430420146057	1.34934810446505	1.04813887297176	0.294574628610196	NA
ENSSSCG00000003872	2348.14437528691	1.066545241298	0.202845510397685	5.25791889210172	1.45694747294133e-07	2.39649647455437e-05
ENSSSCG00000003875	61.9407791779695	0.707619120746006	0.595818569309419	1.18764193866292	0.234974507547509	0.533844879975428
ENSSSCG00000003876	261.292853279063	-0.0538586129305666	0.374811939044511	-0.143695030280694	0.885741295732656	0.959091380869253
ENSSSCG00000003877	1117.0219048868	0.0375215456075852	0.195040771846176	0.192377958989916	0.847446156112398	0.943491418692228
ENSSSCG00000003881	240.3643388277	0.900740012175623	0.354014491369537	2.54435915516065	0.0109478452871734	0.0991001342209233
ENSSSCG00000003882	0.805961022157583	2.64939567575645	4.81505442944216	0.550231718992924	0.582160450495913	NA
ENSSSCG00000003885	2097.61285088045	0.449865289823827	0.214017727981836	2.10200011964433	0.0355532653234917	0.197226277497133
ENSSSCG00000003888	577.455941795755	-0.279586471216423	0.21814762555746	-1.28163884663865	0.199969366340508	0.496289402729523
ENSSSCG00000003891	2.33562567326847	-2.78616391862793	4.18215113565287	-0.666203546513627	0.505281006383243	NA
ENSSSCG00000003894	22.0776333497308	-0.610348398875952	1.31129515627352	-0.465454627782246	0.641605921771914	0.840311200429767
ENSSSCG00000003895	851.810121050706	0.260847422731935	0.221962952596668	1.17518450570409	0.239920907724277	0.539863068526634
ENSSSCG00000003897	189.728125788903	-0.0548188574892902	0.403703809317392	-0.135789794953834	0.891987458781154	0.959466165803324
ENSSSCG00000003898	508.222799726564	0.0727209934515134	0.286162333085052	0.254124966998713	0.799399015489403	0.921378452023971
ENSSSCG00000003900	106.017218421954	2.07484999621867	0.756058445054029	2.74429842003867	0.00606403845215558	0.0691900363420081
ENSSSCG00000003901	256.631299372156	1.01496417706222	0.400752330829774	2.53264697166127	0.0113204901162243	0.100625196119126
ENSSSCG00000003903	1551.6374746488	-0.0467225626332908	0.170635466669688	-0.273815072242485	0.784226740158931	0.914309429849738
ENSSSCG00000003904	566.364487044515	-0.238667377596132	0.261553352353157	-0.912499784265342	0.361505683047568	0.655422056106771
ENSSSCG00000003905	555.772035500144	-0.470238576940706	0.288159846247126	-1.63186711495338	0.102707482970259	0.351960356355636
ENSSSCG00000003908	0.243502337234273	-2.16189104509907	4.89236054892962	-0.441891194133691	0.658567943144232	NA
ENSSSCG00000003909	1062.49248827065	-0.483155960058831	0.223421345805609	-2.16253267259077	0.0305771415027812	0.181440400901699
ENSSSCG00000003913	1863.71696944646	-0.530647656086421	0.208564213920854	-2.54428909979634	0.0109500414284689	0.0991001342209233
ENSSSCG00000003914	7052.00108070108	0.122199547432366	0.283897100484747	0.430436053146416	0.666878474017097	0.853769214212262
ENSSSCG00000003917	81.1155698936363	0.89395692319369	0.425162683841869	2.10262320087851	0.0354987201927242	0.197017148467338
ENSSSCG00000003919	282.693928636153	-1.35354951065798	0.370749631990847	-3.65084519002678	0.000261378758732972	0.00898037359312579
ENSSSCG00000003921	237.98260666866	-0.481529172186991	0.353325279734633	-1.36284947555591	0.172929954713858	0.462987848235941
ENSSSCG00000003922	530.658262227972	-0.165512844419297	0.289929514801162	-0.570872698258429	0.568085938966666	0.801312345467076
ENSSSCG00000003923	872.610431551951	-0.486807229413927	0.288315791051556	-1.68845149840189	0.0913245919038577	0.331789150983673
ENSSSCG00000003926	106.178356560005	-0.324100696452749	0.407971438053057	-0.79442006528555	0.426950926779322	0.706875597067074
ENSSSCG00000003928	489.901508253423	-0.825712106846973	0.378800121729738	-2.17980950765399	0.0292715848856581	0.17710044889779
ENSSSCG00000003929	13.306281184027	-0.333760589270208	1.07927668917597	-0.30924469380047	0.757135398195979	0.900660872290102
ENSSSCG00000003930	22223.4552357864	0.352267154007718	0.20142417416143	1.7488822057942	0.0803113830353196	0.309232645972045
ENSSSCG00000003931	894.020551091535	-0.483359193821686	0.226774604314938	-2.13145204367951	0.0330519192403919	0.189485863871565
ENSSSCG00000003940	196.477058211392	-0.35472098998456	0.302513431897553	-1.17257930584942	0.240964552086066	0.540916503053658
ENSSSCG00000003941	863.932774924895	-0.704512978566219	0.229340941692185	-3.07190235362248	0.00212699292113138	0.0368824854726451
ENSSSCG00000003943	572.853675135968	-0.538752196141394	0.231866661163317	-2.32354316674237	0.0201499915137478	0.143481460134961
ENSSSCG00000003950	21.0725830491784	-0.748815146327847	0.9211007378248	-0.812956841285558	0.416242803230509	0.698797287337662
ENSSSCG00000003963	0.861576832276927	4.29552036400216	4.82188103398416	0.890839142178695	0.373015472916904	NA
ENSSSCG00000003964	684.433164742449	-0.424159823216547	0.198352729555253	-2.13841182910666	0.0324833332471656	0.187875926227276
ENSSSCG00000003965	355.899318458078	-0.235971408073518	0.39095954429611	-0.603569887258704	0.546129638186449	0.788982802900196
ENSSSCG00000003966	366.97285242936	-0.166546541431068	0.23752921264616	-0.701162352098421	0.483201701812231	0.750362560197556
ENSSSCG00000003967	2.36978331670016	3.78917784289875	2.55999842987717	1.48014850270067	0.138833620015619	NA
ENSSSCG00000003968	8.4590274213167	-0.34557303703937	1.34669271195313	-0.256608678410518	0.797480874890915	NA
ENSSSCG00000003971	168.021838517285	-0.240016751921727	0.385367106170502	-0.622826255999998	0.533398702418374	0.781757370540684
ENSSSCG00000003972	4.25173166918915	0.0432202531547263	1.66016218798908	0.0260337534895178	0.979230416176916	NA
ENSSSCG00000003973	1639.01232563626	-0.494502851573725	0.185606783420121	-2.66424988603147	0.00771602215857772	0.0798860232767303
ENSSSCG00000003975	6.80867069181003	-0.351636911489419	1.83857519920604	-0.191255115179008	0.848325724807275	NA
ENSSSCG00000003976	890.129763227063	-0.369766706852238	0.278277398098916	-1.32877017457523	0.183923804948	0.474703592580666
ENSSSCG00000003979	110.854153527371	0.399778861343466	0.420346621666786	0.951069523904431	0.341569084241702	0.640117928180878
ENSSSCG00000003980	79.8015121685915	-0.547277076461243	0.754708872298705	-0.725149917469948	0.468360063708252	0.739215103950222
ENSSSCG00000003981	378.766549872939	0.0928526210877918	0.261739087636683	0.354752597046871	0.722774943552935	0.882297563493953
ENSSSCG00000003983	1923.38673334918	-0.689569841945311	0.433977290294979	-1.58895374796364	0.112070835275693	0.369549740146315
ENSSSCG00000003984	425.18507433509	-0.0393563025400747	0.258619004733113	-0.152178694604015	0.879045997481009	0.956850548502986
ENSSSCG00000003986	21.8154330812045	0.00890549715417959	0.980087331246011	0.00908643227013025	0.99275017574053	0.9964887930556
ENSSSCG00000003987	0.740738638005034	-1.40847419782194	4.67336865297733	-0.301383071272288	0.763122401731175	NA
ENSSSCG00000003988	45.3277066000148	-1.96160818281609	0.717330265185246	-2.73459559427556	0.00624569569818306	0.0704810957762184
ENSSSCG00000003989	147.173197655411	0.0997957050017841	0.576891176802374	0.172988787165957	0.862660241294442	0.950942536686005
ENSSSCG00000003990	107.89465808274	-0.108978003436106	0.423512003590143	-0.257319751299353	0.796931946353544	0.920584053127844
ENSSSCG00000003995	510.171175165601	0.299131231310761	0.244908356549383	1.22140067217529	0.221934352826575	0.521599240729576
ENSSSCG00000003998	110.536904217785	0.216058919542766	0.419035045353949	0.515610620014529	0.606126391460853	0.820831242691506
ENSSSCG00000004001	7.59319138975253	0.0286863409540347	1.35881259310383	0.0211113299211548	0.983156846939759	NA
ENSSSCG00000004002	9421.07565708288	-0.0850417737268497	0.21210766151942	-0.400936831407495	0.688466632081721	0.866050778768321
ENSSSCG00000004004	16.9926501828124	-0.904143282404254	0.939811126996233	-0.962047858801185	0.336025563946285	0.636252381418755
ENSSSCG00000004008	46.9192178581089	0.0709006098403828	0.648206999956992	0.109379580666495	0.912901428833525	0.965777059869216
ENSSSCG00000004009	1.14783197700649	0.6134948945007	4.15338917091673	0.147709465512304	0.882572061186943	NA
ENSSSCG00000004010	459.954818275055	0.347548203417994	0.305210955569157	1.13871470560382	0.254822167137676	0.556794927605269
ENSSSCG00000004012	4151.26771781363	1.17553267572424	0.445028936500177	2.6414746981824	0.00825459724956715	0.0829810887754425
ENSSSCG00000004013	182.188100974437	-0.149435390506678	0.689623261777449	-0.216691342634702	0.828448895291552	0.932885241287079
ENSSSCG00000004016	1.15015567078041	0.591570157837273	3.23176170674118	0.183048817183305	0.854759715087804	NA
ENSSSCG00000004017	6.64305341276094	2.27759916978169	1.47344600397614	1.54576357982275	0.122161675810833	NA
ENSSSCG00000004018	2354.13134091988	0.0820963368487313	0.235636236741678	0.34840285171729	0.727537661170682	0.884158485717123
ENSSSCG00000004020	420.369418189497	-0.380901878042206	0.31403150527222	-1.21294160505335	0.225152147339075	0.524232002298618
ENSSSCG00000004022	1697.18055903307	-0.757481183970403	0.217320240037842	-3.48555285894449	0.000491121181261132	0.0139582367693633
ENSSSCG00000004023	763.248949680856	-0.500704393759277	0.196864901915044	-2.54339086799409	0.010978234494608	0.0991507122268678
ENSSSCG00000004024	527.731853746814	-1.07242534779163	0.266278383218708	-4.02745928838989	5.6382826366808e-05	0.00293257554213765
ENSSSCG00000004027	226.468827236138	-0.0295496057605074	0.432401038720501	-0.0683384245513062	0.945516237240147	0.976369827529571
ENSSSCG00000004028	30.9912842245474	-0.159832126606762	0.757573189478564	-0.210979122316583	0.832903562654055	0.934371524378919
ENSSSCG00000004029	7267.69951117516	0.415780546991887	0.199208977583875	2.0871576775039	0.0368738837693584	0.200837515116303
ENSSSCG00000004032	18.7119650758314	1.16460525752013	1.13854412845443	1.02288987173565	0.306359918795583	0.607686188036037
ENSSSCG00000004033	447.959566802838	-0.0967231352208861	0.304176616105496	-0.317983467826272	0.750497477337526	0.896477921389881
ENSSSCG00000004037	1133.25690540505	-0.202307745719072	0.2171143960124	-0.931802540203358	0.351438581633735	0.647827710326016
ENSSSCG00000004039	1.71200755547083	1.77838411134581	3.74511870536143	0.474853870132318	0.634891133116111	NA
ENSSSCG00000004041	0.536639925178626	-2.99638152887046	4.84550981064307	-0.618383131180328	0.536322814772254	NA
ENSSSCG00000004044	5638.3315025088	-0.514022956318735	0.198409196232011	-2.59072142864617	0.00957749845739582	0.0912601753807904
ENSSSCG00000004046	2.42033500497885	0.565038373811183	3.26005309675323	0.173321831590387	0.862398464254186	NA
ENSSSCG00000004047	659.863844679328	-0.435536440715121	0.233777363377828	-1.86303940818775	0.0624567219811439	0.270566807902127
ENSSSCG00000004048	2080.55741515662	-0.333516181224599	0.210195690695741	-1.5866937144176	0.112582030625279	0.370274166707836
ENSSSCG00000004049	2309.28444480701	-0.387293573391134	0.245732339999832	-1.5760789702788	0.115007604879596	0.374825949910518
ENSSSCG00000004050	1649.68243554733	0.147549849752853	0.230238547973105	0.640856411977061	0.521615977578431	0.774293033228865
ENSSSCG00000004052	92.6693852881173	-0.0177109308989882	0.726094001245646	-0.0243920633810558	0.980539878948239	0.990703644585371
ENSSSCG00000004053	18.023358064018	-0.444856672077312	1.49191740788712	-0.298177814485941	0.765567453530444	0.904155638216398
ENSSSCG00000004054	2.7091774104672	-1.01041968884431	2.16427542906601	-0.466862800951521	0.640598041032162	NA
ENSSSCG00000004055	117.310238206885	-0.176966747020236	0.359378600570203	-0.492424275511827	0.622419441682609	0.828318915159936
ENSSSCG00000004057	1.41576107434395	0.324190926708488	2.87067032921453	0.112932134146241	0.910084359923871	NA
ENSSSCG00000004058	5578.45167222025	-0.0821508750130732	0.191722631967419	-0.428488145452927	0.668295762447276	0.854543187060898
ENSSSCG00000004063	296.287300699191	0.114006289981609	0.35132035224131	0.324508071491692	0.745553412448815	0.893591160799158
ENSSSCG00000004064	1083.52446162816	-0.120281005716707	0.31279025485236	-0.384542049666736	0.70057673600213	0.872340014104091
ENSSSCG00000004065	916.868761308351	0.258725905992513	0.273923173984976	0.944519962399032	0.344904005704478	0.642860029895924
ENSSSCG00000004067	9.28892096859891	0.788854027785522	1.15265406497733	0.684380554196054	0.493734892002535	NA
ENSSSCG00000004070	2078.86728840348	0.148120885895311	0.198698550862462	0.745455290199067	0.455996529947382	0.730160420732246
ENSSSCG00000004071	123.18106148584	-0.294050313887157	0.545628598650243	-0.538920274000608	0.589941867326771	0.812993831341971
ENSSSCG00000004072	0.298090828538018	0.304258367012044	4.99757981044911	0.0608811421832405	0.951453867940851	NA
ENSSSCG00000004074	2.00391296416522	1.66068461843258	3.40164469188958	0.488200493835259	0.625407834800217	NA
ENSSSCG00000004075	144.679608608404	0.536489267511913	0.384699176947428	1.39456827479833	0.16314606753398	0.449411576864065
ENSSSCG00000004076	198.903360149551	-0.182797278145429	0.307499169427833	-0.594464298832292	0.552201613844801	0.793581116755762
ENSSSCG00000004077	448.777965009999	0.113890477589708	0.355935598714144	0.319974956146981	0.748987315399004	0.896074559808663
ENSSSCG00000004078	0.195487130691244	-1.8807433427264	4.91510305773394	-0.382645759536423	0.701982436554339	NA
ENSSSCG00000004081	6.4100386180541	0.804039384328269	1.46492503712625	0.548860428998851	0.583101236147981	NA
ENSSSCG00000004082	402.19230445027	0.474868105027525	0.398933818677636	1.1903430664304	0.233911580397009	0.5328098470563
ENSSSCG00000004087	181.257751129878	0.344391177143234	0.48456713299729	0.710719224832691	0.477258243962491	0.746770143654637
ENSSSCG00000004088	499.316605886555	-0.0629140795554541	0.325265477996311	-0.193423783990282	0.846627090201969	0.942934056704842
ENSSSCG00000004089	323.093280672732	0.125724289109695	0.292172969338533	0.430307736524462	0.666971800086296	0.853769214212262
ENSSSCG00000004090	409.417526753855	-0.657353981683594	0.319298267366762	-2.05874584633597	0.0395185918237614	0.210228085826304
ENSSSCG00000004092	1736.50172503658	-0.0447491728509711	0.26276841266763	-0.170298904638791	0.864775072650653	0.951511186804242
ENSSSCG00000004094	251.464361624857	-0.304012272182987	0.728383165042422	-0.417379597406375	0.676400775793379	0.859395366289956
ENSSSCG00000004096	1.56143168295115	4.05909329078063	3.81001252218135	1.06537531494954	0.28670612286961	NA
ENSSSCG00000004101	719.31577653695	0.0622819743602361	0.355030587429118	0.175427066189531	0.86074407459712	0.950213445894667
ENSSSCG00000004103	1245.93132336808	0.153172246601434	0.194134700487738	0.788999834736443	0.430112103124086	0.709647246981046
ENSSSCG00000004104	868.083584471385	0.0960308951450244	0.192176876545109	0.49970057205339	0.617285929627919	0.826235311453094
[truncated: 15,594 more rows]
