# Supplementary material for: Generation of pig induced pluripotent stem cells using an extended pluripotent stem cell culture system
Source: Stem Cell Res Ther. 2019 Jun 27;10:193. doi: 10.1186/s13287-019-1303-0 (PMC6598264; doi:10.1186/s13287-019-1303-0)
Supplement: Supplementary file 6 — Table S4. GO enrichment of differentially expressed genes. (XLS 1166 kb) [file 13287_2019_1303_MOESM6_ESM.xls]

	ID	Pvalue	OddsRatio	ExpCount	Count	Size	Term	Symbols	Category	adj_pval
1	GO:0010498	0.00012923	2.468018485	14.59419369	29	97	proteasomal protein catabolic process	SUMO1;KEAP1;PRPF19;UFL1;BAG6;CCAR2;RNF139;SOCS5;FOXRED2;RNF138;ERLEC1;ENC1;RNF125;PRKCG;CCNF;UBQLN4;YOD1;FBXO4;UBE2J2;PSMD2;RNF11;RLIM;PSMC5;SUMO2;PLK3;ARAF;PSME3;FZR1;UBE2K	BP	0.115175799
2	GO:0043161	0.000266155	2.530413625	12.33735961	25	82	proteasome-mediated ubiquitin-dependent protein catabolic process	SUMO1;KEAP1;UFL1;BAG6;CCAR2;RNF139;SOCS5;FOXRED2;RNF138;ERLEC1;RNF125;CCNF;UBQLN4;YOD1;FBXO4;UBE2J2;PSMD2;RNF11;RLIM;PSMC5;SUMO2;PLK3;ARAF;FZR1;UBE2K	BP	0.172517134
3	GO:0019432	0.000635279	11.38068182	1.354100445	6	9	triglyceride biosynthetic process	LPIN1;SCARB1;C3;DGAT1;SREBF1;LPL	BP	0.207305963
4	GO:0046460	0.000635279	11.38068182	1.354100445	6	9	neutral lipid biosynthetic process	LPIN1;SCARB1;C3;DGAT1;SREBF1;LPL	BP	0.207305963
5	GO:0046463	0.000635279	11.38068182	1.354100445	6	9	acylglycerol biosynthetic process	LPIN1;SCARB1;C3;DGAT1;SREBF1;LPL	BP	0.207305963
6	GO:0010467	0.000679278	1.342475778	179.794448	215	1195	gene expression	EPAS1;MEF2A;KDM5C;XIAP;CPE;EGR2;EIF4A2;RBM38;SUMO1;SMNDC1;BMPR2;RELA;KEAP1;CLK1;SERPING1;ABCF1;DHX16;FOS;ATF6B;PRPF19;WDR62;ARHGEF2;BMP5;TEAD4;ACTC1;INTS3;CREG1;SLC35C2;TCF19;HEY2;MYB;ACVR1B;LUM;IRF2BPL;MAPKAPK5;SNRPD3;UFL1;ZNF79;NR2F2;SIX4;SIM1;ZHX1;ILF2;SMARCB1;MORF4L1;SF3A1;LBX1;NUP214;PDLIM1;CCAR2;NOC4L;CIART;EP300;SECISBP2L;JAG1;RPL30;LOC100156879;POLR3H;BMP2;PUS1;FZD6;FERMT1;RPLP1;LPIN1;PRP…	BP	0.207305963
7	GO:0000902	0.000740952	1.916555104	23.62152999	39	157	cell morphogenesis	MEF2A;EGR2;BMPR2;EFNA1;ARHGEF2;PLEKHO1;BVES;NR2E1;TTBK1;SLITRK5;SHTN1;EP300;THY1;MEGF8;GBX2;MUL1;FZD4;CDC42EP3;RHOQ;B3GNT2;CDH11;PAK1;PITPNA;RND2;VAMP7;SHOX2;CDC42EP1;FGFR2;KIT;VCL;VEGFA;BDNF;CFL1;IMPACT;RAB11A;MET;PALM;PALMD;NTN1	BP	0.207305963
8	GO:0022604	0.0007838	2.406828106	11.73553719	23	78	regulation of cell morphogenesis	BMPR2;EFNA1;PLEKHO1;BVES;NR2E1;TTBK1;THY1;MEGF8;MUL1;CDC42EP3;RHOQ;PAK1;RND2;VAMP7;SHOX2;CDC42EP1;KIT;VEGFA;CFL1;RAB11A;PALM;PALMD;NTN1	BP	0.207305963
9	GO:0032990	0.000894526	2.236449332	13.99237127	26	93	cell part morphogenesis	MEF2A;EGR2;BMPR2;EFNA1;PLEKHO1;NR2E1;SLITRK5;SHTN1;THY1;MEGF8;GBX2;MUL1;NDUFS6;B3GNT2;CDH11;PAK1;PITPNA;RND2;VAMP7;SHOX2;FGFR2;VCL;BDNF;IMPACT;RAB11A;NTN1	BP	0.219930098
10	GO:0048858	0.001035862	2.249657847	13.39054885	25	89	cell projection morphogenesis	MEF2A;EGR2;BMPR2;EFNA1;PLEKHO1;NR2E1;SLITRK5;SHTN1;THY1;MEGF8;GBX2;MUL1;B3GNT2;CDH11;PAK1;PITPNA;RND2;VAMP7;SHOX2;FGFR2;VCL;BDNF;IMPACT;RAB11A;NTN1	BP	0.234935851
11	GO:0120039	0.001035862	2.249657847	13.39054885	25	89	plasma membrane bounded cell projection morphogenesis	MEF2A;EGR2;BMPR2;EFNA1;PLEKHO1;NR2E1;SLITRK5;SHTN1;THY1;MEGF8;GBX2;MUL1;B3GNT2;CDH11;PAK1;PITPNA;RND2;VAMP7;SHOX2;FGFR2;VCL;BDNF;IMPACT;RAB11A;NTN1	BP	0.234935851
12	GO:0043412	0.001134144	1.372093332	125.329519	155	833	macromolecule modification	MEF2A;KDM5C;P4HA1;SOCS2;EGR2;ASB6;SUMO1;BMPR2;KEAP1;CLK1;EFNA1;PRPF19;ARHGEF2;BMP5;DOLK;SLC35C2;USP45;ACVR1B;MAPKAPK5;PHF1;SNRPD3;UFL1;NTMT1;BAG6;NR2F2;TPST2;MORF4L1;NEURL1;TTBK1;CCAR2;ARRDC4;EP300;RNF139;PIGA;CDK20;BMP2;PUS1;COPS7A;GALNT15;CNPPD1;ST8SIA2;FEM1B;RPLP1;SMARCA1;EPHA4;DKC1;STK26;THY1;PRMT5;OTUB1;SOCS5;CDK9;FTSJ1;ATG12;ATG4C;WIPI1;WIPI2;WNT16;C1GALT1C1;RUVBL2;ASPN;EXOSC4;FTSJ3;BMP3;PA…	BP	0.245043804
13	GO:0001667	0.00125447	2.413323657	10.68234796	21	71	ameboidal-type cell migration	BMPR2;ACVR1B;NR2F2;NR2E1;FERMT1;MEGF8;GBX2;RIC8A;SYDE1;TMEM201;ADGRA2;KIT;SOX9;SCARB1;VEGFA;DPP4;KITLG;SDC4;THBS1;RAB11A;MET	BP	0.255553389
14	GO:0071840	0.001299186	1.312562802	193.1849968	227	1284	cellular component organization or biogenesis	MEF2A;KDM5C;P4HA1;MSRB1;SOCS2;TOMM7;TPM1;EGR2;HPS6;SUMO1;BMPR2;TPPP;IGFBP4;RAB32;RAB5A;EFNA1;PRPF19;WDR62;ARHGEF2;RANBP1;BMP5;PLEKHO1;POSTN;HEY2;ACVR1B;LUM;PPIF;TRIM59;BVES;STX7;GOLPH3L;MAPKAPK5;PHF1;SNRPD3;NTMT1;BAG6;KATNBL1;NOV;SMARCB1;MORF4L1;SF3A1;NEURL1;MIGA2;NR2E1;ORMDL1;TTBK1;PCBD1;CCAR2;SLITRK5;PTGES3;NOC4L;SHTN1;EP300;WDR5;SNX14;STX17;ACTN2;DBNDD2;MTFP1;FERMT1;ARPC1A;ARPC1B;SMARCA1;POT1;…	BP	0.257310971
15	GO:0043170	0.001367838	1.281348214	311.8944692	349	2073	macromolecule metabolic process	EPAS1;MEF2A;KDM5C;P4HA1;XIAP;CPE;MSRB1;SOCS2;EGR2;ASB6;EIF4A2;CFB;RBM38;SUMO1;SMNDC1;BMPR2;RELA;KEAP1;CLK1;SERPING1;ABCF1;DHX16;FOS;RAB5A;EFNA1;ATF6B;PRPF19;WDR62;ARHGEF2;RANBP1;BMP5;TEAD4;MASP1;ACTC1;DOLK;INTS3;CREG1;SLC35C2;TCF19;HEY2;MYB;USP45;ACVR1B;MGEA5;LUM;IRF2BPL;BVES;MAPKAPK5;PHF1;SNRPD3;UFL1;POLL;NTMT1;ZNF79;BAG6;NR2F2;SIX4;SIM1;GLCE;TPST2;ZHX1;ILF2;SMARCB1;MORF4L1;SF3A1;NEURL1;LBX1;ORM…	BP	0.257509719
16	GO:0061136	0.00137547	3.081454465	6.0182242	14	40	regulation of proteasomal protein catabolic process	SUMO1;UFL1;BAG6;CCAR2;SOCS5;RNF138;RNF125;PRKCG;UBQLN4;SUMO2;PLK3;ARAF;PSME3;UBE2K	BP	0.257509719
17	GO:0032434	0.001516888	3.428939828	4.81457936	12	32	regulation of proteasomal ubiquitin-dependent protein catabolic process	SUMO1;UFL1;BAG6;CCAR2;SOCS5;RNF138;RNF125;UBQLN4;SUMO2;PLK3;ARAF;UBE2K	BP	0.257509719
18	GO:0030182	0.00157092	1.690010571	33.40114431	50	222	neuron differentiation	MEF2A;EGR2;BMPR2;EFNA1;PRPF19;BMP5;HEY2;NEURL1;NR2E1;SLITRK5;SHTN1;JAG1;DBNDD2;SMARCA1;THY1;WNT16;WNT9A;MEGF8;GBX2;MUL1;DMRTA2;MFRP;WNT2B;REST;DBX1;CNTN1;DISP3;B3GNT2;CDH11;PAK1;LOC100621006;PITPNA;NEFM;RND2;VAMP7;SHOX2;LOC100736818;STMN4;FGFR2;SOX9;CEND1;VCL;INHBA;CASP3;BDNF;SDC4;ADCYAP1;IMPACT;RAB11A;NTN1	BP	0.259187008
19	GO:0008152	0.001599471	1.285714045	421.1252384	457	2799	metabolic process	EPAS1;MEF2A;KDM5C;P4HA1;XIAP;CPE;MSRB1;SOCS2;TOMM7;EGR2;CYB561;PNPLA3;ASB6;EIF4A2;CFB;RBM38;SUMO1;SMNDC1;BMPR2;FAM213B;SCD5;RELA;KEAP1;CLK1;LIPA;SERPING1;ABCF1;DHX16;FOS;RAB5A;EFNA1;RAB1B;ATF6B;CYBRD1;PRPF19;WDR62;ARHGEF2;RANBP1;BMP5;TEAD4;MASP1;ACTC1;DOLK;INTS3;CREG1;SLC35C2;TCF19;HEY2;MYB;USP45;ACVR1B;MGEA5;UGT1A6;LUM;PPIF;IRF2BPL;GPAT4;BVES;ENPP5;MAPKAPK5;PHF1;AKAP5;SNRPD3;UFL1;POLL;NTMT1;ZNF7…	BP	0.259187008
20	GO:0048812	0.001704043	2.191309177	13.08963764	24	87	neuron projection morphogenesis	MEF2A;EGR2;BMPR2;EFNA1;NR2E1;SLITRK5;SHTN1;THY1;MEGF8;GBX2;MUL1;B3GNT2;CDH11;PAK1;PITPNA;RND2;VAMP7;SHOX2;FGFR2;VCL;BDNF;IMPACT;RAB11A;NTN1	BP	0.2699961
21	GO:0044260	0.00200598	1.27110968	287.6711168	323	1912	cellular macromolecule metabolic process	EPAS1;MEF2A;KDM5C;P4HA1;XIAP;MSRB1;SOCS2;EGR2;ASB6;EIF4A2;RBM38;SUMO1;SMNDC1;BMPR2;RELA;KEAP1;CLK1;SERPING1;ABCF1;DHX16;FOS;RAB5A;EFNA1;ATF6B;PRPF19;WDR62;ARHGEF2;RANBP1;BMP5;TEAD4;DOLK;INTS3;CREG1;SLC35C2;TCF19;HEY2;MYB;USP45;ACVR1B;MGEA5;LUM;IRF2BPL;BVES;MAPKAPK5;PHF1;SNRPD3;UFL1;POLL;NTMT1;ZNF79;BAG6;NR2F2;SIX4;SIM1;GLCE;TPST2;ZHX1;ILF2;SMARCB1;MORF4L1;SF3A1;NEURL1;LBX1;TTBK1;PDLIM1;CCAR2;ARRD…	BP	0.27496088
22	GO:0010976	0.002128337	3.803809524	3.761390125	10	25	positive regulation of neuron projection development	BMPR2;BMP5;NEURL1;MEGF8;MUL1;RND2;VAMP7;SHOX2;RAB11A;NTN1	BP	0.27496088
23	GO:0070301	0.002209737	5.692745377	2.10637847	7	14	cellular response to hydrogen peroxide	PPIF;STK26;GPR37;AQP1;IMPACT;MET;RPS3	BP	0.27496088
24	GO:0010566	0.002239067	22.7082153	0.752278025	4	5	regulation of ketone biosynthetic process	BMP5;EGR1;REST;LOC100621006	BP	0.27496088
25	GO:0031346	0.002341901	2.859913793	6.31913541	14	42	positive regulation of cell projection organization	BMPR2;BMP5;NEURL1;FSCN1;MEGF8;MUL1;CDC42EP3;RHOQ;RND2;VAMP7;SHOX2;CDC42EP1;RAB11A;NTN1	BP	0.27496088
26	GO:0032989	0.002352789	1.745284885	26.63064209	41	177	cellular component morphogenesis	MEF2A;EGR2;BMPR2;EFNA1;ARHGEF2;PLEKHO1;BVES;NR2E1;TTBK1;SLITRK5;SHTN1;EP300;ACTN2;THY1;MEGF8;GBX2;MUL1;NDUFS6;FZD4;CDC42EP3;RHOQ;B3GNT2;CDH11;PAK1;PITPNA;RND2;VAMP7;SHOX2;CDC42EP1;FGFR2;KIT;VCL;VEGFA;BDNF;CFL1;IMPACT;RAB11A;MET;PALM;PALMD;NTN1	BP	0.27496088
27	GO:0044237	0.002658912	1.261799639	382.4581479	417	2542	cellular metabolic process	EPAS1;MEF2A;KDM5C;P4HA1;XIAP;CPE;MSRB1;SOCS2;TOMM7;EGR2;CYB561;ASB6;EIF4A2;RBM38;SUMO1;SMNDC1;BMPR2;FAM213B;SCD5;RELA;KEAP1;CLK1;SERPING1;ABCF1;DHX16;FOS;RAB5A;EFNA1;RAB1B;ATF6B;PRPF19;WDR62;ARHGEF2;RANBP1;BMP5;TEAD4;DOLK;INTS3;CREG1;SLC35C2;TCF19;HEY2;MYB;USP45;ACVR1B;MGEA5;UGT1A6;LUM;PPIF;IRF2BPL;BVES;MAPKAPK5;PHF1;AKAP5;SNRPD3;UFL1;POLL;NTMT1;ZNF79;BAG6;NR2F2;SIX4;SIM1;GLCE;TPST2;ZHX1;ILF2;SMA…	BP	0.27496088
28	GO:0071277	0.002664757	6.825	1.655011655	6	11	cellular response to calcium ion	MEF2A;FOS;HPCA;PPIF;SLC25A24;ALOX15	BP	0.27496088
29	GO:0022613	0.002879283	1.864068413	19.70968426	32	131	ribonucleoprotein complex biogenesis	PRPF19;SNRPD3;SF3A1;PTGES3;NOC4L;NOL6;RUVBL2;EXOSC4;FTSJ3;WDR12;NOCT;AATF;RPL35A;NOP2;GAR1;NOL9;MRPL10;PRPF31;GNL3L;EIF3H;UTP20;NSUN5;SART1;XAB2;BUD23;NOP16;GTPBP4;NLE1;WDR74;LUC7L;RPS18;RPL6	BP	0.27496088
30	GO:0044267	0.002906958	1.300841256	162.642509	192	1081	cellular protein metabolic process	MEF2A;P4HA1;XIAP;MSRB1;SOCS2;EGR2;ASB6;EIF4A2;SUMO1;BMPR2;KEAP1;CLK1;SERPING1;ABCF1;EFNA1;PRPF19;ARHGEF2;RANBP1;BMP5;DOLK;SLC35C2;USP45;ACVR1B;MAPKAPK5;PHF1;SNRPD3;UFL1;NTMT1;BAG6;NR2F2;TPST2;MORF4L1;NEURL1;TTBK1;CCAR2;ARRDC4;EP300;RNF139;SECISBP2L;RPL30;PIGA;CDK20;BMP2;COPS7A;GALNT15;CNPPD1;ST8SIA2;FEM1B;RPLP1;EPHA4;STK26;VARS;THY1;PRMT5;OTUB1;SOCS5;CDK9;ELAVL1;FTSJ1;ATG12;ATG4C;WIPI1;WIPI2;WNT1…	BP	0.27496088
31	GO:0051128	0.003027014	1.424111327	72.51960161	94	482	regulation of cellular component organization	SOCS2;TOMM7;SUMO1;BMPR2;TPPP;IGFBP4;RAB5A;EFNA1;ARHGEF2;RANBP1;BMP5;PLEKHO1;HEY2;ACVR1B;PPIF;BVES;MAPKAPK5;PHF1;KATNBL1;NOV;NEURL1;NR2E1;TTBK1;CCAR2;SLITRK5;ACTN2;ARPC1A;ARPC1B;THY1;FSCN1;OTUB1;CDK9;HTRA3;RUVBL2;EXOSC4;PFN1;MEGF8;PAF1;TBC1D10B;MUL1;MEFV;FEN1;SYDE1;PRKCG;NCLN;CCNF;UBQLN4;TBC1D17;RICTOR;CAPG;LRRN3;GNL3L;CDC42EP3;FBXO4;CALCOCO2;UBE2J2;FGF13;RHOQ;C1QL3;PAK1;HDGFL2;TADA2B;VAT1;RND2;VA…	BP	0.27496088
32	GO:0051130	0.003303768	1.62408472	33.70205552	49	224	positive regulation of cellular component organization	TOMM7;SUMO1;BMPR2;TPPP;RANBP1;BMP5;PPIF;MAPKAPK5;PHF1;KATNBL1;NEURL1;SLITRK5;ACTN2;ARPC1A;ARPC1B;THY1;FSCN1;CDK9;RUVBL2;PFN1;MEGF8;PAF1;MUL1;FEN1;LRRN3;CDC42EP3;FBXO4;CALCOCO2;UBE2J2;RHOQ;PAK1;TADA2B;RND2;VAMP7;PHB2;SHOX2;CDC42EP1;U2AF2;SOX9;ALOX15;PSMC5;VEGFA;SDC4;LMAN2;RAB11A;RAB27A;MET;NTN1;RPS3	BP	0.27496088
33	GO:0006553	0.003393627	Inf	0.451366815	3	3	lysine metabolic process	AASS;AASDHPPT;DLST	BP	0.27496088
34	GO:0006705	0.003393627	Inf	0.451366815	3	3	mineralocorticoid biosynthetic process	BMP5;REST;LOC100621006	BP	0.27496088
35	GO:0008212	0.003393627	Inf	0.451366815	3	3	mineralocorticoid metabolic process	BMP5;REST;LOC100621006	BP	0.27496088
36	GO:0008216	0.003393627	Inf	0.451366815	3	3	spermidine metabolic process	SAT2;SAT1;SRM	BP	0.27496088
37	GO:0009445	0.003393627	Inf	0.451366815	3	3	putrescine metabolic process	AZIN1;SAT2;SAT1	BP	0.27496088
38	GO:0031943	0.003393627	Inf	0.451366815	3	3	regulation of glucocorticoid metabolic process	BMP5;REST;LOC100621006	BP	0.27496088
39	GO:0031944	0.003393627	Inf	0.451366815	3	3	negative regulation of glucocorticoid metabolic process	BMP5;REST;LOC100621006	BP	0.27496088
40	GO:0031946	0.003393627	Inf	0.451366815	3	3	regulation of glucocorticoid biosynthetic process	BMP5;REST;LOC100621006	BP	0.27496088
41	GO:0031947	0.003393627	Inf	0.451366815	3	3	negative regulation of glucocorticoid biosynthetic process	BMP5;REST;LOC100621006	BP	0.27496088
42	GO:0032341	0.003393627	Inf	0.451366815	3	3	aldosterone metabolic process	BMP5;REST;LOC100621006	BP	0.27496088
43	GO:0032342	0.003393627	Inf	0.451366815	3	3	aldosterone biosynthetic process	BMP5;REST;LOC100621006	BP	0.27496088
44	GO:0032344	0.003393627	Inf	0.451366815	3	3	regulation of aldosterone metabolic process	BMP5;REST;LOC100621006	BP	0.27496088
45	GO:0032345	0.003393627	Inf	0.451366815	3	3	negative regulation of aldosterone metabolic process	BMP5;REST;LOC100621006	BP	0.27496088
46	GO:0032347	0.003393627	Inf	0.451366815	3	3	regulation of aldosterone biosynthetic process	BMP5;REST;LOC100621006	BP	0.27496088
47	GO:0032348	0.003393627	Inf	0.451366815	3	3	negative regulation of aldosterone biosynthetic process	BMP5;REST;LOC100621006	BP	0.27496088
48	GO:0034650	0.003393627	Inf	0.451366815	3	3	cortisol metabolic process	BMP5;REST;LOC100621006	BP	0.27496088
49	GO:0034651	0.003393627	Inf	0.451366815	3	3	cortisol biosynthetic process	BMP5;REST;LOC100621006	BP	0.27496088
50	GO:0072497	0.003393627	Inf	0.451366815	3	3	mesenchymal stem cell differentiation	REST;LOC100621006;SOX9	BP	0.27496088
51	GO:0090032	0.003393627	Inf	0.451366815	3	3	negative regulation of steroid hormone biosynthetic process	BMP5;REST;LOC100621006	BP	0.27496088
52	GO:2000064	0.003393627	Inf	0.451366815	3	3	regulation of cortisol biosynthetic process	BMP5;REST;LOC100621006	BP	0.27496088
53	GO:2000065	0.003393627	Inf	0.451366815	3	3	negative regulation of cortisol biosynthetic process	BMP5;REST;LOC100621006	BP	0.27496088
54	GO:2000739	0.003393627	Inf	0.451366815	3	3	regulation of mesenchymal stem cell differentiation	REST;LOC100621006;SOX9	BP	0.27496088
55	GO:1903050	0.003809381	2.667911877	6.62004662	14	44	regulation of proteolysis involved in cellular protein catabolic process	SUMO1;UFL1;BAG6;CCAR2;SOCS5;RNF138;RNF125;PRKCG;UBQLN4;SUMO2;PLK3;ARAF;PSME3;UBE2K	BP	0.295227015
56	GO:0048699	0.003852886	1.577816805	37.31299004	53	248	generation of neurons	MEF2A;EGR2;BMPR2;EFNA1;PRPF19;BMP5;HEY2;UFL1;NR2F2;NEURL1;NR2E1;SLITRK5;SHTN1;JAG1;DBNDD2;SMARCA1;THY1;WNT16;WNT9A;MEGF8;GBX2;MUL1;DMRTA2;MFRP;WNT2B;REST;DBX1;CNTN1;DISP3;B3GNT2;CDH11;PAK1;LOC100621006;PITPNA;NEFM;RND2;VAMP7;SHOX2;LOC100736818;STMN4;FGFR2;SOX9;CEND1;VCL;INHBA;VEGFA;CASP3;BDNF;SDC4;ADCYAP1;IMPACT;RAB11A;NTN1	BP	0.295387918
57	GO:0019538	0.003997386	1.277443553	181.7503708	211	1208	protein metabolic process	MEF2A;P4HA1;XIAP;CPE;MSRB1;SOCS2;EGR2;ASB6;EIF4A2;CFB;SUMO1;BMPR2;KEAP1;CLK1;SERPING1;ABCF1;EFNA1;PRPF19;ARHGEF2;RANBP1;BMP5;MASP1;DOLK;SLC35C2;USP45;ACVR1B;MGEA5;MAPKAPK5;PHF1;SNRPD3;UFL1;NTMT1;BAG6;NR2F2;GLCE;TPST2;MORF4L1;NEURL1;TTBK1;CCAR2;ARRDC4;EP300;RNF139;SECISBP2L;RPL30;LOC100156879;PIGA;IMPAD1;CDK20;BMP2;COPS7A;GALNT15;CNPPD1;ST8SIA2;FEM1B;AZIN1;RPLP1;EPHA4;STK26;VARS;THY1;PRMT5;OTUB1;S…	BP	0.302242606
58	GO:0051592	0.004218505	3.663643774	3.460478915	9	23	response to calcium ion	MEF2A;FOS;HPCA;PPIF;ANXA11;AHCYL1;SLC25A24;ALOX15;THBS1	BP	0.311765613
59	GO:0010035	0.004285137	2.222156591	10.23098114	19	68	response to inorganic substance	MEF2A;SUMO1;FOS;HPCA;CYBRD1;PPIF;ANXA11;STK26;AHCYL1;SLC25A24;GPR37;SLC40A1;ALOX15;AQP1;HMOX1;THBS1;IMPACT;MET;RPS3	BP	0.311765613
60	GO:0006081	0.004657554	5.686079545	1.80546726	6	12	cellular aldehyde metabolic process	BMP5;PGAM2;REST;LOC100621006;ALDH3B1;ESD	BP	0.331346629
61	GO:1903312	0.004657554	5.686079545	1.80546726	6	12	negative regulation of mRNA metabolic process	CDK9;ELAVL1;NOCT;MAPKAPK2;U2AF2;PTBP1	BP	0.331346629
62	GO:0034645	0.00469369	1.284487459	158.5802077	186	1054	cellular macromolecule biosynthetic process	EPAS1;MEF2A;KDM5C;EGR2;EIF4A2;SUMO1;BMPR2;RELA;KEAP1;ABCF1;FOS;ATF6B;ARHGEF2;BMP5;TEAD4;DOLK;CREG1;SLC35C2;TCF19;HEY2;MYB;ACVR1B;LUM;IRF2BPL;MAPKAPK5;UFL1;ZNF79;NR2F2;SIX4;SIM1;GLCE;ZHX1;ILF2;SMARCB1;MORF4L1;LBX1;PDLIM1;CCAR2;PTGES3;EP300;SECISBP2L;JAG1;RPL30;PIGA;POLR3H;BMP2;FZD6;GALNT15;ST8SIA2;RPLP1;LPIN1;VARS;DLX5;PRMT5;MSX1;CDK9;ELAVL1;FTSJ1;ATG12;ATG4C;WIPI1;WIPI2;C1GALT1C1;RUVBL2;MRPL17;BM…	BP	0.331346629
63	GO:0045664	0.005190945	2.000110273	13.39054885	23	89	regulation of neuron differentiation	BMPR2;EFNA1;PRPF19;BMP5;HEY2;NEURL1;NR2E1;JAG1;THY1;MEGF8;MUL1;REST;DISP3;PAK1;LOC100621006;RND2;VAMP7;SHOX2;SOX9;BDNF;IMPACT;RAB11A;NTN1	BP	0.359334352
64	GO:0007169	0.005526905	1.78466863	19.70968426	31	131	transmembrane receptor protein tyrosine kinase signaling pathway	SOCS2;BMPR2;EFNB2;IGFBP4;EFNA1;ARHGEF2;BMP5;NEURL1;SOCS5;TSC2;CBL;PDGFA;FZD4;VEGFB;MAPKAPK2;RHOQ;ADGRA2;DSTYK;NUCKS1;LOC100738836;SHISA2;FGFR2;KIT;SOX9;ANGPT1;VEGFA;IGFBP5;BDNF;THBS1;MET;TXNIP	BP	0.370563374
65	GO:0006807	0.005568506	1.23386737	343.3396906	375	2282	nitrogen compound metabolic process	EPAS1;MEF2A;KDM5C;P4HA1;XIAP;CPE;MSRB1;SOCS2;EGR2;ASB6;EIF4A2;CFB;RBM38;SUMO1;SMNDC1;BMPR2;RELA;KEAP1;CLK1;SERPING1;ABCF1;DHX16;FOS;EFNA1;ATF6B;PRPF19;WDR62;ARHGEF2;RANBP1;BMP5;TEAD4;MASP1;DOLK;INTS3;CREG1;SLC35C2;TCF19;HEY2;MYB;USP45;ACVR1B;MGEA5;LUM;PPIF;IRF2BPL;MAPKAPK5;PHF1;AKAP5;SNRPD3;UFL1;POLL;NTMT1;ZNF79;BAG6;NR2F2;SIX4;SIM1;GLCE;TPST2;ZHX1;ILF2;SMARCB1;MORF4L1;SF3A1;NEURL1;LBX1;ORMDL1;TT…	BP	0.370563374
66	GO:0000154	0.005655142	7.10106383	1.354100445	5	9	rRNA modification	FTSJ3;NOP2;GAR1;NSUN5;BUD23	BP	0.370563374
67	GO:0048286	0.005655142	7.10106383	1.354100445	5	9	lung alveolus development	BMPR2;PTGES3;HOXA5;LOC100738836;FGFR2	BP	0.370563374
68	GO:0002063	0.005916986	11.35127479	0.90273363	4	6	chondrocyte development	BMPR2;IMPAD1;SHOX2;SOX9	BP	0.370563374
69	GO:0006700	0.005916986	11.35127479	0.90273363	4	6	C21-steroid hormone biosynthetic process	BMP5;EGR1;REST;LOC100621006	BP	0.370563374
70	GO:0031167	0.005916986	11.35127479	0.90273363	4	6	rRNA methylation	FTSJ3;NOP2;NSUN5;BUD23	BP	0.370563374
71	GO:0001942	0.005924856	3.795821462	3.0091121	8	20	hair follicle development	ACVR1B;FZD6;FERMT1;NSUN2;LOC100738836;FGFR2;SOX9;INHBA	BP	0.370563374
72	GO:0045333	0.006373986	2.381894484	7.673235855	15	51	cellular respiration	LOC100156879;IDH3A;PDHB;NDUFS6;NDUFA10;MTFR1;NDUFV1;ACO2;DLST;ND2;COX1;COX3;ND4L;ND4;ND5	BP	0.391780317
73	GO:0090130	0.006373986	2.381894484	7.673235855	15	51	tissue migration	BMPR2;ACTC1;NR2F2;NR2E1;FERMT1;ADGRA2;KIT;SOX9;SCARB1;VEGFA;DPP4;THBS1;RAB11A;MET;ACTA2	BP	0.391780317
74	GO:0006396	0.006848642	1.589301802	30.69294342	44	204	RNA processing	RBM38;SMNDC1;CLK1;DHX16;PRPF19;WDR62;INTS3;SNRPD3;SF3A1;CCAR2;NOC4L;PUS1;PRPF3;DKC1;CDK9;FTSJ1;NOL6;EXOSC4;FTSJ3;AHCYL1;WDR12;PAF1;RPL35A;NOP2;GAR1;DHX8;NOL9;NSUN2;PRPF31;UTP20;NSUN5;QTRT1;SART1;KIAA1456;XAB2;BUD23;INTS5;CCNL1;LUC7L;U2AF2;DCPS;PTBP1;QKI;PTBP3	BP	0.410343014
75	GO:0009059	0.007131778	1.264011295	163.8461538	190	1089	macromolecule biosynthetic process	EPAS1;MEF2A;KDM5C;EGR2;EIF4A2;SUMO1;BMPR2;RELA;KEAP1;ABCF1;FOS;ATF6B;ARHGEF2;BMP5;TEAD4;DOLK;CREG1;SLC35C2;TCF19;HEY2;MYB;ACVR1B;LUM;IRF2BPL;MAPKAPK5;UFL1;ZNF79;NR2F2;SIX4;SIM1;GLCE;ZHX1;ILF2;SMARCB1;MORF4L1;LBX1;ORMDL1;PDLIM1;CCAR2;PTGES3;EP300;SECISBP2L;JAG1;RPL30;PIGA;POLR3H;BMP2;FZD6;GALNT15;ST8SIA2;RPLP1;LPIN1;VARS;DLX5;PRMT5;MSX1;CDK9;ELAVL1;FTSJ1;ATG12;ATG4C;WIPI1;WIPI2;HOXA5;C1GALT1C1;RUV…	BP	0.423746479
76	GO:0043588	0.007332867	2.423545803	7.071413435	14	47	skin development	ACVR1B;SLITRK5;PTGES3;FZD6;FERMT1;WNT16;NSUN2;LOC100738836;FGFR2;SOX9;INHBA;CASP3;MET;TXNIP	BP	0.432093717
77	GO:0002181	0.007400154	3	4.363212545	10	29	cytoplasmic translation	RPL30;RPLP1;FTSJ1;RPL35A;EIF3H;RPL15;RPL9;RPL22;RPL6;RPS3	BP	0.432484437
78	GO:0016925	0.007562831	4.872564935	1.955922865	6	13	protein sumoylation	EGR2;SUMO1;MUL1;EGR1;GNL3L;SUMO2	BP	0.434862758
79	GO:0050772	0.007562831	4.872564935	1.955922865	6	13	positive regulation of axonogenesis	BMPR2;MEGF8;RND2;SHOX2;RAB11A;NTN1	BP	0.434862758
80	GO:0042254	0.00813008	1.940250447	13.08963764	22	87	ribosome biogenesis	NOC4L;NOL6;EXOSC4;FTSJ3;WDR12;AATF;RPL35A;NOP2;GAR1;NOL9;MRPL10;GNL3L;UTP20;NSUN5;SART1;BUD23;NOP16;GTPBP4;NLE1;WDR74;RPS18;RPL6	BP	0.453582124
81	GO:0007399	0.008178043	1.409321819	57.92540793	75	385	nervous system development	MEF2A;EGR2;BMPR2;FOS;EFNA1;PRPF19;WDR62;BMP5;HEY2;DPCD;ZIC1;UFL1;BAG6;NR2F2;NEURL1;NR2E1;TTBK1;SLITRK5;SHTN1;JAG1;FZD6;DBNDD2;SMARCA1;THY1;CLDN11;WNT16;WNT9A;TACC3;MEGF8;GBX2;MUL1;DMRTA2;ENC1;PRKCG;LRRN3;FZD4;MFRP;WNT2B;REST;DBX1;CNTN1;HOXB2;DISP3;FGF13;B3GNT2;ADGRA2;CDH11;PAK1;LUZP1;LOC100621006;PITPNA;NEFM;DVL2;RND2;VAMP7;ZNF24;SHOX2;LOC100736818;STMN4;FGFR2;SOX9;CEND1;VCL;INHBA;VEGFA;CASP3;EDN…	BP	0.453582124
82	GO:0006605	0.008230621	2.160910694	9.32824751	17	62	protein targeting	TOMM7;AKAP5;SNX16;ATG4C;PEX16;TIMM44;PEX14;UBE2J2;SPCS3;TIMM13;SSR3;VAMP7;TOMM40;U2AF2;OPTN;SCARB2;RAB27A	BP	0.453582124
83	GO:0007409	0.008332682	2.102158783	10.08052554	18	67	axonogenesis	EGR2;BMPR2;EFNA1;NR2E1;SLITRK5;THY1;MEGF8;GBX2;B3GNT2;CDH11;PAK1;PITPNA;RND2;SHOX2;FGFR2;VCL;RAB11A;NTN1	BP	0.453582124
84	GO:0022404	0.008333697	3.50295858	3.159567705	8	21	molting cycle process	ACVR1B;FZD6;FERMT1;NSUN2;LOC100738836;FGFR2;SOX9;INHBA	BP	0.453582124
85	GO:0022405	0.008333697	3.50295858	3.159567705	8	21	hair cycle process	ACVR1B;FZD6;FERMT1;NSUN2;LOC100738836;FGFR2;SOX9;INHBA	BP	0.453582124
86	GO:0098773	0.008333697	3.50295858	3.159567705	8	21	skin epidermis development	ACVR1B;FZD6;FERMT1;NSUN2;LOC100738836;FGFR2;SOX9;INHBA	BP	0.453582124
87	GO:0022411	0.008653423	1.839322478	15.49692732	25	103	cellular component disassembly	TOMM7;ARHGEF2;SMARCB1;SNX14;STX17;ACTN2;FSCN1;ATG12;ATG4C;WIPI1;WIPI2;MUL1;DEDD2;FUNDC1;UBQLN4;CAPG;GRWD1;CALCOCO2;FGF13;SH3GL1;STMN4;U2AF2;PLK3;DPP4;CFL1	BP	0.462506172
88	GO:0006464	0.008757129	1.290034116	118.4085611	141	787	cellular protein modification process	MEF2A;P4HA1;SOCS2;EGR2;ASB6;SUMO1;BMPR2;KEAP1;CLK1;EFNA1;PRPF19;ARHGEF2;BMP5;DOLK;SLC35C2;USP45;ACVR1B;MAPKAPK5;PHF1;SNRPD3;UFL1;NTMT1;BAG6;NR2F2;TPST2;MORF4L1;NEURL1;TTBK1;CCAR2;ARRDC4;EP300;RNF139;PIGA;CDK20;BMP2;COPS7A;GALNT15;CNPPD1;ST8SIA2;FEM1B;RPLP1;EPHA4;STK26;THY1;PRMT5;OTUB1;SOCS5;CDK9;ATG12;ATG4C;WIPI1;WIPI2;WNT16;C1GALT1C1;RUVBL2;ASPN;BMP3;PAF1;MUL1;ACKR3;PLPP1;RNF138;ENC1;STYX;TMEM25…	BP	0.462506172
89	GO:0036211	0.008757129	1.290034116	118.4085611	141	787	protein modification process	MEF2A;P4HA1;SOCS2;EGR2;ASB6;SUMO1;BMPR2;KEAP1;CLK1;EFNA1;PRPF19;ARHGEF2;BMP5;DOLK;SLC35C2;USP45;ACVR1B;MAPKAPK5;PHF1;SNRPD3;UFL1;NTMT1;BAG6;NR2F2;TPST2;MORF4L1;NEURL1;TTBK1;CCAR2;ARRDC4;EP300;RNF139;PIGA;CDK20;BMP2;COPS7A;GALNT15;CNPPD1;ST8SIA2;FEM1B;RPLP1;EPHA4;STK26;THY1;PRMT5;OTUB1;SOCS5;CDK9;ATG12;ATG4C;WIPI1;WIPI2;WNT16;C1GALT1C1;RUVBL2;ASPN;BMP3;PAF1;MUL1;ACKR3;PLPP1;RNF138;ENC1;STYX;TMEM25…	BP	0.462506172
90	GO:0010038	0.008960158	2.351673428	7.22186904	14	48	response to metal ion	MEF2A;SUMO1;FOS;HPCA;CYBRD1;PPIF;ANXA11;AHCYL1;SLC25A24;SLC40A1;ALOX15;AQP1;HMOX1;THBS1	BP	0.469749455
91	GO:0016043	0.009469835	1.242171767	184.0072049	210	1223	cellular component organization	MEF2A;KDM5C;P4HA1;MSRB1;SOCS2;TOMM7;TPM1;EGR2;HPS6;SUMO1;BMPR2;TPPP;IGFBP4;RAB32;RAB5A;EFNA1;PRPF19;WDR62;ARHGEF2;RANBP1;BMP5;PLEKHO1;POSTN;HEY2;ACVR1B;LUM;PPIF;TRIM59;BVES;STX7;GOLPH3L;MAPKAPK5;PHF1;SNRPD3;NTMT1;BAG6;KATNBL1;NOV;SMARCB1;MORF4L1;SF3A1;NEURL1;MIGA2;NR2E1;TTBK1;PCBD1;CCAR2;SLITRK5;PTGES3;SHTN1;EP300;WDR5;SNX14;STX17;ACTN2;DBNDD2;MTFP1;FERMT1;ARPC1A;ARPC1B;SMARCA1;POT1;STK26;THY1;FS…	BP	0.489055348
92	GO:0008360	0.009640465	2.849285714	4.51366815	10	30	regulation of cell shape	PLEKHO1;BVES;TTBK1;CDC42EP3;RHOQ;CDC42EP1;KIT;VEGFA;PALM;PALMD	BP	0.489055348
93	GO:0071248	0.009640465	2.849285714	4.51366815	10	30	cellular response to metal ion	MEF2A;SUMO1;FOS;HPCA;PPIF;SLC25A24;SLC40A1;ALOX15;AQP1;HMOX1	BP	0.489055348
94	GO:0048667	0.009671361	1.974512744	11.73553719	20	78	cell morphogenesis involved in neuron differentiation	MEF2A;EGR2;BMPR2;EFNA1;NR2E1;SLITRK5;THY1;MEGF8;GBX2;B3GNT2;CDH11;PAK1;PITPNA;RND2;VAMP7;SHOX2;FGFR2;VCL;RAB11A;NTN1	BP	0.489055348
95	GO:0071704	0.00989839	1.216350432	396.149608	425	2633	organic substance metabolic process	EPAS1;MEF2A;KDM5C;P4HA1;XIAP;CPE;MSRB1;SOCS2;EGR2;PNPLA3;ASB6;EIF4A2;CFB;RBM38;SUMO1;SMNDC1;BMPR2;FAM213B;SCD5;RELA;KEAP1;CLK1;LIPA;SERPING1;ABCF1;DHX16;FOS;RAB5A;EFNA1;ATF6B;PRPF19;WDR62;ARHGEF2;RANBP1;BMP5;TEAD4;MASP1;ACTC1;DOLK;INTS3;CREG1;SLC35C2;TCF19;HEY2;MYB;USP45;ACVR1B;MGEA5;UGT1A6;LUM;PPIF;IRF2BPL;BVES;MAPKAPK5;PHF1;AKAP5;SNRPD3;UFL1;POLL;NTMT1;ZNF79;BAG6;NR2F2;SIX4;SIM1;GLCE;TPST2;ZHX1…	BP	0.493535086
96	GO:0031175	0.010361257	1.672941807	21.36469591	32	142	neuron projection development	MEF2A;EGR2;BMPR2;EFNA1;BMP5;NEURL1;NR2E1;SLITRK5;SHTN1;DBNDD2;THY1;MEGF8;GBX2;MUL1;CNTN1;B3GNT2;CDH11;PAK1;PITPNA;NEFM;RND2;VAMP7;SHOX2;STMN4;FGFR2;VCL;BDNF;SDC4;ADCYAP1;IMPACT;RAB11A;NTN1	BP	0.513026138
97	GO:1903362	0.010859336	2.283908046	7.372324645	14	49	regulation of cellular protein catabolic process	SUMO1;UFL1;BAG6;CCAR2;SOCS5;RNF138;RNF125;PRKCG;UBQLN4;SUMO2;PLK3;ARAF;PSME3;UBE2K	BP	0.518942346
98	GO:0061564	0.011342925	1.976739903	11.13371477	19	74	axon development	EGR2;BMPR2;EFNA1;NR2E1;SLITRK5;THY1;MEGF8;GBX2;B3GNT2;CDH11;PAK1;PITPNA;NEFM;RND2;SHOX2;FGFR2;VCL;RAB11A;NTN1	BP	0.518942346
99	GO:0009653	0.011347848	1.347022333	72.2186904	90	480	anatomical structure morphogenesis	MEF2A;CPE;EGR2;BMPR2;EFNA1;ARHGEF2;BMP5;PLEKHO1;ACTC1;HEY2;CRISPLD1;BVES;NR2F2;NR2E1;TTBK1;SLITRK5;HPGD;SHTN1;EP300;JAG1;IMPAD1;FZD6;ACTN2;FEM1B;THY1;HOXA5;WNT16;ASPN;WNT9A;MEGF8;PAF1;GBX2;MUL1;ACKR3;RIC8A;RIPK4;HOXA9;AGGF1;NDUFS6;FZD4;MFRP;WNT2B;CDC42EP3;HTATIP2;VEGFB;HOXB2;RHOQ;B3GNT2;ADGRA2;CDH11;PAK1;HOXA10;LUZP1;PITPNA;VAT1;DVL2;RND2;FJX1;VAMP7;PHB2;SHOX2;SLC40A1;CDC42EP1;LOC100738836;ANGPT2…	BP	0.518942346
100	GO:0009060	0.011407045	3.251933252	3.31002331	8	22	aerobic respiration	LOC100156879;IDH3A;PDHB;MTFR1;ACO2;DLST;COX1;COX3	BP	0.518942346
101	GO:0034614	0.011407045	3.251933252	3.31002331	8	22	cellular response to reactive oxygen species	FOS;PPIF;STK26;GPR37;AQP1;IMPACT;MET;RPS3	BP	0.518942346
102	GO:0001510	0.011577651	4.262428977	2.10637847	6	14	RNA methylation	FTSJ1;FTSJ3;NOP2;NSUN2;NSUN5;BUD23	BP	0.518942346
103	GO:0044238	0.011821602	1.207457828	371.7758	400	2471	primary metabolic process	EPAS1;MEF2A;KDM5C;P4HA1;XIAP;CPE;MSRB1;SOCS2;EGR2;PNPLA3;ASB6;EIF4A2;CFB;RBM38;SUMO1;SMNDC1;BMPR2;FAM213B;SCD5;RELA;KEAP1;CLK1;LIPA;SERPING1;ABCF1;DHX16;FOS;EFNA1;ATF6B;PRPF19;WDR62;ARHGEF2;RANBP1;BMP5;TEAD4;MASP1;DOLK;INTS3;CREG1;SLC35C2;TCF19;HEY2;MYB;USP45;ACVR1B;MGEA5;UGT1A6;LUM;PPIF;IRF2BPL;MAPKAPK5;PHF1;AKAP5;SNRPD3;UFL1;POLL;NTMT1;ZNF79;BAG6;NR2F2;SIX4;SIM1;GLCE;TPST2;ZHX1;ILF2;SMARCB1;MOR…	BP	0.518942346
104	GO:0042542	0.011856654	3.619035303	2.70820089	7	18	response to hydrogen peroxide	PPIF;STK26;GPR37;AQP1;IMPACT;MET;RPS3	BP	0.518942346
105	GO:0060041	0.011856654	3.619035303	2.70820089	7	18	retina development in camera-type eye	BMPR2;NR2E1;THY1;FZD4;MFRP;FJX1;SOX9	BP	0.518942346
106	GO:0034599	0.011912924	2.444330741	6.0182242	12	40	cellular response to oxidative stress	FOS;PPIF;STK26;WNT16;SRXN1;SLC25A24;GPR37;MGST1;AQP1;IMPACT;MET;RPS3	BP	0.518942346
107	GO:0002931	0.012048238	17.00707214	0.60182242	3	4	response to ischemia	PPIF;BVES;EGR1	BP	0.518942346
108	GO:0021546	0.012048238	17.00707214	0.60182242	3	4	rhombomere development	EGR2;GBX2;HOXB2	BP	0.518942346
109	GO:0032351	0.012048238	17.00707214	0.60182242	3	4	negative regulation of hormone metabolic process	BMP5;REST;LOC100621006	BP	0.518942346
110	GO:0032353	0.012048238	17.00707214	0.60182242	3	4	negative regulation of hormone biosynthetic process	BMP5;REST;LOC100621006	BP	0.518942346
111	GO:0070475	0.012048238	17.00707214	0.60182242	3	4	rRNA base methylation	NOP2;NSUN5;BUD23	BP	0.518942346
112	GO:0090030	0.012048238	17.00707214	0.60182242	3	4	regulation of steroid hormone biosynthetic process	BMP5;REST;LOC100621006	BP	0.518942346
113	GO:0046885	0.012170931	7.565627951	1.053189235	4	7	regulation of hormone biosynthetic process	BMP5;EGR1;REST;LOC100621006	BP	0.518942346
114	GO:0022008	0.012227534	1.459781742	40.32210214	54	268	neurogenesis	MEF2A;EGR2;BMPR2;EFNA1;PRPF19;WDR62;BMP5;HEY2;UFL1;NR2F2;NEURL1;NR2E1;SLITRK5;SHTN1;JAG1;DBNDD2;SMARCA1;THY1;WNT16;WNT9A;MEGF8;GBX2;MUL1;DMRTA2;MFRP;WNT2B;REST;DBX1;CNTN1;DISP3;B3GNT2;CDH11;PAK1;LOC100621006;PITPNA;NEFM;RND2;VAMP7;SHOX2;LOC100736818;STMN4;FGFR2;SOX9;CEND1;VCL;INHBA;VEGFA;CASP3;BDNF;SDC4;ADCYAP1;IMPACT;RAB11A;NTN1	BP	0.518942346
115	GO:0051960	0.012646179	1.673043975	20.01059547	30	133	regulation of nervous system development	BMPR2;EFNA1;PRPF19;BMP5;HEY2;UFL1;NEURL1;NR2E1;SLITRK5;SHTN1;JAG1;THY1;MEGF8;MUL1;DMRTA2;LRRN3;REST;DISP3;PAK1;LOC100621006;DVL2;RND2;VAMP7;SHOX2;SOX9;CEND1;BDNF;IMPACT;RAB11A;NTN1	BP	0.533168379
116	GO:0022603	0.012861724	1.560016145	27.53337572	39	183	regulation of anatomical structure morphogenesis	BMPR2;EFNA1;PLEKHO1;HEY2;BVES;NR2E1;TTBK1;FZD6;THY1;HOXA5;ASPN;MEGF8;MUL1;AGGF1;WNT2B;CDC42EP3;HTATIP2;VEGFB;RHOQ;ADGRA2;PAK1;VAT1;DVL2;RND2;VAMP7;PHB2;SHOX2;CDC42EP1;FGFR2;KIT;SOX9;VEGFA;AQP1;CFL1;THBS1;RAB11A;PALM;PALMD;NTN1	BP	0.533168379
117	GO:0032446	0.013273197	1.597942387	24.22335241	35	161	protein modification by small protein conjugation	SOCS2;EGR2;ASB6;SUMO1;KEAP1;PRPF19;UFL1;NEURL1;ARRDC4;RNF139;FEM1B;OTUB1;SOCS5;CDK9;PAF1;MUL1;RNF138;ENC1;RNF125;UBE2F;PRKCG;CCNF;EGR1;GNL3L;FBXO4;UBE2J2;KBTBD3;KLHL15;GTPBP4;KLHDC8A;U2AF2;SUMO2;FZR1;RPS3;UBE2K	BP	0.537715301
118	GO:0007167	0.013670041	1.51047476	31.89658826	44	212	enzyme linked receptor protein signaling pathway	SOCS2;BMPR2;EFNB2;FOS;IGFBP4;EFNA1;ARHGEF2;BMP5;ACVR1B;NEURL1;HPGD;BMP2;FERMT1;SOCS5;TSC2;ASPN;BMP3;MEGF8;CBL;PDGFA;FZD4;EGR1;VEGFB;MAPKAPK2;RHOQ;ADGRA2;DSTYK;NUCKS1;PPM1A;LOC100738836;SHISA2;FGFR2;KIT;SOX9;ANGPT1;INHBA;ENG;VEGFA;IGFBP5;BDNF;THBS1;NPPC;MET;TXNIP	BP	0.538493893
119	GO:0030307	0.013830809	2.846647646	4.062301335	9	27	positive regulation of cell growth	BMPR2;EXOSC4;MEGF8;MUL1;HDGFL2;RND2;MMP14;RAB11A;NTN1	BP	0.541833335
120	GO:0006508	0.014232369	1.413244992	46.79169316	61	311	proteolysis	XIAP;CPE;SUMO1;KEAP1;SERPING1;PRPF19;ARHGEF2;RANBP1;USP45;UFL1;BAG6;CCAR2;RNF139;LOC100156879;COPS7A;OTUB1;SOCS5;WNT9A;FOXRED2;PCYOX1L;SRI;MUL1;RNF138;MEFV;ERLEC1;ENC1;RNF125;PRKCG;CCNF;CBL;UBQLN4;YOD1;REST;CTSC;FBXO4;UBE2J2;PRSS12;SPCS3;LOC100621006;USP53;PCOLCE;PSMD2;JOSD2;RNF11;RLIM;CTSV;CAPN1;PSMC5;SUMO2;PLAT;PLK3;CD59;MMP14;ANPEP;ARAF;PSME3;THBS1;PSMB6;FZR1;RPS3;UBE2K	BP	0.55326302
121	GO:0007219	0.015223582	2.247206643	6.92095783	13	46	Notch signaling pathway	SLC35C2;POSTN;HEY2;S1PR3;NEURL1;JAG1;PEAR1;WDR12;DLL1;NLE1;MIB1;SOX9;MMP14	BP	0.55326302
122	GO:0034754	0.015240933	3.034377968	3.460478915	8	23	cellular hormone metabolic process	BMP5;RBP1;EGR1;REST;LOC100621006;SPP1;HSD17B4;CYP19A1	BP	0.55326302
123	GO:0042303	0.015240933	3.034377968	3.460478915	8	23	molting cycle	ACVR1B;FZD6;FERMT1;NSUN2;LOC100738836;FGFR2;SOX9;INHBA	BP	0.55326302
124	GO:0042633	0.015240933	3.034377968	3.460478915	8	23	hair cycle	ACVR1B;FZD6;FERMT1;NSUN2;LOC100738836;FGFR2;SOX9;INHBA	BP	0.55326302
125	GO:0050769	0.015751758	2.088787507	8.42551388	15	56	positive regulation of neurogenesis	BMPR2;PRPF19;BMP5;UFL1;NEURL1;SHTN1;MEGF8;MUL1;DMRTA2;RND2;VAMP7;SHOX2;IMPACT;RAB11A;NTN1	BP	0.55326302
126	GO:0043921	0.01597268	4.731678487	1.655011655	5	11	modulation by host of viral transcription	EP300;REST;LOC100621006;NUCKS1;HMOX1	BP	0.55326302
127	GO:0052312	0.01597268	4.731678487	1.655011655	5	11	modulation of transcription in other organism involved in symbiotic interaction	EP300;REST;LOC100621006;NUCKS1;HMOX1	BP	0.55326302
128	GO:0052472	0.01597268	4.731678487	1.655011655	5	11	modulation by host of symbiont transcription	EP300;REST;LOC100621006;NUCKS1;HMOX1	BP	0.55326302
129	GO:1901564	0.016335765	1.205479168	228.8429752	254	1521	organonitrogen compound metabolic process	MEF2A;P4HA1;XIAP;CPE;MSRB1;SOCS2;EGR2;ASB6;EIF4A2;CFB;SUMO1;BMPR2;KEAP1;CLK1;SERPING1;ABCF1;EFNA1;PRPF19;ARHGEF2;RANBP1;BMP5;MASP1;DOLK;SLC35C2;USP45;ACVR1B;MGEA5;PPIF;MAPKAPK5;PHF1;AKAP5;SNRPD3;UFL1;NTMT1;BAG6;NR2F2;GLCE;TPST2;MORF4L1;NEURL1;ORMDL1;TTBK1;SDS;PCBD1;AK3;CCAR2;ARRDC4;EP300;RNF139;SECISBP2L;RPL30;LOC100156879;PIGA;IMPAD1;GDAP1;CDK20;BMP2;COPS7A;GALNT15;CNPPD1;ST8SIA2;FEM1B;AZIN1;SAT…	BP	0.55326302
130	GO:0009451	0.016895348	2.410751623	5.566857385	11	37	RNA modification	PUS1;DKC1;FTSJ1;FTSJ3;NOP2;GAR1;NSUN2;NSUN5;QTRT1;KIAA1456;BUD23	BP	0.55326302
131	GO:0022900	0.016895348	2.410751623	5.566857385	11	37	electron transport chain	CYB561;LOC100156879;NDUFS6;NDUFA10;NDUFV1;ND2;COX1;COX3;ND4L;ND4;ND5	BP	0.55326302
132	GO:0010468	0.017065412	1.252167377	123.5240517	144	821	regulation of gene expression	MEF2A;KDM5C;XIAP;EGR2;EIF4A2;RBM38;SUMO1;BMPR2;RELA;KEAP1;CLK1;SERPING1;ABCF1;FOS;ATF6B;PRPF19;ARHGEF2;BMP5;ACTC1;CREG1;SLC35C2;TCF19;HEY2;MYB;ACVR1B;LUM;IRF2BPL;MAPKAPK5;UFL1;ZNF79;NR2F2;SIX4;ZHX1;ILF2;SMARCB1;MORF4L1;SF3A1;LBX1;PDLIM1;CCAR2;CIART;EP300;SECISBP2L;JAG1;BMP2;FZD6;FERMT1;LPIN1;DLX5;PRMT5;MSX1;CDK9;ELAVL1;WNT16;RUVBL2;EXOSC4;AHCYL1;BMP3;NOCT;MEGF8;AATF;PAF1;ANKRA2;DDX3X;CREB3L1;ENC1…	BP	0.55326302
133	GO:0051962	0.018114073	1.942366522	10.08052554	17	67	positive regulation of nervous system development	BMPR2;PRPF19;BMP5;UFL1;NEURL1;SLITRK5;SHTN1;MEGF8;MUL1;DMRTA2;LRRN3;RND2;VAMP7;SHOX2;IMPACT;RAB11A;NTN1	BP	0.55326302
134	GO:1903320	0.018477235	2.102011494	7.82369146	14	52	regulation of protein modification by small protein conjugation or removal	UFL1;ARRDC4;FEM1B;OTUB1;CDK9;MUL1;PRKCG;EGR1;GNL3L;FBXO4;GTPBP4;U2AF2;FZR1;RPS3	BP	0.55326302
135	GO:0070647	0.018610773	1.504633694	29.03793177	40	193	protein modification by small protein conjugation or removal	SOCS2;EGR2;ASB6;SUMO1;KEAP1;PRPF19;USP45;UFL1;NEURL1;ARRDC4;RNF139;COPS7A;FEM1B;OTUB1;SOCS5;CDK9;PAF1;MUL1;RNF138;ENC1;RNF125;UBE2F;PRKCG;CCNF;YOD1;EGR1;GNL3L;FBXO4;UBE2J2;KBTBD3;KLHL15;GTPBP4;KLHDC8A;USP53;JOSD2;U2AF2;SUMO2;FZR1;RPS3;UBE2K	BP	0.55326302
136	GO:0071241	0.019489304	2.475776398	4.965034965	10	33	cellular response to inorganic substance	MEF2A;SUMO1;FOS;HPCA;PPIF;SLC25A24;SLC40A1;ALOX15;AQP1;HMOX1	BP	0.55326302
137	GO:0045666	0.020649049	2.320881683	5.71731299	11	38	positive regulation of neuron differentiation	BMPR2;BMP5;NEURL1;MEGF8;MUL1;RND2;VAMP7;SHOX2;IMPACT;RAB11A;NTN1	BP	0.55326302
138	GO:0006595	0.021475532	5.672804533	1.20364484	4	8	polyamine metabolic process	AZIN1;SAT2;SAT1;SRM	BP	0.55326302
139	GO:0031365	0.021475532	5.672804533	1.20364484	4	8	N-terminal protein amino acid modification	NTMT1;EP300;PPM1A;NAA10	BP	0.55326302
140	GO:0040036	0.021475532	5.672804533	1.20364484	4	8	regulation of fibroblast growth factor receptor signaling pathway	DSTYK;SHISA2;FGFR2;THBS1	BP	0.55326302
141	GO:0060441	0.021475532	5.672804533	1.20364484	4	8	epithelial tube branching involved in lung morphogenesis	HOXA5;WNT2B;FGFR2;SOX9	BP	0.55326302
142	GO:0010631	0.02168765	2.117729043	7.22186904	13	48	epithelial cell migration	BMPR2;NR2F2;NR2E1;FERMT1;ADGRA2;KIT;SOX9;SCARB1;VEGFA;DPP4;THBS1;RAB11A;MET	BP	0.55326302
143	GO:0090132	0.02168765	2.117729043	7.22186904	13	48	epithelium migration	BMPR2;NR2F2;NR2E1;FERMT1;ADGRA2;KIT;SOX9;SCARB1;VEGFA;DPP4;THBS1;RAB11A;MET	BP	0.55326302
144	GO:0031397	0.022026054	3.060728745	3.0091121	7	20	negative regulation of protein ubiquitination	UFL1;OTUB1;PRKCG;GNL3L;GTPBP4;U2AF2;RPS3	BP	0.55326302
145	GO:0000302	0.022388823	2.560699001	4.363212545	9	29	response to reactive oxygen species	FOS;PPIF;STK26;GPR37;PLK3;AQP1;IMPACT;MET;RPS3	BP	0.55326302
146	GO:0000290	0.022609797	Inf	0.30091121	2	2	deadenylation-dependent decapping of nuclear-transcribed mRNA	NOCT;DCPS	BP	0.55326302
147	GO:0000349	0.022609797	Inf	0.30091121	2	2	generation of catalytic spliceosome for first transesterification step	PRPF19;XAB2	BP	0.55326302
148	GO:0000393	0.022609797	Inf	0.30091121	2	2	spliceosomal conformational changes to generate catalytic conformation	PRPF19;XAB2	BP	0.55326302
149	GO:0003413	0.022609797	Inf	0.30091121	2	2	chondrocyte differentiation involved in endochondral bone morphogenesis	SOX9;NPPC	BP	0.55326302
150	GO:0006566	0.022609797	Inf	0.30091121	2	2	threonine metabolic process	GCAT;TDH	BP	0.55326302
151	GO:0006567	0.022609797	Inf	0.30091121	2	2	threonine catabolic process	GCAT;TDH	BP	0.55326302
152	GO:0006598	0.022609797	Inf	0.30091121	2	2	polyamine catabolic process	SAT2;SAT1	BP	0.55326302
153	GO:0006622	0.022609797	Inf	0.30091121	2	2	protein targeting to lysosome	SNX16;SCARB2	BP	0.55326302
154	GO:0006710	0.022609797	Inf	0.30091121	2	2	androgen catabolic process	SPP1;CYP19A1	BP	0.55326302
155	GO:0007625	0.022609797	Inf	0.30091121	2	2	grooming behavior	SLITRK5;APRT	BP	0.55326302
156	GO:0008215	0.022609797	Inf	0.30091121	2	2	spermine metabolic process	SAT2;SAT1	BP	0.55326302
157	GO:0009085	0.022609797	Inf	0.30091121	2	2	lysine biosynthetic process	AASS;AASDHPPT	BP	0.55326302
158	GO:0009447	0.022609797	Inf	0.30091121	2	2	putrescine catabolic process	SAT2;SAT1	BP	0.55326302
159	GO:0010025	0.022609797	Inf	0.30091121	2	2	wax biosynthetic process	FAR2;FAR1	BP	0.55326302
160	GO:0010166	0.022609797	Inf	0.30091121	2	2	wax metabolic process	FAR2;FAR1	BP	0.55326302
161	GO:0010499	0.022609797	Inf	0.30091121	2	2	proteasomal ubiquitin-independent protein catabolic process	KEAP1;ENC1	BP	0.55326302
162	GO:0010635	0.022609797	Inf	0.30091121	2	2	regulation of mitochondrial fusion	MUL1;VAT1	BP	0.55326302
163	GO:0010637	0.022609797	Inf	0.30091121	2	2	negative regulation of mitochondrial fusion	MUL1;VAT1	BP	0.55326302
164	GO:0010760	0.022609797	Inf	0.30091121	2	2	negative regulation of macrophage chemotaxis	MIF;CYP19A1	BP	0.55326302
165	GO:0015961	0.022609797	Inf	0.30091121	2	2	diadenosine polyphosphate catabolic process	LOC100515984;NUDT11	BP	0.55326302
166	GO:0019878	0.022609797	Inf	0.30091121	2	2	lysine biosynthetic process via aminoadipic acid	AASS;AASDHPPT	BP	0.55326302
167	GO:0021534	0.022609797	Inf	0.30091121	2	2	cell proliferation in hindbrain	GBX2;CEND1	BP	0.55326302
168	GO:0021569	0.022609797	Inf	0.30091121	2	2	rhombomere 3 development	EGR2;HOXB2	BP	0.55326302
169	GO:0021756	0.022609797	Inf	0.30091121	2	2	striatum development	SLITRK5;INHBA	BP	0.55326302
170	GO:0021924	0.022609797	Inf	0.30091121	2	2	cell proliferation in external granule layer	GBX2;CEND1	BP	0.55326302
171	GO:0021930	0.022609797	Inf	0.30091121	2	2	cerebellar granule cell precursor proliferation	GBX2;CEND1	BP	0.55326302
172	GO:0030035	0.022609797	Inf	0.30091121	2	2	microspike assembly	ACTN2;FSCN1	BP	0.55326302
173	GO:0030916	0.022609797	Inf	0.30091121	2	2	otic vesicle formation	FGFR2;SOX9	BP	0.55326302
174	GO:0032808	0.022609797	Inf	0.30091121	2	2	lacrimal gland development	FGFR2;SOX9	BP	0.55326302
175	GO:0032891	0.022609797	Inf	0.30091121	2	2	negative regulation of organic acid transport	THBS1;ARL6IP5	BP	0.55326302
176	GO:0032917	0.022609797	Inf	0.30091121	2	2	polyamine acetylation	SAT2;SAT1	BP	0.55326302
177	GO:0032918	0.022609797	Inf	0.30091121	2	2	spermidine acetylation	SAT2;SAT1	BP	0.55326302
178	GO:0033182	0.022609797	Inf	0.30091121	2	2	regulation of histone ubiquitination	OTUB1;CDK9	BP	0.55326302
179	GO:0034395	0.022609797	Inf	0.30091121	2	2	regulation of transcription from RNA polymerase II promoter in response to iron	SLC40A1;HMOX1	BP	0.55326302
180	GO:0042447	0.022609797	Inf	0.30091121	2	2	hormone catabolic process	SPP1;CYP19A1	BP	0.55326302
181	GO:0043654	0.022609797	Inf	0.30091121	2	2	recognition of apoptotic cell	PEAR1;SCARB1	BP	0.55326302
182	GO:0045955	0.022609797	Inf	0.30091121	2	2	negative regulation of calcium ion-dependent exocytosis	REST;LOC100621006	BP	0.55326302
183	GO:0048820	0.022609797	Inf	0.30091121	2	2	hair follicle maturation	FERMT1;NSUN2	BP	0.55326302
184	GO:0048842	0.022609797	Inf	0.30091121	2	2	positive regulation of axon extension involved in axon guidance	BMPR2;MEGF8	BP	0.55326302
185	GO:0055015	0.022609797	Inf	0.30091121	2	2	ventricular cardiac muscle cell development	MEF2A;HEY2	BP	0.55326302
186	GO:0060638	0.022609797	Inf	0.30091121	2	2	mesenchymal-epithelial cell signaling	HOXA5;WNT2B	BP	0.55326302
187	GO:0061156	0.022609797	Inf	0.30091121	2	2	pulmonary artery morphogenesis	HEY2;JAG1	BP	0.55326302
188	GO:0061298	0.022609797	Inf	0.30091121	2	2	retina vasculature development in camera-type eye	BMPR2;FZD4	BP	0.55326302
189	GO:0070933	0.022609797	Inf	0.30091121	2	2	histone H4 deacetylation	REST;LOC100621006	BP	0.55326302
190	GO:0070935	0.022609797	Inf	0.30091121	2	2	3'-UTR-mediated mRNA stabilization	ELAVL1;MAPKAPK2	BP	0.55326302
191	GO:0071257	0.022609797	Inf	0.30091121	2	2	cellular response to electrical stimulus	REST;LOC100621006	BP	0.55326302
192	GO:0071600	0.022609797	Inf	0.30091121	2	2	otic vesicle morphogenesis	FGFR2;SOX9	BP	0.55326302
193	GO:0097086	0.022609797	Inf	0.30091121	2	2	amniotic stem cell differentiation	REST;LOC100621006	BP	0.55326302
194	GO:1901165	0.022609797	Inf	0.30091121	2	2	positive regulation of trophoblast cell migration	ACVR1B;SYDE1	BP	0.55326302
195	GO:1901906	0.022609797	Inf	0.30091121	2	2	diadenosine pentaphosphate metabolic process	LOC100515984;NUDT11	BP	0.55326302
196	GO:1901907	0.022609797	Inf	0.30091121	2	2	diadenosine pentaphosphate catabolic process	LOC100515984;NUDT11	BP	0.55326302
197	GO:1901908	0.022609797	Inf	0.30091121	2	2	diadenosine hexaphosphate metabolic process	LOC100515984;NUDT11	BP	0.55326302
198	GO:1901909	0.022609797	Inf	0.30091121	2	2	diadenosine hexaphosphate catabolic process	LOC100515984;NUDT11	BP	0.55326302
199	GO:1901910	0.022609797	Inf	0.30091121	2	2	adenosine 5'-(hexahydrogen pentaphosphate) metabolic process	LOC100515984;NUDT11	BP	0.55326302
200	GO:1901911	0.022609797	Inf	0.30091121	2	2	adenosine 5'-(hexahydrogen pentaphosphate) catabolic process	LOC100515984;NUDT11	BP	0.55326302
201	GO:1902669	0.022609797	Inf	0.30091121	2	2	positive regulation of axon guidance	BMPR2;MEGF8	BP	0.55326302
202	GO:1903792	0.022609797	Inf	0.30091121	2	2	negative regulation of anion transport	THBS1;ARL6IP5	BP	0.55326302
203	GO:1904424	0.022609797	Inf	0.30091121	2	2	regulation of GTP binding	EPHA4;MET	BP	0.55326302
204	GO:1905097	0.022609797	Inf	0.30091121	2	2	regulation of guanyl-nucleotide exchange factor activity	EPHA4;MET	BP	0.55326302
205	GO:1905522	0.022609797	Inf	0.30091121	2	2	negative regulation of macrophage migration	MIF;CYP19A1	BP	0.55326302
206	GO:2000706	0.022609797	Inf	0.30091121	2	2	negative regulation of dense core granule biogenesis	REST;LOC100621006	BP	0.55326302
207	GO:2000740	0.022609797	Inf	0.30091121	2	2	negative regulation of mesenchymal stem cell differentiation	REST;LOC100621006	BP	0.55326302
208	GO:2000797	0.022609797	Inf	0.30091121	2	2	regulation of amniotic stem cell differentiation	REST;LOC100621006	BP	0.55326302
209	GO:2000798	0.022609797	Inf	0.30091121	2	2	negative regulation of amniotic stem cell differentiation	REST;LOC100621006	BP	0.55326302
210	GO:0050767	0.023270997	1.636591479	17.60330579	26	117	regulation of neurogenesis	BMPR2;EFNA1;PRPF19;BMP5;HEY2;UFL1;NEURL1;NR2E1;SHTN1;JAG1;THY1;MEGF8;MUL1;DMRTA2;REST;DISP3;PAK1;LOC100621006;RND2;VAMP7;SHOX2;SOX9;BDNF;IMPACT;RAB11A;NTN1	BP	0.55326302
211	GO:0006476	0.023662446	3.408238636	2.40728968	6	16	protein deacetylation	MORF4L1;CCAR2;EP300;BRMS1;REST;LOC100621006	BP	0.55326302
212	GO:0048813	0.024054914	4.054711246	1.80546726	5	12	dendrite morphogenesis	MEF2A;EFNA1;NR2E1;SLITRK5;VAMP7	BP	0.55326302
213	GO:0034641	0.02435941	1.188935291	227.789786	251	1514	cellular nitrogen compound metabolic process	EPAS1;MEF2A;KDM5C;CPE;EGR2;EIF4A2;RBM38;SUMO1;SMNDC1;BMPR2;RELA;KEAP1;CLK1;ABCF1;DHX16;FOS;ATF6B;PRPF19;WDR62;ARHGEF2;BMP5;TEAD4;INTS3;CREG1;TCF19;HEY2;MYB;USP45;ACVR1B;LUM;PPIF;IRF2BPL;MAPKAPK5;AKAP5;SNRPD3;UFL1;POLL;ZNF79;NR2F2;SIX4;SIM1;ZHX1;ILF2;SMARCB1;MORF4L1;SF3A1;LBX1;ORMDL1;PDLIM1;PCBD1;AK3;CCAR2;PTGES3;NOC4L;EP300;UAP1;SECISBP2L;JAG1;RPL30;LOC100156879;GDAP1;POLR3H;BMP2;PUS1;FZD6;ST8SIA…	BP	0.556306189
214	GO:0051603	0.024732211	1.511111111	25.27654164	35	168	proteolysis involved in cellular protein catabolic process	SUMO1;KEAP1;PRPF19;RANBP1;USP45;UFL1;BAG6;CCAR2;RNF139;SOCS5;FOXRED2;PCYOX1L;RNF138;ERLEC1;ENC1;RNF125;PRKCG;CCNF;UBQLN4;YOD1;CTSC;FBXO4;UBE2J2;PSMD2;RNF11;RLIM;CTSV;PSMC5;SUMO2;PLK3;ARAF;PSME3;PSMB6;FZR1;UBE2K	BP	0.556306189
215	GO:0010975	0.025448948	1.995905172	8.12460267	14	54	regulation of neuron projection development	BMPR2;EFNA1;BMP5;NEURL1;NR2E1;THY1;MEGF8;MUL1;PAK1;RND2;VAMP7;SHOX2;RAB11A;NTN1	BP	0.556306189
216	GO:0072359	0.025521635	1.464778021	29.63975419	40	197	circulatory system development	MEF2A;CPE;BMPR2;EFNA1;BMP5;HEY2;BVES;NR2F2;NR2E1;SLITRK5;HPGD;EP300;JAG1;ACTN2;THY1;HOXA5;WNT16;MEGF8;GBX2;ACKR3;RIC8A;AGGF1;NDUFS6;FZD4;REST;HTATIP2;VEGFB;ADGRA2;LUZP1;LOC100621006;SHOX2;ANGPT2;FGFR2;SOX9;ANGPT1;ENG;VEGFA;ANPEP;AQP1;THBS1	BP	0.556306189
217	GO:0006611	0.025556272	2.676051617	3.761390125	8	25	protein export from nucleus	EGR2;NUP214;NOL6;AHCYL1;STYX;NUP85;FYTTD1;PPM1A	BP	0.556306189
218	GO:0033554	0.026690956	1.325806452	57.32358551	71	381	cellular response to stress	TOMM7;SUMO1;BMPR2;FOS;ATF6B;PRPF19;ARHGEF2;INTS3;USP45;PPIF;MAPKAPK5;PHF1;UFL1;POLL;BAG6;SMARCB1;MORF4L1;CCAR2;EP300;TM7SF3;FEM1B;STK26;THY1;OTUB1;SOCS5;CDK9;TRIP13;TMEM109;WNT16;RUVBL2;FOXRED2;AATF;MUL1;ACKR3;CREB3L1;ERLEC1;SRXN1;FEN1;TMX3;PRKCG;YBX3;AIDA;SLC25A24;FZD4;YOD1;MAP3K14;WNT2B;EGR1;MAPKAPK2;FBXO4;GPR37;UBE2J2;XAB2;POLD1;PAK1;MAP3K8;KIF22;RRP8;NUCKS1;ALOX15;OPTN;PSMC5;VEGFA;PLK3;MIF;MG…	BP	0.556306189
219	GO:0000463	0.026761995	8.501414427	0.752278025	3	5	maturation of LSU-rRNA from tricistronic rRNA transcript (SSU-rRNA, 5.8S rRNA, LSU-rRNA)	FTSJ3;WDR12;NOL9	BP	0.556306189
220	GO:0006501	0.026761995	8.501414427	0.752278025	3	5	C-terminal protein lipidation	ATG12;ATG4C;WIPI2	BP	0.556306189
221	GO:0006623	0.026761995	8.501414427	0.752278025	3	5	protein targeting to vacuole	SNX16;VAMP7;SCARB2	BP	0.556306189
222	GO:0006704	0.026761995	8.501414427	0.752278025	3	5	glucocorticoid biosynthetic process	BMP5;REST;LOC100621006	BP	0.556306189
223	GO:0009068	0.026761995	8.501414427	0.752278025	3	5	aspartate family amino acid catabolic process	GCAT;TDH;DLST	BP	0.556306189
224	GO:0010866	0.026761995	8.501414427	0.752278025	3	5	regulation of triglyceride biosynthetic process	SCARB1;C3;SREBF1	BP	0.556306189
225	GO:0010894	0.026761995	8.501414427	0.752278025	3	5	negative regulation of steroid biosynthetic process	BMP5;REST;LOC100621006	BP	0.556306189
226	GO:0031440	0.026761995	8.501414427	0.752278025	3	5	regulation of mRNA 3'-end processing	CDK9;AHCYL1;PAF1	BP	0.556306189
227	GO:0033119	0.026761995	8.501414427	0.752278025	3	5	negative regulation of RNA splicing	U2AF2;PTBP1;PTBP3	BP	0.556306189
228	GO:0033146	0.026761995	8.501414427	0.752278025	3	5	regulation of intracellular estrogen receptor signaling pathway	UFL1;PAK1;PHB2	BP	0.556306189
229	GO:0036474	0.026761995	8.501414427	0.752278025	3	5	cell death in response to hydrogen peroxide	STK26;GPR37;MET	BP	0.556306189
230	GO:0043489	0.026761995	8.501414427	0.752278025	3	5	RNA stabilization	ELAVL1;NOCT;MAPKAPK2	BP	0.556306189
231	GO:0045939	0.026761995	8.501414427	0.752278025	3	5	negative regulation of steroid metabolic process	BMP5;REST;LOC100621006	BP	0.556306189
232	GO:0046686	0.026761995	8.501414427	0.752278025	3	5	response to cadmium ion	SUMO1;FOS;HMOX1	BP	0.556306189
233	GO:0048255	0.026761995	8.501414427	0.752278025	3	5	mRNA stabilization	ELAVL1;NOCT;MAPKAPK2	BP	0.556306189
234	GO:0050686	0.026761995	8.501414427	0.752278025	3	5	negative regulation of mRNA processing	CDK9;U2AF2;PTBP1	BP	0.556306189
235	GO:0051491	0.026761995	8.501414427	0.752278025	3	5	positive regulation of filopodium assembly	NEURL1;FSCN1;RHOQ	BP	0.556306189
236	GO:0060736	0.026761995	8.501414427	0.752278025	3	5	prostate gland growth	FGFR2;SOX9;CYP19A1	BP	0.556306189
237	GO:0071276	0.026761995	8.501414427	0.752278025	3	5	cellular response to cadmium ion	SUMO1;FOS;HMOX1	BP	0.556306189
238	GO:0097734	0.026761995	8.501414427	0.752278025	3	5	extracellular exosome biogenesis	SDC4;RAB11A;RAB27A	BP	0.556306189
239	GO:0140112	0.026761995	8.501414427	0.752278025	3	5	extracellular vesicle biogenesis	SDC4;RAB11A;RAB27A	BP	0.556306189
240	GO:1900006	0.026761995	8.501414427	0.752278025	3	5	positive regulation of dendrite development	BMP5;NEURL1;VAMP7	BP	0.556306189
241	GO:1903205	0.026761995	8.501414427	0.752278025	3	5	regulation of hydrogen peroxide-induced cell death	STK26;GPR37;MET	BP	0.556306189
242	GO:1990182	0.026761995	8.501414427	0.752278025	3	5	exosomal secretion	SDC4;RAB11A;RAB27A	BP	0.556306189
243	GO:2000001	0.026761995	8.501414427	0.752278025	3	5	regulation of DNA damage checkpoint	CCAR2;FEM1B;FBXO4	BP	0.556306189
244	GO:2000737	0.026761995	8.501414427	0.752278025	3	5	negative regulation of stem cell differentiation	JAG1;REST;LOC100621006	BP	0.556306189
245	GO:0009987	0.026906307	1.262665058	599.5655859	617	3985	cellular process	EPAS1;MEF2A;SPARCL1;ITGB8;KDM5C;P4HA1;XIAP;CPE;MSRB1;SOCS2;TOMM7;TPM1;EGR2;CYB561;HPS6;OSTM1;BTG1;ASB6;EMP1;EIF4A2;TES;RBM38;AKT1;FGFR4;SUMO1;SMNDC1;CALB2;BMPR2;FAM213B;PPP2R5D;ITGB5;SCD5;RELA;EFNB2;KEAP1;CDC37;CLK1;SERPING1;TPPP;GNAI1;ABCF1;DHX16;FOS;IGFBP4;RAB32;RAB5A;EFNA1;RAB1B;HPCA;ATF6B;PRPF19;WDR62;ARHGEF2;RANBP1;BMP5;TEAD4;PLEKHO1;DOLK;INTS3;CREG1;SLC35C2;TCF19;POSTN;HEY2;MYB;USP45;ACVR1B…	BP	0.557680141
246	GO:0042273	0.027852404	2.438149582	4.51366815	9	30	ribosomal large subunit biogenesis	FTSJ3;WDR12;RPL35A;NOP2;NOL9;NOP16;NLE1;WDR74;RPL6	BP	0.570654147
247	GO:0051168	0.027852404	2.438149582	4.51366815	9	30	nuclear export	EGR2;RANBP1;NUP214;NOL6;AHCYL1;STYX;NUP85;FYTTD1;PPM1A	BP	0.570654147
248	GO:0080135	0.028303991	1.677286822	14.59419369	22	97	regulation of cellular response to stress	ARHGEF2;BAG6;CCAR2;FEM1B;STK26;THY1;OTUB1;CDK9;WNT16;MUL1;ACKR3;PRKCG;YBX3;AIDA;FZD4;FBXO4;GPR37;PAK1;MIF;IMPACT;MET;RPS3	BP	0.576662133
249	GO:0051252	0.02841959	1.245686917	100.955711	118	671	regulation of RNA metabolic process	MEF2A;KDM5C;EGR2;RBM38;SUMO1;BMPR2;RELA;KEAP1;CLK1;FOS;ATF6B;PRPF19;ARHGEF2;BMP5;CREG1;TCF19;HEY2;MYB;ACVR1B;LUM;IRF2BPL;UFL1;ZNF79;NR2F2;SIX4;ZHX1;ILF2;SMARCB1;MORF4L1;SF3A1;LBX1;PDLIM1;CCAR2;EP300;JAG1;BMP2;FZD6;LPIN1;DLX5;PRMT5;MSX1;CDK9;ELAVL1;RUVBL2;AHCYL1;BMP3;NOCT;MEGF8;AATF;PAF1;ANKRA2;DDX3X;CREB3L1;YBX3;BRMS1;RIPK4;TAF15;LEO1;HOXA9;MLX;CBX5;FOXN2;FZD4;CCNQ;EGR1;REST;DBX1;ZNF667;MAFK;MAPK…	BP	0.577298222
250	GO:0000904	0.028519089	1.634735527	16.24920534	24	108	cell morphogenesis involved in differentiation	MEF2A;EGR2;BMPR2;EFNA1;BVES;NR2E1;SLITRK5;EP300;THY1;MEGF8;GBX2;FZD4;B3GNT2;CDH11;PAK1;PITPNA;RND2;VAMP7;SHOX2;FGFR2;VCL;RAB11A;MET;NTN1	BP	0.577673589
251	GO:0008593	0.028872233	2.841394026	3.159567705	7	21	regulation of Notch signaling pathway	SLC35C2;POSTN;HEY2;NEURL1;JAG1;PEAR1;MMP14	BP	0.579884561
252	GO:0060349	0.028872233	2.841394026	3.159567705	7	21	bone morphogenesis	BMPR2;IMPAD1;MEGF8;SHOX2;FGFR2;SOX9;NPPC	BP	0.579884561
253	GO:0061351	0.028872233	2.841394026	3.159567705	7	21	neural precursor cell proliferation	NR2E1;FZD6;SMARCA1;GBX2;DMRTA2;DISP3;CEND1	BP	0.579884561
254	GO:0007519	0.029232944	2.276571429	5.265946175	10	35	skeletal muscle tissue development	EGR2;FOS;BVES;NR2F2;MSC;EP300;DMRTA2;YBX3;EGR1;SHOX2	BP	0.580587437
255	GO:0022904	0.029232944	2.276571429	5.265946175	10	35	respiratory electron transport chain	LOC100156879;NDUFS6;NDUFA10;NDUFV1;ND2;COX1;COX3;ND4L;ND4;ND5	BP	0.580587437
256	GO:0033365	0.029782885	1.476091564	26.48018648	36	176	protein localization to organelle	TOMM7;SUMO1;KEAP1;RANBP1;AKAP5;ZIC1;BAG6;NUP214;SNX16;FERMT1;RUVBL2;SRI;PAF1;PEX16;TUB;GNL3L;TIMM44;PEX14;FBXO4;UBE2J2;NUP85;SPCS3;TIMM13;IPO13;SSR3;VAMP7;PHB2;PPM1A;TOMM40;U2AF2;KLHL21;SOX9;OPTN;SCARB2;RAB11A;TXNIP	BP	0.588229697
257	GO:0007420	0.029992227	1.644232169	15.49692732	23	103	brain development	EGR2;WDR62;BMP5;DPCD;ZIC1;BAG6;NR2F2;NR2E1;TTBK1;SLITRK5;FZD6;SMARCA1;TACC3;GBX2;DMRTA2;FZD4;WNT2B;HOXB2;FGF13;FGFR2;CEND1;INHBA;AQP1	BP	0.588229697
258	GO:0031396	0.030152979	2.071372753	6.770502225	12	45	regulation of protein ubiquitination	UFL1;ARRDC4;FEM1B;OTUB1;CDK9;PRKCG;GNL3L;FBXO4;GTPBP4;U2AF2;FZR1;RPS3	BP	0.588229697
259	GO:0034470	0.031054396	1.705386113	13.08963764	20	87	ncRNA processing	INTS3;NOC4L;PUS1;FTSJ1;NOL6;EXOSC4;FTSJ3;WDR12;RPL35A;NOP2;GAR1;NOL9;NSUN2;UTP20;NSUN5;QTRT1;SART1;KIAA1456;BUD23;INTS5	BP	0.588229697
260	GO:0060255	0.03115653	1.19205464	177.5376139	198	1180	regulation of macromolecule metabolic process	MEF2A;KDM5C;XIAP;SOCS2;EGR2;EIF4A2;RBM38;SUMO1;BMPR2;RELA;KEAP1;CLK1;SERPING1;ABCF1;FOS;EFNA1;ATF6B;PRPF19;ARHGEF2;BMP5;ACTC1;CREG1;SLC35C2;TCF19;HEY2;MYB;ACVR1B;LUM;IRF2BPL;BVES;MAPKAPK5;PHF1;UFL1;ZNF79;BAG6;NR2F2;SIX4;ZHX1;ILF2;SMARCB1;MORF4L1;SF3A1;NEURL1;LBX1;ORMDL1;PDLIM1;CCAR2;ARRDC4;PTGES3;CIART;EP300;SECISBP2L;JAG1;CDK20;BMP2;FZD6;CNPPD1;FERMT1;FEM1B;AZIN1;RPLP1;LPIN1;PGAM2;THY1;DLX5;PRMT…	BP	0.588229697
261	GO:0016049	0.031521527	1.654796512	14.74464929	22	98	cell growth	SOCS2;EMP1;BMPR2;IGFBP4;ACVR1B;NOV;CCAR2;HTRA3;EXOSC4;MEGF8;MUL1;HDGFL2;RND2;LOC100738836;SOX9;VCL;INHBA;IGFBP5;MMP14;IMPACT;RAB11A;NTN1	BP	0.588229697
262	GO:0030030	0.031567523	1.406709709	34.45433355	45	229	cell projection organization	MEF2A;EGR2;BMPR2;RAB5A;EFNA1;BMP5;PLEKHO1;TRIM59;NEURL1;NR2E1;SLITRK5;SHTN1;WDR5;ACTN2;DBNDD2;STK26;THY1;FSCN1;MEGF8;GBX2;MUL1;CDC42EP3;CNTN1;RHOQ;B3GNT2;CDH11;PAK1;NUP85;PITPNA;NEFM;RND2;VAMP7;SHOX2;CDC42EP1;STMN4;FGFR2;KIT;VCL;BDNF;SDC4;ADCYAP1;IMPACT;AURKA;RAB11A;NTN1	BP	0.588229697
263	GO:0030433	0.032040598	3.097623967	2.557745285	6	17	ubiquitin-dependent ERAD pathway	BAG6;FOXRED2;ERLEC1;YOD1;UBE2J2;PSMC5	BP	0.588229697
264	GO:0034620	0.032040598	3.097623967	2.557745285	6	17	cellular response to unfolded protein	ATF6B;EP300;TM7SF3;CREB3L1;YOD1;OPTN	BP	0.588229697
265	GO:0035601	0.032040598	3.097623967	2.557745285	6	17	protein deacylation	MORF4L1;CCAR2;EP300;BRMS1;REST;LOC100621006	BP	0.588229697
266	GO:0098732	0.032040598	3.097623967	2.557745285	6	17	macromolecule deacylation	MORF4L1;CCAR2;EP300;BRMS1;REST;LOC100621006	BP	0.588229697
267	GO:0050770	0.032203923	2.526748971	3.91184573	8	26	regulation of axonogenesis	BMPR2;THY1;MEGF8;PAK1;RND2;SHOX2;RAB11A;NTN1	BP	0.588229697
268	GO:0120035	0.032468331	1.722233708	12.33735961	19	82	regulation of plasma membrane bounded cell projection organization	BMPR2;RAB5A;EFNA1;BMP5;NEURL1;NR2E1;THY1;FSCN1;MEGF8;MUL1;CDC42EP3;RHOQ;PAK1;RND2;VAMP7;SHOX2;CDC42EP1;RAB11A;NTN1	BP	0.588229697
269	GO:0016070	0.033006018	1.203121087	146.0923925	165	971	RNA metabolic process	EPAS1;MEF2A;KDM5C;EGR2;EIF4A2;RBM38;SUMO1;SMNDC1;BMPR2;RELA;KEAP1;CLK1;DHX16;FOS;ATF6B;PRPF19;WDR62;ARHGEF2;BMP5;TEAD4;INTS3;CREG1;TCF19;HEY2;MYB;ACVR1B;LUM;IRF2BPL;SNRPD3;UFL1;ZNF79;NR2F2;SIX4;SIM1;ZHX1;ILF2;SMARCB1;MORF4L1;SF3A1;LBX1;PDLIM1;CCAR2;NOC4L;EP300;JAG1;POLR3H;BMP2;PUS1;FZD6;LPIN1;PRPF3;DKC1;VARS;DLX5;PRMT5;MSX1;CDK9;ELAVL1;FTSJ1;NOL6;RUVBL2;EXOSC4;FTSJ3;AHCYL1;WDR12;BMP3;NOCT;MEGF8;A…	BP	0.588229697
270	GO:0048666	0.033449579	1.477250314	24.97563043	34	166	neuron development	MEF2A;EGR2;BMPR2;EFNA1;BMP5;NEURL1;NR2E1;SLITRK5;SHTN1;DBNDD2;THY1;MEGF8;GBX2;MUL1;MFRP;CNTN1;B3GNT2;CDH11;PAK1;PITPNA;NEFM;RND2;VAMP7;SHOX2;LOC100736818;STMN4;FGFR2;VCL;BDNF;SDC4;ADCYAP1;IMPACT;RAB11A;NTN1	BP	0.588229697
271	GO:0032270	0.033619154	1.330258387	49.80080526	62	331	positive regulation of cellular protein metabolic process	SUMO1;BMPR2;ABCF1;ARHGEF2;BMP5;PHF1;BAG6;NEURL1;ARRDC4;CDK20;BMP2;RPLP1;SOCS5;CDK9;ELAVL1;WNT16;RUVBL2;BMP3;PAF1;MUL1;ACKR3;RNF138;MEFV;RNF125;PDGFA;FZD4;MAP3K14;CCNQ;REST;FBXO4;GPR37;DSTYK;PAK1;LOC100621006;TADA2B;MAP3K8;CCNL1;PHB2;LOC100736818;IRAK1;FGFR2;KIT;SOX9;ALOX15;SUMO2;C3;INHBA;VEGFA;PLK3;MIF;KITLG;ARAF;RPS4X;PSME3;ADCYAP1;FBN1;THBS1;FZR1;IMPACT;AURKA;RPS3;UBE2K	BP	0.588229697
272	GO:0019219	0.033793144	1.222577443	114.7976266	132	763	regulation of nucleobase-containing compound metabolic process	MEF2A;KDM5C;EGR2;RBM38;SUMO1;BMPR2;RELA;KEAP1;CLK1;FOS;ATF6B;PRPF19;ARHGEF2;BMP5;CREG1;TCF19;HEY2;MYB;ACVR1B;LUM;PPIF;IRF2BPL;MAPKAPK5;AKAP5;UFL1;ZNF79;NR2F2;SIX4;ZHX1;ILF2;SMARCB1;MORF4L1;SF3A1;LBX1;PDLIM1;CCAR2;PTGES3;EP300;JAG1;BMP2;FZD6;LPIN1;PGAM2;DLX5;PRMT5;OTUB1;MSX1;CDK9;ELAVL1;RUVBL2;AHCYL1;BMP3;NOCT;MEGF8;AATF;PAF1;ANKRA2;DDX3X;CREB3L1;PRKCG;YBX3;BRMS1;RIPK4;TAF15;LEO1;HOXA9;MLX;CBX5;FO…	BP	0.588229697
273	GO:0001558	0.033894062	1.741451945	11.58508159	18	77	regulation of cell growth	SOCS2;BMPR2;IGFBP4;ACVR1B;NOV;CCAR2;HTRA3;EXOSC4;MEGF8;MUL1;HDGFL2;RND2;LOC100738836;INHBA;IGFBP5;MMP14;RAB11A;NTN1	BP	0.588229697
274	GO:0006120	0.034131844	4.537110482	1.354100445	4	9	mitochondrial electron transport, NADH to ubiquinone	NDUFS6;NDUFA10;ND2;ND4	BP	0.588229697
275	GO:0016575	0.034131844	4.537110482	1.354100445	4	9	histone deacetylation	MORF4L1;BRMS1;REST;LOC100621006	BP	0.588229697
276	GO:0043567	0.034131844	4.537110482	1.354100445	4	9	regulation of insulin-like growth factor receptor signaling pathway	IGFBP4;BMP5;LOC100738836;IGFBP5	BP	0.588229697
277	GO:0045773	0.034131844	4.537110482	1.354100445	4	9	positive regulation of axon extension	BMPR2;MEGF8;RAB11A;NTN1	BP	0.588229697
278	GO:0048009	0.034131844	4.537110482	1.354100445	4	9	insulin-like growth factor receptor signaling pathway	IGFBP4;BMP5;LOC100738836;IGFBP5	BP	0.588229697
279	GO:0044257	0.034135617	1.465477156	25.87836406	35	172	cellular protein catabolic process	SUMO1;KEAP1;PRPF19;RANBP1;USP45;UFL1;BAG6;CCAR2;RNF139;SOCS5;FOXRED2;PCYOX1L;RNF138;ERLEC1;ENC1;RNF125;PRKCG;CCNF;UBQLN4;YOD1;CTSC;FBXO4;UBE2J2;PSMD2;RNF11;RLIM;CTSV;PSMC5;SUMO2;PLK3;ARAF;PSME3;PSMB6;FZR1;UBE2K	BP	0.588229697
280	GO:0014031	0.034362466	3.546985816	1.955922865	5	13	mesenchymal cell development	HEY2;JAG1;GBX2;SOX9;KITLG	BP	0.588229697
281	GO:0042181	0.034362466	3.546985816	1.955922865	5	13	ketone biosynthetic process	BMP5;EGR1;REST;LOC100621006;CYP19A1	BP	0.588229697
282	GO:0044743	0.034362466	3.546985816	1.955922865	5	13	protein transmembrane import into intracellular organelle	TOMM7;PEX16;TIMM44;PEX14;TIMM13	BP	0.588229697
283	GO:0050773	0.034362466	3.546985816	1.955922865	5	13	regulation of dendrite development	EFNA1;BMP5;NEURL1;NR2E1;VAMP7	BP	0.588229697
284	GO:0060350	0.034362466	3.546985816	1.955922865	5	13	endochondral bone morphogenesis	BMPR2;IMPAD1;SHOX2;SOX9;NPPC	BP	0.588229697
285	GO:0097581	0.034362466	3.546985816	1.955922865	5	13	lamellipodium organization	PLEKHO1;FSCN1;NUP85;KIT;VCL	BP	0.588229697
286	GO:2001021	0.034362466	3.546985816	1.955922865	5	13	negative regulation of response to DNA damage stimulus	CCAR2;OTUB1;ACKR3;MIF;RPS3	BP	0.588229697
287	GO:0072358	0.034796033	1.523663258	20.76287349	29	138	cardiovascular system development	BMPR2;EFNA1;HEY2;NR2F2;NR2E1;SLITRK5;HPGD;JAG1;THY1;HOXA5;MEGF8;GBX2;ACKR3;RIC8A;AGGF1;NDUFS6;FZD4;HTATIP2;VEGFB;ADGRA2;LUZP1;ANGPT2;FGFR2;ANGPT1;ENG;VEGFA;ANPEP;AQP1;THBS1	BP	0.588229697
288	GO:0060322	0.034856791	1.595904807	16.55011655	24	110	head development	EGR2;WDR62;BMP5;DPCD;CRISPLD1;ZIC1;BAG6;NR2F2;NR2E1;TTBK1;SLITRK5;FZD6;SMARCA1;TACC3;GBX2;DMRTA2;FZD4;WNT2B;HOXB2;FGF13;FGFR2;CEND1;INHBA;AQP1	BP	0.588229697
289	GO:0031399	0.034909355	1.305090726	57.1731299	70	380	regulation of protein modification process	SOCS2;BMPR2;EFNA1;ARHGEF2;BMP5;PHF1;UFL1;NR2F2;NEURL1;CCAR2;ARRDC4;EP300;CDK20;BMP2;CNPPD1;FEM1B;RPLP1;THY1;OTUB1;SOCS5;CDK9;WNT16;RUVBL2;ASPN;BMP3;PAF1;MUL1;ACKR3;STYX;PRKCG;AIDA;CBL;PDGFA;FZD4;MAP3K14;CCNQ;EGR1;GNL3L;FBXO4;GPR37;DSTYK;PAK1;TADA2B;MAP3K8;GTPBP4;C13H3orf33;CCNL1;PHB2;LOC100736818;U2AF2;IRAK1;FGFR2;KIT;SOX9;ALOX15;C3;INHBA;VEGFA;ARPP19;PKIA;MIF;KITLG;ARAF;ADCYAP1;FBN1;THBS1;FZR1;I…	BP	0.588229697
290	GO:0060070	0.034934791	1.949067432	7.673235855	13	51	canonical Wnt signaling pathway	XIAP;RAB5A;CCAR2;FZD6;FERMT1;WNT9A;FZD4;WNT2B;EGR1;APC2;DVL2;FGFR2;SOX9	BP	0.588229697
291	GO:0006119	0.035216598	2.188461538	5.41640178	10	36	oxidative phosphorylation	PPIF;LOC100156879;NDUFS6;NDUFA10;NDUFV1;ND2;COX1;ND4L;ND4;ND5	BP	0.588229697
292	GO:0120036	0.035806626	1.397242546	33.85251113	44	225	plasma membrane bounded cell projection organization	MEF2A;EGR2;BMPR2;RAB5A;EFNA1;BMP5;PLEKHO1;TRIM59;NEURL1;NR2E1;SLITRK5;SHTN1;WDR5;ACTN2;DBNDD2;STK26;THY1;FSCN1;MEGF8;GBX2;MUL1;CDC42EP3;CNTN1;RHOQ;B3GNT2;CDH11;PAK1;NUP85;PITPNA;NEFM;RND2;VAMP7;SHOX2;CDC42EP1;STMN4;FGFR2;KIT;VCL;BDNF;SDC4;ADCYAP1;IMPACT;RAB11A;NTN1	BP	0.588229697
293	GO:0009058	0.035824952	1.174791777	214.0983259	235	1423	biosynthetic process	EPAS1;MEF2A;KDM5C;EGR2;EIF4A2;SUMO1;BMPR2;FAM213B;SCD5;RELA;KEAP1;ABCF1;FOS;ATF6B;PRPF19;ARHGEF2;BMP5;TEAD4;DOLK;CREG1;SLC35C2;TCF19;HEY2;MYB;ACVR1B;LUM;IRF2BPL;MAPKAPK5;AKAP5;UFL1;ZNF79;NR2F2;SIX4;SIM1;GLCE;ZHX1;ILF2;SMARCB1;MORF4L1;LBX1;ORMDL1;PDLIM1;PCBD1;AK3;CCAR2;PTGES3;EP300;UAP1;RBP1;SECISBP2L;JAG1;RPL30;PIGA;IMPAD1;POLR3H;BMP2;FZD6;GALNT15;ST8SIA2;AZIN1;RPLP1;LPIN1;PGAM2;VARS;DLX5;PRMT5;M…	BP	0.588229697
294	GO:0072594	0.036835164	1.526490714	20.01059547	28	133	establishment of protein localization to organelle	TOMM7;KEAP1;RANBP1;AKAP5;ZIC1;NUP214;SNX16;FERMT1;RUVBL2;SRI;PEX16;TIMM44;PEX14;UBE2J2;NUP85;SPCS3;TIMM13;IPO13;SSR3;VAMP7;PHB2;PPM1A;TOMM40;U2AF2;OPTN;SCARB2;RAB11A;TXNIP	BP	0.588229697
295	GO:0002062	0.037022654	2.651303936	3.31002331	7	22	chondrocyte differentiation	BMPR2;IMPAD1;WNT9A;WNT2B;SHOX2;SOX9;NPPC	BP	0.588229697
296	GO:0006497	0.037022654	2.651303936	3.31002331	7	22	protein lipidation	PIGA;ATG12;ATG4C;WIPI1;WIPI2;PPM1A;PIGK	BP	0.588229697
297	GO:0010634	0.037022654	2.651303936	3.31002331	7	22	positive regulation of epithelial cell migration	BMPR2;ADGRA2;SOX9;VEGFA;THBS1;RAB11A;MET	BP	0.588229697
298	GO:0010770	0.037022654	2.651303936	3.31002331	7	22	positive regulation of cell morphogenesis involved in differentiation	BMPR2;MEGF8;RND2;VAMP7;SHOX2;RAB11A;NTN1	BP	0.588229697
299	GO:1901576	0.037312938	1.17399957	209.4342022	230	1392	organic substance biosynthetic process	EPAS1;MEF2A;KDM5C;EGR2;EIF4A2;SUMO1;BMPR2;FAM213B;SCD5;RELA;KEAP1;ABCF1;FOS;ATF6B;PRPF19;ARHGEF2;BMP5;TEAD4;DOLK;CREG1;SLC35C2;TCF19;HEY2;MYB;ACVR1B;LUM;IRF2BPL;MAPKAPK5;AKAP5;UFL1;ZNF79;NR2F2;SIX4;SIM1;GLCE;ZHX1;ILF2;SMARCB1;MORF4L1;LBX1;ORMDL1;PDLIM1;PCBD1;AK3;CCAR2;PTGES3;EP300;UAP1;RBP1;SECISBP2L;JAG1;RPL30;PIGA;IMPAD1;POLR3H;BMP2;FZD6;GALNT15;ST8SIA2;AZIN1;RPLP1;LPIN1;PGAM2;VARS;DLX5;PRMT5;M…	BP	0.588229697
300	GO:0050793	0.037378725	1.269216495	71.16550117	85	473	regulation of developmental process	RBM38;BMPR2;FOS;EFNA1;PRPF19;BMP5;PLEKHO1;HEY2;ACVR1B;BVES;AKAP5;UFL1;MEDAG;S1PR3;NEURL1;NR2E1;TTBK1;SLITRK5;SHTN1;JAG1;FZD6;FERMT1;THY1;SOCS5;CDK9;ELAVL1;HOXA5;ASPN;WNT9A;NOCT;MEGF8;PAF1;MUL1;DMRTA2;TMEM176B;SYDE1;YBX3;HOXA9;AGGF1;LRRN3;WNT2B;REST;CDC42EP3;HTATIP2;VEGFB;DISP3;RHOQ;ADGRA2;SART1;PAK1;AKAP1;LOC100621006;VAT1;DVL2;RND2;VAMP7;PHB2;SHOX2;CDC42EP1;LOC100738836;FGFR2;KIT;SOX9;CEND1;TFRC…	BP	0.588229697
301	GO:0044248	0.037876475	1.271583842	69.36003391	83	461	cellular catabolic process	TOMM7;SUMO1;KEAP1;RAB1B;PRPF19;RANBP1;USP45;UFL1;BAG6;CCAR2;RNF139;SNX14;STX17;LPIN1;PGAM2;SOCS5;ELAVL1;ATG2A;ATG12;ATG4C;GABARAPL1;WIPI1;WIPI2;CNP;EXOSC4;FOXRED2;NOCT;PCYOX1L;MUL1;RNF138;LOC100515984;PXDN;MEFV;ERLEC1;ENC1;RNF125;FEN1;PRKCG;CCNF;FUNDC1;UBQLN4;YOD1;WDR41;MAPKAPK2;CTSC;BDH2;PLEKHF1;FBXO4;CALCOCO2;TRIM65;UBE2J2;GCAT;NUDT11;NBR1;PSMD2;RNF11;RLIM;U2AF2;ETFB;DCPS;CTSV;FAAH;OXCT1;OPTN;S…	BP	0.588229697
302	GO:0010638	0.037918424	1.509424643	20.9133291	29	139	positive regulation of organelle organization	TOMM7;RANBP1;PPIF;MAPKAPK5;PHF1;KATNBL1;ACTN2;ARPC1A;ARPC1B;FSCN1;CDK9;RUVBL2;PFN1;PAF1;MUL1;FEN1;CDC42EP3;FBXO4;CALCOCO2;UBE2J2;PAK1;TADA2B;PHB2;CDC42EP1;U2AF2;ALOX15;SDC4;MET;RPS3	BP	0.588229697
303	GO:0042176	0.038120916	1.71199422	11.73553719	18	78	regulation of protein catabolic process	SUMO1;UFL1;BAG6;CCAR2;AZIN1;SOCS5;RNF138;RNF125;PRKCG;UBQLN4;PSMD2;SOX9;SUMO2;PLK3;ARAF;PSME3;FZR1;UBE2K	BP	0.588229697
304	GO:0051726	0.038786246	1.377243348	35.80843399	46	238	regulation of cell cycle	PRPF19;RANBP1;INTS3;AKAP5;NR2F2;NR2E1;NUP214;CCAR2;HPGD;CDK20;CNPPD1;FEM1B;CDK9;TSC2;WNT9A;AATF;PAF1;FEN1;CCNF;NSUN2;MAP3K14;CCNQ;MAPKAPK2;FBXO4;PAK1;AKAP1;MAP3K8;GTPBP4;CCNL1;PHB2;KLHL21;P14ARF;SOX9;PRKAR1A;INHBA;PLK3;MIF;CDKN3;PSME3;THBS1;NPPC;FZR1;AURKA;CCNG1;RAB11A;GADD45A	BP	0.588229697
305	GO:0060284	0.039095791	1.454451117	25.27654164	34	168	regulation of cell development	BMPR2;EFNA1;PRPF19;BMP5;HEY2;AKAP5;UFL1;S1PR3;NEURL1;NR2E1;SHTN1;JAG1;THY1;MEGF8;MUL1;DMRTA2;REST;DISP3;ADGRA2;PAK1;AKAP1;LOC100621006;RND2;VAMP7;SHOX2;SOX9;PRKAR1A;BDNF;NPPC;FZR1;IMPACT;AURKA;RAB11A;NTN1	BP	0.588229697
306	GO:0015980	0.039850703	1.731627499	10.98325917	17	73	energy derivation by oxidation of organic compounds	PTGES3;LOC100156879;IDH3A;PDHB;NDUFS6;NDUFA10;MTFR1;NDUFV1;ACO2;DLST;PPP1R3C;ND2;COX1;COX3;ND4L;ND4;ND5	BP	0.588229697
307	GO:0032268	0.039940376	1.250528714	79.74147065	94	530	regulation of cellular protein metabolic process	XIAP;SOCS2;SUMO1;BMPR2;SERPING1;ABCF1;EFNA1;ARHGEF2;BMP5;MAPKAPK5;PHF1;UFL1;BAG6;NR2F2;NEURL1;CCAR2;ARRDC4;EP300;SECISBP2L;CDK20;BMP2;CNPPD1;FEM1B;RPLP1;THY1;OTUB1;SOCS5;CDK9;ELAVL1;WNT16;RUVBL2;ASPN;WNT9A;BMP3;PAF1;MUL1;ACKR3;RNF138;MEFV;ENC1;STYX;RNF125;PRKCG;AIDA;CBL;UBQLN4;PDGFA;FZD4;MAP3K14;CCNQ;EGR1;REST;GNL3L;FBXO4;GPR37;DSTYK;PAK1;LOC100621006;TADA2B;MAP3K8;GTPBP4;C13H3orf33;CCNL1;PHB2;LO…	BP	0.588229697
308	GO:0008544	0.040420643	1.898613104	7.82369146	13	52	epidermis development	HEY2;ACVR1B;JAG1;FZD6;FERMT1;WNT16;NSUN2;LOC100738836;FGFR2;SOX9;INHBA;CASP3;TXNIP	BP	0.588229697
309	GO:0016055	0.040696906	1.668395859	12.63827082	19	84	Wnt signaling pathway	XIAP;CPE;RAB5A;CCAR2;FZD6;FERMT1;TSC2;WNT16;WNT9A;FZD4;DIXDC1;WNT2B;EGR1;APC2;DVL2;PPM1A;SHISA2;FGFR2;SOX9	BP	0.588229697
310	GO:0031344	0.040696906	1.668395859	12.63827082	19	84	regulation of cell projection organization	BMPR2;RAB5A;EFNA1;BMP5;NEURL1;NR2E1;THY1;FSCN1;MEGF8;MUL1;CDC42EP3;RHOQ;PAK1;RND2;VAMP7;SHOX2;CDC42EP1;RAB11A;NTN1	BP	0.588229697
311	GO:0021537	0.041452384	2.225020158	4.81457936	9	32	telencephalon development	WDR62;DPCD;NR2E1;SLITRK5;TACC3;DMRTA2;FGF13;INHBA;AQP1	BP	0.588229697
312	GO:0042773	0.041452384	2.225020158	4.81457936	9	32	ATP synthesis coupled electron transport	LOC100156879;NDUFS6;NDUFA10;NDUFV1;ND2;COX1;ND4L;ND4;ND5	BP	0.588229697
313	GO:0043542	0.041452384	2.225020158	4.81457936	9	32	endothelial cell migration	BMPR2;NR2F2;NR2E1;ADGRA2;SCARB1;VEGFA;DPP4;THBS1;MET	BP	0.588229697
314	GO:0045665	0.041452384	2.225020158	4.81457936	9	32	negative regulation of neuron differentiation	EFNA1;PRPF19;NR2E1;JAG1;THY1;REST;DISP3;LOC100621006;SOX9	BP	0.588229697
315	GO:2001020	0.041452384	2.225020158	4.81457936	9	32	regulation of response to DNA damage stimulus	CCAR2;FEM1B;OTUB1;CDK9;ACKR3;PRKCG;FBXO4;MIF;RPS3	BP	0.588229697
316	GO:0010769	0.04188769	2.019382528	6.31913541	11	42	regulation of cell morphogenesis involved in differentiation	BMPR2;EFNA1;NR2E1;THY1;MEGF8;PAK1;RND2;VAMP7;SHOX2;RAB11A;NTN1	BP	0.588229697
317	GO:0045017	0.042002246	2.106878307	5.566857385	10	37	glycerolipid biosynthetic process	PIGA;LPIN1;ALOX15;SCARB1;C3;DGAT1;SREBF1;LPL;PIGK;CDS1	BP	0.588229697
318	GO:0060348	0.042002246	2.106878307	5.566857385	10	37	bone development	BMPR2;MIGA2;EP300;IMPAD1;MEGF8;SHOX2;FGFR2;KIT;SOX9;NPPC	BP	0.588229697
319	GO:0060538	0.042002246	2.106878307	5.566857385	10	37	skeletal muscle organ development	EGR2;FOS;BVES;NR2F2;MSC;EP300;DMRTA2;YBX3;EGR1;SHOX2	BP	0.588229697
320	GO:0006956	0.042132569	2.838778409	2.70820089	6	18	complement activation	CFB;SERPING1;MASP1;C3;C1S;CD59	BP	0.588229697
321	GO:0048518	0.042669527	1.176139585	179.04217	198	1190	positive regulation of biological process	MEF2A;XIAP;TOMM7;EGR2;CFB;FGFR4;SUMO1;BMPR2;RELA;SERPING1;TPPP;ABCF1;FOS;RAB5A;PRPF19;ARHGEF2;RANBP1;BMP5;MASP1;ACTC1;SLC35C2;HEY2;MYB;ACVR1B;LUM;PPIF;IRF2BPL;BVES;STX7;MAPKAPK5;PHF1;AKAP5;ZIC1;MOSPD2;UFL1;MEDAG;BAG6;NR2F2;KATNBL1;GOLT1B;ILF2;NEURL1;NR2E1;CCAR2;ARRDC4;SLITRK5;PTGES3;SHTN1;EP300;TM7SF3;JAG1;TRPC1;CDK20;BMP2;ACTN2;FERMT1;AZIN1;RPLP1;ARPC1A;ARPC1B;EPHA4;THY1;FSCN1;SOCS5;CDK9;ELAVL1;…	BP	0.588229697
322	GO:0044089	0.042827721	1.590741831	15.19601611	22	101	positive regulation of cellular component biogenesis	SUMO1;TPPP;NEURL1;SLITRK5;ARPC1A;ARPC1B;THY1;FSCN1;PFN1;LRRN3;CDC42EP3;RHOQ;BUD23;PAK1;CDC42EP1;SOX9;ALOX15;PSMC5;VEGFA;SDC4;MET;RPS3	BP	0.588229697
323	GO:0051347	0.043702445	1.536771054	17.75376139	25	118	positive regulation of transferase activity	MAPKAPK5;NEURL1;ARRDC4;PTGES3;CDK20;RPLP1;MUL1;PDGFA;FZD4;MAP3K14;CCNQ;DSTYK;PAK1;MAP3K8;CCNL1;IRAK1;KIT;VEGFA;MIF;KITLG;ADCYAP1;FBN1;THBS1;FZR1;RPS3	BP	0.588229697
324	GO:0019941	0.043719714	1.49719078	20.31150668	28	135	modification-dependent protein catabolic process	SUMO1;KEAP1;RANBP1;USP45;UFL1;BAG6;CCAR2;RNF139;SOCS5;FOXRED2;PCYOX1L;RNF138;ERLEC1;RNF125;CCNF;UBQLN4;YOD1;FBXO4;UBE2J2;PSMD2;RNF11;RLIM;PSMC5;SUMO2;PLK3;ARAF;FZR1;UBE2K	BP	0.588229697
325	GO:0044249	0.044267458	1.167085441	204.4691672	224	1359	cellular biosynthetic process	EPAS1;MEF2A;KDM5C;EGR2;EIF4A2;SUMO1;BMPR2;FAM213B;SCD5;RELA;KEAP1;ABCF1;FOS;ATF6B;ARHGEF2;BMP5;TEAD4;DOLK;CREG1;SLC35C2;TCF19;HEY2;MYB;ACVR1B;LUM;IRF2BPL;MAPKAPK5;AKAP5;UFL1;ZNF79;NR2F2;SIX4;SIM1;GLCE;ZHX1;ILF2;SMARCB1;MORF4L1;LBX1;ORMDL1;PDLIM1;PCBD1;AK3;CCAR2;PTGES3;EP300;UAP1;RBP1;SECISBP2L;JAG1;RPL30;PIGA;IMPAD1;POLR3H;BMP2;FZD6;GALNT15;ST8SIA2;AZIN1;RPLP1;LPIN1;VARS;DLX5;PRMT5;MSX1;CDK9;ELAV…	BP	0.588229697
326	GO:0198738	0.045337536	1.642700522	12.78872643	19	85	cell-cell signaling by wnt	XIAP;CPE;RAB5A;CCAR2;FZD6;FERMT1;TSC2;WNT16;WNT9A;FZD4;DIXDC1;WNT2B;EGR1;APC2;DVL2;PPM1A;SHISA2;FGFR2;SOX9	BP	0.588229697
327	GO:0048729	0.046345815	1.499125787	19.55922865	27	130	tissue morphogenesis	BMPR2;BMP5;ACTC1;HEY2;JAG1;FZD6;FEM1B;HOXA5;MEGF8;GBX2;RIPK4;WNT2B;HOXB2;PAK1;LUZP1;DVL2;PHB2;SHOX2;LOC100738836;FGFR2;SOX9;VCL;INHBA;MMP14;SDC4;MET;ACTA2	BP	0.588229697
328	GO:0006487	0.046552156	2.484975107	3.460478915	7	23	protein N-linked glycosylation	TMEM258;ALG6;MGAT4A;ST3GAL4;GFPT1;DDOST;ST3GAL1	BP	0.588229697
329	GO:0010594	0.046552156	2.484975107	3.460478915	7	23	regulation of endothelial cell migration	BMPR2;NR2F2;NR2E1;ADGRA2;VEGFA;THBS1;MET	BP	0.588229697
330	GO:0035967	0.046552156	2.484975107	3.460478915	7	23	cellular response to topologically incorrect protein	ATF6B;BAG6;EP300;TM7SF3;CREB3L1;YOD1;OPTN	BP	0.588229697
331	GO:1901800	0.046552156	2.484975107	3.460478915	7	23	positive regulation of proteasomal protein catabolic process	SUMO1;BAG6;SOCS5;RNF138;RNF125;SUMO2;PLK3	BP	0.588229697
332	GO:1903321	0.046552156	2.484975107	3.460478915	7	23	negative regulation of protein modification by small protein conjugation or removal	UFL1;OTUB1;PRKCG;GNL3L;GTPBP4;U2AF2;RPS3	BP	0.588229697
333	GO:0010595	0.047020697	3.152088258	2.10637847	5	14	positive regulation of endothelial cell migration	BMPR2;ADGRA2;VEGFA;THBS1;MET	BP	0.588229697
334	GO:0008053	0.047607004	5.666195191	0.90273363	3	6	mitochondrial fusion	MIGA2;MUL1;VAT1	BP	0.588229697
335	GO:0008209	0.047607004	5.666195191	0.90273363	3	6	androgen metabolic process	SPP1;HSD17B4;CYP19A1	BP	0.588229697
336	GO:0008211	0.047607004	5.666195191	0.90273363	3	6	glucocorticoid metabolic process	BMP5;REST;LOC100621006	BP	0.588229697
337	GO:0010039	0.047607004	5.666195191	0.90273363	3	6	response to iron ion	CYBRD1;SLC40A1;HMOX1	BP	0.588229697
338	GO:0018410	0.047607004	5.666195191	0.90273363	3	6	C-terminal protein amino acid modification	ATG12;ATG4C;WIPI2	BP	0.588229697
339	GO:0046184	0.047607004	5.666195191	0.90273363	3	6	aldehyde biosynthetic process	BMP5;REST;LOC100621006	BP	0.588229697
340	GO:0090136	0.047607004	5.666195191	0.90273363	3	6	epithelial cell-cell adhesion	BVES;KIT;VCL	BP	0.588229697
341	GO:1901031	0.047607004	5.666195191	0.90273363	3	6	regulation of response to reactive oxygen species	STK26;GPR37;MET	BP	0.588229697
342	GO:1901976	0.047607004	5.666195191	0.90273363	3	6	regulation of cell cycle checkpoint	CCAR2;FEM1B;FBXO4	BP	0.588229697
343	GO:2000272	0.047607004	5.666195191	0.90273363	3	6	negative regulation of receptor activity	SOCS5;SRI;CBL	BP	0.588229697
344	GO:0000422	0.048821094	2.272934473	4.21275694	8	28	autophagy of mitochondrion	TOMM7;ATG12;ATG4C;WIPI1;WIPI2;MUL1;FUNDC1;U2AF2	BP	0.588229697
345	GO:0061726	0.048821094	2.272934473	4.21275694	8	28	mitochondrion disassembly	TOMM7;ATG12;ATG4C;WIPI1;WIPI2;MUL1;FUNDC1;U2AF2	BP	0.588229697
346	GO:0055114	0.04913569	1.50127001	18.80695063	26	125	oxidation-reduction process	CYB561;CYBRD1;FAM213A;PTGES3;LOC100156879;IDH3A;PDHB;TMX3;NDUFS6;NDUFA10;MTFR1;BDH2;NDUFV1;ETFB;ACO2;DHRS4;DLST;HMOX1;DECR1;PPP1R3C;ND2;COX1;COX3;ND4L;ND4;ND5	BP	0.588229697
347	GO:0048522	0.049191207	1.176744834	157.5270184	175	1047	positive regulation of cellular process	MEF2A;XIAP;TOMM7;EGR2;FGFR4;SUMO1;BMPR2;RELA;TPPP;ABCF1;FOS;RAB5A;PRPF19;ARHGEF2;RANBP1;BMP5;SLC35C2;HEY2;MYB;ACVR1B;LUM;PPIF;IRF2BPL;BVES;MAPKAPK5;PHF1;AKAP5;MOSPD2;UFL1;MEDAG;BAG6;NR2F2;KATNBL1;GOLT1B;ILF2;NEURL1;NR2E1;CCAR2;ARRDC4;SLITRK5;PTGES3;SHTN1;EP300;TM7SF3;JAG1;CDK20;BMP2;ACTN2;FERMT1;RPLP1;ARPC1A;ARPC1B;THY1;FSCN1;SOCS5;CDK9;ELAVL1;HOXA5;WNT16;RUVBL2;EXOSC4;PFN1;WNT9A;BMP3;NOCT;MEGF8;…	BP	0.588229697
348	GO:0048588	0.049688539	2.131776034	4.965034965	9	33	developmental cell growth	BMPR2;MEGF8;MUL1;RND2;SOX9;VCL;IMPACT;RAB11A;NTN1	BP	0.588229697
349	GO:1903008	0.049688539	2.131776034	4.965034965	9	33	organelle disassembly	TOMM7;ATG12;ATG4C;WIPI1;WIPI2;MUL1;FUNDC1;U2AF2;PLK3	BP	0.588229697
350	GO:0006091	0.049888096	1.577285922	14.59419369	21	97	generation of precursor metabolites and energy	CYB561;PPIF;PTGES3;LOC100156879;IDH3A;PGAM2;AASS;PDHB;NDUFS6;NDUFA10;MTFR1;NDUFV1;ACO2;DLST;PPP1R3C;ND2;COX1;COX3;ND4L;ND4;ND5	BP	0.588229697
351	GO:0000470	0.050270657	3.779981114	1.50455605	4	10	maturation of LSU-rRNA	FTSJ3;WDR12;NOP2;NOL9	BP	0.588229697
352	GO:0008207	0.050270657	3.779981114	1.50455605	4	10	C21-steroid hormone metabolic process	BMP5;EGR1;REST;LOC100621006	BP	0.588229697
353	GO:0010955	0.050270657	3.779981114	1.50455605	4	10	negative regulation of protein processing	XIAP;SERPING1;CD59;THBS1	BP	0.588229697
354	GO:0030318	0.050270657	3.779981114	1.50455605	4	10	melanocyte differentiation	HPS6;KIT;KITLG;RAB27A	BP	0.588229697
355	GO:0032350	0.050270657	3.779981114	1.50455605	4	10	regulation of hormone metabolic process	BMP5;EGR1;REST;LOC100621006	BP	0.588229697
356	GO:0051489	0.050270657	3.779981114	1.50455605	4	10	regulation of filopodium assembly	RAB5A;NEURL1;FSCN1;RHOQ	BP	0.588229697
357	GO:0060571	0.050270657	3.779981114	1.50455605	4	10	morphogenesis of an epithelial fold	BMP5;WNT2B;LUZP1;FGFR2	BP	0.588229697
358	GO:1902229	0.050270657	3.779981114	1.50455605	4	10	regulation of intrinsic apoptotic signaling pathway in response to DNA damage	CCAR2;ACKR3;MIF;RPS3	BP	0.588229697
359	GO:1903318	0.050270657	3.779981114	1.50455605	4	10	negative regulation of protein maturation	XIAP;SERPING1;CD59;THBS1	BP	0.588229697
360	GO:0051093	0.051162703	1.431047198	24.0728968	32	160	negative regulation of developmental process	BMPR2;EFNA1;PRPF19;S1PR3;NR2E1;JAG1;FERMT1;THY1;SOCS5;HOXA5;ASPN;WNT9A;NOCT;PAF1;MUL1;TMEM176B;YBX3;HOXA9;REST;DISP3;LOC100621006;VAT1;PHB2;LOC100738836;SOX9;CEND1;INHBA;MIF;PTBP1;THBS1;NPPC;FZR1	BP	0.588229697
361	GO:0006364	0.053157826	1.805088008	8.12460267	13	54	rRNA processing	NOC4L;NOL6;EXOSC4;FTSJ3;WDR12;RPL35A;NOP2;GAR1;NOL9;UTP20;NSUN5;SART1;BUD23	BP	0.588229697
362	GO:0034613	0.053653783	1.28001376	52.96037296	64	352	cellular protein localization	CPE;TOMM7;EGR2;HPS6;SUMO1;KEAP1;PRPF19;RANBP1;STX7;GOLPH3L;AKAP5;ZIC1;BAG6;NUP214;SEC23A;STX17;ACTN2;AP1B1;SNX16;FERMT1;ATG4C;WIPI1;WIPI2;NOL6;RUVBL2;AHCYL1;SRI;PAF1;TBC1D10B;PEX16;ERLEC1;STYX;TBC1D17;TUB;GNL3L;TIMM44;PEX14;PLEKHF1;FBXO4;UBE2J2;FGF13;RHOQ;NUP85;SPCS3;AKAP1;TIMM13;FYTTD1;IPO13;SSR3;VAMP7;PHB2;PPM1A;TOMM40;U2AF2;KLHL21;SOX9;VCL;OPTN;PLK3;SCARB2;RAB11A;RAB27A;PIGK;TXNIP	BP	0.588229697
363	GO:1900181	0.054013462	2.619755245	2.858656495	6	19	negative regulation of protein localization to nucleus	KEAP1;AKAP5;FERMT1;SRI;FBXO4;PPM1A	BP	0.588229697
364	GO:0006979	0.055956308	1.642331303	11.43462598	17	76	response to oxidative stress	MSRB1;FOS;PPIF;STK26;WNT16;PXDN;SRXN1;SLC25A24;GPR37;PLK3;MGST1;AQP1;HMOX1;IMPACT;MET;RPS3;TXNIP	BP	0.588229697
365	GO:0060537	0.055956308	1.642331303	11.43462598	17	76	muscle tissue development	MEF2A;EGR2;FOS;BMP5;HEY2;BVES;NR2F2;MSC;EP300;ACTN2;DMRTA2;YBX3;EGR1;SHOX2;LOC100738836;FGFR2;SOX9	BP	0.588229697
366	GO:0032259	0.056773867	1.896041965	6.62004662	11	44	methylation	PHF1;SNRPD3;NTMT1;PRMT5;FTSJ1;FTSJ3;PAF1;NOP2;NSUN2;NSUN5;BUD23	BP	0.588229697
367	GO:0043414	0.056773867	1.896041965	6.62004662	11	44	macromolecule methylation	PHF1;SNRPD3;NTMT1;PRMT5;FTSJ1;FTSJ3;PAF1;NOP2;NSUN2;NSUN5;BUD23	BP	0.588229697
368	GO:0009100	0.056846579	1.531374078	15.64738292	22	104	glycoprotein metabolic process	BMPR2;DOLK;SLC35C2;MGEA5;GLCE;IMPAD1;GALNT15;ST8SIA2;C1GALT1C1;AATF;TMEM258;CHST14;ALG6;VEGFB;B3GALT6;MGAT4A;B3GNT2;GALNT1;ST3GAL4;GFPT1;DDOST;ST3GAL1	BP	0.588229697
369	GO:0008630	0.057514928	2.338214375	3.61093452	7	24	intrinsic apoptotic signaling pathway in response to DNA damage	BAG6;CCAR2;EP300;TMEM109;ACKR3;MIF;RPS3	BP	0.588229697
370	GO:0016358	0.057514928	2.338214375	3.61093452	7	24	dendrite development	MEF2A;EFNA1;BMP5;NEURL1;NR2E1;SLITRK5;VAMP7	BP	0.588229697
371	GO:0042158	0.057514928	2.338214375	3.61093452	7	24	lipoprotein biosynthetic process	PIGA;ATG12;ATG4C;WIPI1;WIPI2;PPM1A;PIGK	BP	0.588229697
372	GO:0051851	0.057514928	2.338214375	3.61093452	7	24	modification by host of symbiont morphology or physiology	EP300;DDX3X;REST;LOC100621006;NUCKS1;AQP1;HMOX1	BP	0.588229697
373	GO:0090304	0.057620859	1.164647817	167.0057216	184	1110	nucleic acid metabolic process	EPAS1;MEF2A;KDM5C;EGR2;EIF4A2;RBM38;SUMO1;SMNDC1;BMPR2;RELA;KEAP1;CLK1;DHX16;FOS;ATF6B;PRPF19;WDR62;ARHGEF2;BMP5;TEAD4;INTS3;CREG1;TCF19;HEY2;MYB;USP45;ACVR1B;LUM;IRF2BPL;MAPKAPK5;SNRPD3;UFL1;POLL;ZNF79;NR2F2;SIX4;SIM1;ZHX1;ILF2;SMARCB1;MORF4L1;SF3A1;LBX1;PDLIM1;CCAR2;PTGES3;NOC4L;EP300;JAG1;POLR3H;BMP2;PUS1;FZD6;LPIN1;PRPF3;POT1;DKC1;VARS;DLX5;PRMT5;OTUB1;MSX1;CDK9;TRIP13;ELAVL1;FTSJ1;NOL6;RUVBL…	BP	0.588229697
374	GO:0023056	0.057698913	1.285638645	48.59716042	59	323	positive regulation of signaling	XIAP;BMPR2;ARHGEF2;BMP5;SLC35C2;ACVR1B;PPIF;BVES;AKAP5;GOLT1B;NEURL1;NR2E1;CCAR2;TM7SF3;JAG1;BMP2;FERMT1;WNT16;WNT9A;BMP3;SRI;MUL1;ACKR3;DEDD2;RICTOR;PDGFA;FZD4;MAP3K14;WNT2B;CCNQ;CTSC;PLEKHF1;GPR37;DSTYK;PAK1;NUCKS1;VAMP7;PHB2;SHOX2;LOC100736818;PPM1A;LOC100738836;IRAK1;MYD88;FGFR2;KIT;SOX9;ALOX15;C3;INHBA;VEGFA;MIF;KITLG;ARAF;ADCYAP1;HMOX1;THBS1;RPS3;UBE2K	BP	0.588229697
375	GO:0051338	0.057753056	1.376227784	28.73702056	37	191	regulation of transferase activity	SOCS2;MAPKAPK5;NR2F2;NEURL1;PIK3IP1;ARRDC4;PTGES3;CDK20;CNPPD1;FEM1B;RPLP1;THY1;SOCS5;ASPN;MUL1;AIDA;CBL;PDGFA;FZD4;MAP3K14;CCNQ;DSTYK;PAK1;MAP3K8;GTPBP4;CCNL1;IRAK1;KIT;VEGFA;PKIA;MIF;KITLG;ADCYAP1;FBN1;THBS1;FZR1;RPS3	BP	0.588229697
376	GO:0009056	0.057993196	1.222150883	81.0955711	94	539	catabolic process	TOMM7;PNPLA3;SUMO1;KEAP1;LIPA;RAB1B;PRPF19;RANBP1;USP45;UFL1;BAG6;CCAR2;RNF139;SNX14;STX17;AZIN1;SAT2;LPIN1;PGAM2;SOCS5;ELAVL1;ATG2A;ATG12;ATG4C;GABARAPL1;WIPI1;WIPI2;CNP;EXOSC4;FOXRED2;NOCT;PCYOX1L;MUL1;RNF138;LOC100515984;PXDN;MEFV;ERLEC1;ENC1;RNF125;FEN1;PRKCG;CCNF;FUNDC1;UBQLN4;YOD1;WDR41;MAPKAPK2;CTSC;BDH2;PLEKHF1;FBXO4;CALCOCO2;TRIM65;UBE2J2;GCAT;NUDT11;NBR1;PSMD2;RNF11;RLIM;U2AF2;PLA2G7;ET…	BP	0.588229697
377	GO:0006518	0.058889736	1.350746525	32.34795508	41	215	peptide metabolic process	CPE;EIF4A2;ABCF1;MAPKAPK5;SECISBP2L;RPL30;GDAP1;RPLP1;VARS;ELAVL1;FTSJ1;MRPL17;RPL35A;RPL39;ENC1;RPL34;MRPS2;HARS;MRPL10;EIF3H;SPCS3;RPL15;RPL9;RPL21;LOC100738836;RPS23;RPL3;RPS18;RPL22;PLK3;THOP1;ANPEP;RPS4X;RPS3A;RPL23;QKI;THBS1;IMPACT;AURKA;RPL6;RPS3	BP	0.588229697
378	GO:0010508	0.05889053	2.164156831	4.363212545	8	29	positive regulation of autophagy	TOMM7;MUL1;MEFV;PLEKHF1;CALCOCO2;TRIM65;PLK3;TMEM59	BP	0.588229697
379	GO:0006511	0.059209323	1.455578883	20.01059547	27	133	ubiquitin-dependent protein catabolic process	SUMO1;KEAP1;RANBP1;USP45;UFL1;BAG6;CCAR2;RNF139;SOCS5;FOXRED2;RNF138;ERLEC1;RNF125;CCNF;UBQLN4;YOD1;FBXO4;UBE2J2;PSMD2;RNF11;RLIM;PSMC5;SUMO2;PLK3;ARAF;FZR1;UBE2K	BP	0.588229697
380	GO:0048514	0.060184265	1.489542401	17.45285018	24	116	blood vessel morphogenesis	BMPR2;EFNA1;HEY2;NR2F2;NR2E1;HPGD;JAG1;THY1;HOXA5;GBX2;ACKR3;AGGF1;FZD4;HTATIP2;VEGFB;ADGRA2;ANGPT2;FGFR2;ANGPT1;ENG;VEGFA;ANPEP;AQP1;THBS1	BP	0.588229697
381	GO:0007417	0.060272052	1.441758474	20.9133291	28	139	central nervous system development	EGR2;PRPF19;WDR62;BMP5;DPCD;ZIC1;BAG6;NR2F2;NR2E1;TTBK1;SLITRK5;FZD6;SMARCA1;TACC3;GBX2;DMRTA2;FZD4;WNT2B;DBX1;HOXB2;FGF13;ADGRA2;CDH11;FGFR2;SOX9;CEND1;INHBA;AQP1	BP	0.588229697
382	GO:0043632	0.060272052	1.441758474	20.9133291	28	139	modification-dependent macromolecule catabolic process	SUMO1;KEAP1;RANBP1;USP45;UFL1;BAG6;CCAR2;RNF139;SOCS5;FOXRED2;PCYOX1L;RNF138;ERLEC1;RNF125;CCNF;UBQLN4;YOD1;FBXO4;UBE2J2;PSMD2;RNF11;RLIM;PSMC5;SUMO2;PLK3;ARAF;FZR1;UBE2K	BP	0.588229697
383	GO:0071214	0.060452955	1.761665642	8.275058275	13	55	cellular response to abiotic stimulus	EP300;TMEM109;RUVBL2;YBX3;EGR1;REST;FBXO4;LOC100621006;NUCKS1;SOX9;SLC9A1;AQP1;IMPACT	BP	0.588229697
384	GO:0104004	0.060452955	1.761665642	8.275058275	13	55	cellular response to environmental stimulus	EP300;TMEM109;RUVBL2;YBX3;EGR1;REST;FBXO4;LOC100621006;NUCKS1;SOX9;SLC9A1;AQP1;IMPACT	BP	0.588229697
385	GO:0006139	0.060731326	1.153512234	195.4418309	213	1299	nucleobase-containing compound metabolic process	EPAS1;MEF2A;KDM5C;EGR2;EIF4A2;RBM38;SUMO1;SMNDC1;BMPR2;RELA;KEAP1;CLK1;DHX16;FOS;ATF6B;PRPF19;WDR62;ARHGEF2;BMP5;TEAD4;INTS3;CREG1;TCF19;HEY2;MYB;USP45;ACVR1B;LUM;PPIF;IRF2BPL;MAPKAPK5;AKAP5;SNRPD3;UFL1;POLL;ZNF79;NR2F2;SIX4;SIM1;ZHX1;ILF2;SMARCB1;MORF4L1;SF3A1;LBX1;PDLIM1;AK3;CCAR2;PTGES3;NOC4L;EP300;UAP1;JAG1;LOC100156879;POLR3H;BMP2;PUS1;FZD6;LPIN1;PGAM2;PRPF3;POT1;DKC1;VARS;DLX5;PRMT5;OTUB1;M…	BP	0.588229697
386	GO:0001842	0.061042139	11.3220339	0.451366815	2	3	neural fold formation	BMP5;LUZP1	BP	0.588229697
387	GO:0003186	0.061042139	11.3220339	0.451366815	2	3	tricuspid valve morphogenesis	BMPR2;HEY2	BP	0.588229697
388	GO:0006287	0.061042139	11.3220339	0.451366815	2	3	base-excision repair, gap-filling	POLL;POLD1	BP	0.588229697
389	GO:0006337	0.061042139	11.3220339	0.451366815	2	3	nucleosome disassembly	SMARCB1;GRWD1	BP	0.588229697
390	GO:0007175	0.061042139	11.3220339	0.451366815	2	3	negative regulation of epidermal growth factor-activated receptor activity	SOCS5;CBL	BP	0.588229697
391	GO:0010715	0.061042139	11.3220339	0.451366815	2	3	regulation of extracellular matrix disassembly	FSCN1;DPP4	BP	0.588229697
392	GO:0010867	0.061042139	11.3220339	0.451366815	2	3	positive regulation of triglyceride biosynthetic process	SCARB1;SREBF1	BP	0.588229697
393	GO:0014733	0.061042139	11.3220339	0.451366815	2	3	regulation of skeletal muscle adaptation	LOC100738836;TNNT1	BP	0.588229697
394	GO:0015959	0.061042139	11.3220339	0.451366815	2	3	diadenosine polyphosphate metabolic process	LOC100515984;NUDT11	BP	0.588229697
395	GO:0016074	0.061042139	11.3220339	0.451366815	2	3	snoRNA metabolic process	EXOSC4;GAR1	BP	0.588229697
396	GO:0018208	0.061042139	11.3220339	0.451366815	2	3	peptidyl-proline modification	P4HA1;NTMT1	BP	0.588229697
397	GO:0021670	0.061042139	11.3220339	0.451366815	2	3	lateral ventricle development	DPCD;AQP1	BP	0.588229697
398	GO:0030511	0.061042139	11.3220339	0.451366815	2	3	positive regulation of transforming growth factor beta receptor signaling pathway	FERMT1;THBS1	BP	0.588229697
399	GO:0030950	0.061042139	11.3220339	0.451366815	2	3	establishment or maintenance of actin cytoskeleton polarity	RICTOR;AQP1	BP	0.588229697
400	GO:0030952	0.061042139	11.3220339	0.451366815	2	3	establishment or maintenance of cytoskeleton polarity	RICTOR;AQP1	BP	0.588229697
401	GO:0031498	0.061042139	11.3220339	0.451366815	2	3	chromatin disassembly	SMARCB1;GRWD1	BP	0.588229697
402	GO:0032986	0.061042139	11.3220339	0.451366815	2	3	protein-DNA complex disassembly	SMARCB1;GRWD1	BP	0.588229697
403	GO:0033523	0.061042139	11.3220339	0.451366815	2	3	histone H2B ubiquitination	CDK9;PAF1	BP	0.588229697
404	GO:0033599	0.061042139	11.3220339	0.451366815	2	3	regulation of mammary gland epithelial cell proliferation	HOXA5;PHB2	BP	0.588229697
405	GO:0036257	0.061042139	11.3220339	0.451366815	2	3	multivesicular body organization	RAB11A;RAB27A	BP	0.588229697
406	GO:0038166	0.061042139	11.3220339	0.451366815	2	3	angiotensin-activated signaling pathway	ACTN2;AHCYL1	BP	0.588229697
407	GO:0042045	0.061042139	11.3220339	0.451366815	2	3	epithelial fluid transport	AHCYL1;AQP1	BP	0.588229697
408	GO:0042059	0.061042139	11.3220339	0.451366815	2	3	negative regulation of epidermal growth factor receptor signaling pathway	SOCS5;CBL	BP	0.588229697
409	GO:0042636	0.061042139	11.3220339	0.451366815	2	3	negative regulation of hair cycle	FERMT1;INHBA	BP	0.588229697
410	GO:0043320	0.061042139	11.3220339	0.451366815	2	3	natural killer cell degranulation	VAMP7;RAB27A	BP	0.588229697
411	GO:0043569	0.061042139	11.3220339	0.451366815	2	3	negative regulation of insulin-like growth factor receptor signaling pathway	BMP5;LOC100738836	BP	0.588229697
412	GO:0043652	0.061042139	11.3220339	0.451366815	2	3	engulfment of apoptotic cell	ALOX15;THBS1	BP	0.588229697
413	GO:0045602	0.061042139	11.3220339	0.451366815	2	3	negative regulation of endothelial cell differentiation	S1PR3;JAG1	BP	0.588229697
414	GO:0045683	0.061042139	11.3220339	0.451366815	2	3	negative regulation of epidermis development	FERMT1;INHBA	BP	0.588229697
415	GO:0045738	0.061042139	11.3220339	0.451366815	2	3	negative regulation of DNA repair	OTUB1;RPS3	BP	0.588229697
416	GO:0048755	0.061042139	11.3220339	0.451366815	2	3	branching morphogenesis of a nerve	SHOX2;FGFR2	BP	0.588229697
417	GO:0048841	0.061042139	11.3220339	0.451366815	2	3	regulation of axon extension involved in axon guidance	BMPR2;MEGF8	BP	0.588229697
418	GO:0048846	0.061042139	11.3220339	0.451366815	2	3	axon extension involved in axon guidance	BMPR2;MEGF8	BP	0.588229697
419	GO:0051036	0.061042139	11.3220339	0.451366815	2	3	regulation of endosome size	RAB5A;RAB11A	BP	0.588229697
420	GO:0051799	0.061042139	11.3220339	0.451366815	2	3	negative regulation of hair follicle development	FERMT1;INHBA	BP	0.588229697
421	GO:0055012	0.061042139	11.3220339	0.451366815	2	3	ventricular cardiac muscle cell differentiation	MEF2A;HEY2	BP	0.588229697
422	GO:0060219	0.061042139	11.3220339	0.451366815	2	3	camera-type eye photoreceptor cell differentiation	THY1;SOX9	BP	0.588229697
423	GO:0060534	0.061042139	11.3220339	0.451366815	2	3	trachea cartilage development	HOXA5;SOX9	BP	0.588229697
424	GO:0060576	0.061042139	11.3220339	0.451366815	2	3	intestinal epithelial cell development	HOXA5;YIPF6	BP	0.588229697
425	GO:0060737	0.061042139	11.3220339	0.451366815	2	3	prostate gland morphogenetic growth	FGFR2;SOX9	BP	0.588229697
426	GO:0060836	0.061042139	11.3220339	0.451366815	2	3	lymphatic endothelial cell differentiation	BMPR2;NR2F2	BP	0.588229697
427	GO:0061046	0.061042139	11.3220339	0.451366815	2	3	regulation of branching involved in lung morphogenesis	WNT2B;SOX9	BP	0.588229697
428	GO:0061110	0.061042139	11.3220339	0.451366815	2	3	dense core granule biogenesis	REST;LOC100621006	BP	0.588229697
429	GO:0061450	0.061042139	11.3220339	0.451366815	2	3	trophoblast cell migration	ACVR1B;SYDE1	BP	0.588229697
430	GO:0061462	0.061042139	11.3220339	0.451366815	2	3	protein localization to lysosome	SNX16;SCARB2	BP	0.588229697
431	GO:0070493	0.061042139	11.3220339	0.451366815	2	3	thrombin-activated receptor signaling pathway	HPGD;MET	BP	0.588229697
432	GO:0071243	0.061042139	11.3220339	0.451366815	2	3	cellular response to arsenic-containing substance	PPIF;HMOX1	BP	0.588229697
433	GO:0071474	0.061042139	11.3220339	0.451366815	2	3	cellular hyperosmotic response	YBX3;AQP1	BP	0.588229697
434	GO:0071526	0.061042139	11.3220339	0.451366815	2	3	semaphorin-plexin signaling pathway	ARHGDIA;MET	BP	0.588229697
435	GO:0071543	0.061042139	11.3220339	0.451366815	2	3	diphosphoinositol polyphosphate metabolic process	LOC100515984;NUDT11	BP	0.588229697
436	GO:0071599	0.061042139	11.3220339	0.451366815	2	3	otic vesicle development	FGFR2;SOX9	BP	0.588229697
437	GO:0090131	0.061042139	11.3220339	0.451366815	2	3	mesenchyme migration	ACTC1;ACTA2	BP	0.588229697
438	GO:0090151	0.061042139	11.3220339	0.451366815	2	3	establishment of protein localization to mitochondrial membrane	TOMM7;TIMM13	BP	0.588229697
439	GO:0090344	0.061042139	11.3220339	0.451366815	2	3	negative regulation of cell aging	MIF;FZR1	BP	0.588229697
440	GO:0090400	0.061042139	11.3220339	0.451366815	2	3	stress-induced premature senescence	MAPKAPK5;WNT16	BP	0.588229697
441	GO:0097503	0.061042139	11.3220339	0.451366815	2	3	sialylation	ST3GAL4;ST3GAL1	BP	0.588229697
442	GO:1901163	0.061042139	11.3220339	0.451366815	2	3	regulation of trophoblast cell migration	ACVR1B;SYDE1	BP	0.588229697
443	GO:1901185	0.061042139	11.3220339	0.451366815	2	3	negative regulation of ERBB signaling pathway	SOCS5;CBL	BP	0.588229697
444	GO:1901407	0.061042139	11.3220339	0.451366815	2	3	regulation of phosphorylation of RNA polymerase II C-terminal domain	CCNQ;CCNL1	BP	0.588229697
445	GO:1901409	0.061042139	11.3220339	0.451366815	2	3	positive regulation of phosphorylation of RNA polymerase II C-terminal domain	CCNQ;CCNL1	BP	0.588229697
446	GO:1902284	0.061042139	11.3220339	0.451366815	2	3	neuron projection extension involved in neuron projection guidance	BMPR2;MEGF8	BP	0.588229697
447	GO:1902630	0.061042139	11.3220339	0.451366815	2	3	regulation of membrane hyperpolarization	TRPC1;KCNMA1	BP	0.588229697
448	GO:1902632	0.061042139	11.3220339	0.451366815	2	3	positive regulation of membrane hyperpolarization	TRPC1;KCNMA1	BP	0.588229697
449	GO:1903055	0.061042139	11.3220339	0.451366815	2	3	positive regulation of extracellular matrix organization	FSCN1;SOX9	BP	0.588229697
450	GO:1903846	0.061042139	11.3220339	0.451366815	2	3	positive regulation of cellular response to transforming growth factor beta stimulus	FERMT1;THBS1	BP	0.588229697
451	GO:1904385	0.061042139	11.3220339	0.451366815	2	3	cellular response to angiotensin	ACTN2;AHCYL1	BP	0.588229697
452	GO:1905214	0.061042139	11.3220339	0.451366815	2	3	regulation of RNA binding	CDK9;NUCKS1	BP	0.588229697
453	GO:1990776	0.061042139	11.3220339	0.451366815	2	3	response to angiotensin	ACTN2;AHCYL1	BP	0.588229697
454	GO:2000705	0.061042139	11.3220339	0.451366815	2	3	regulation of dense core granule biogenesis	REST;LOC100621006	BP	0.588229697
455	GO:0070727	0.062049093	1.265796389	53.41173978	64	355	cellular macromolecule localization	CPE;TOMM7;EGR2;HPS6;SUMO1;KEAP1;PRPF19;RANBP1;STX7;GOLPH3L;AKAP5;ZIC1;BAG6;NUP214;SEC23A;STX17;ACTN2;AP1B1;SNX16;FERMT1;ATG4C;WIPI1;WIPI2;NOL6;RUVBL2;AHCYL1;SRI;PAF1;TBC1D10B;PEX16;ERLEC1;STYX;TBC1D17;TUB;GNL3L;TIMM44;PEX14;PLEKHF1;FBXO4;UBE2J2;FGF13;RHOQ;NUP85;SPCS3;AKAP1;TIMM13;FYTTD1;IPO13;SSR3;VAMP7;PHB2;PPM1A;TOMM40;U2AF2;KLHL21;SOX9;VCL;OPTN;PLK3;SCARB2;RAB11A;RAB27A;PIGK;TXNIP	BP	0.588229697
456	GO:0003170	0.062086816	2.836170213	2.256834075	5	15	heart valve development	BMPR2;HEY2;JAG1;SHOX2;SOX9	BP	0.588229697
457	GO:0048010	0.062086816	2.836170213	2.256834075	5	15	vascular endothelial growth factor receptor signaling pathway	BMPR2;FZD4;VEGFB;MAPKAPK2;VEGFA	BP	0.588229697
458	GO:0065002	0.062086816	2.836170213	2.256834075	5	15	intracellular protein transmembrane transport	TOMM7;PEX16;TIMM44;PEX14;TIMM13	BP	0.588229697
459	GO:0071806	0.062086816	2.836170213	2.256834075	5	15	protein transmembrane transport	TOMM7;PEX16;TIMM44;PEX14;TIMM13	BP	0.588229697
460	GO:2000177	0.062086816	2.836170213	2.256834075	5	15	regulation of neural precursor cell proliferation	NR2E1;SMARCA1;DMRTA2;DISP3;CEND1	BP	0.588229697
461	GO:0043410	0.062168489	1.512538526	15.79783853	22	105	positive regulation of MAPK cascade	ARHGEF2;WNT16;MUL1;ACKR3;PDGFA;FZD4;CCNQ;GPR37;DSTYK;PAK1;PHB2;IRAK1;FGFR2;KIT;ALOX15;VEGFA;MIF;KITLG;ARAF;ADCYAP1;THBS1;RPS3	BP	0.588229697
462	GO:0031323	0.062416821	1.155923507	180.9980928	198	1203	regulation of cellular metabolic process	MEF2A;KDM5C;XIAP;SOCS2;TOMM7;EGR2;RBM38;SUMO1;BMPR2;RELA;KEAP1;CLK1;SERPING1;ABCF1;FOS;EFNA1;ATF6B;PRPF19;ARHGEF2;BMP5;CREG1;TCF19;HEY2;MYB;ACVR1B;LUM;PPIF;IRF2BPL;BVES;MAPKAPK5;PHF1;AKAP5;UFL1;ZNF79;BAG6;NR2F2;SIX4;ZHX1;ILF2;SMARCB1;MORF4L1;SF3A1;NEURL1;LBX1;PIK3IP1;ORMDL1;PDLIM1;CCAR2;ARRDC4;PTGES3;EP300;SECISBP2L;JAG1;CDK20;BMP2;FZD6;CNPPD1;FEM1B;RPLP1;LPIN1;PGAM2;THY1;DLX5;PRMT5;OTUB1;MSX1;SO…	BP	0.588229697
463	GO:0031647	0.062990028	1.796561605	7.52278025	12	50	regulation of protein stability	TOMM7;SUMO1;CDC37;BAG6;CCAR2;EP300;MUL1;NCLN;GNL3L;FBXO4;GTPBP4;PHB2	BP	0.588229697
464	GO:0019222	0.06497862	1.150144437	194.8400085	212	1295	regulation of metabolic process	MEF2A;KDM5C;XIAP;SOCS2;TOMM7;EGR2;EIF4A2;RBM38;SUMO1;BMPR2;RELA;KEAP1;CLK1;SERPING1;ABCF1;FOS;EFNA1;ATF6B;PRPF19;ARHGEF2;BMP5;ACTC1;CREG1;SLC35C2;TCF19;HEY2;MYB;ACVR1B;LUM;PPIF;IRF2BPL;BVES;MAPKAPK5;PHF1;AKAP5;UFL1;ZNF79;BAG6;NR2F2;SIX4;ZHX1;ILF2;SMARCB1;MORF4L1;SF3A1;NEURL1;LBX1;PIK3IP1;ORMDL1;PDLIM1;CCAR2;ARRDC4;PTGES3;CIART;EP300;SECISBP2L;JAG1;CDK20;BMP2;FZD6;CNPPD1;FERMT1;FEM1B;AZIN1;RPLP1;L…	BP	0.588229697
465	GO:0023014	0.065031574	1.371943176	27.23246451	35	181	signal transduction by protein phosphorylation	MEF2A;ARHGEF2;MAPKAPK5;BMP2;WNT16;BMP3;MUL1;ACKR3;STYX;AIDA;PDGFA;FZD4;MAP3K14;CCNQ;MAPKAPK2;GPR37;FGF13;DSTYK;PAK1;MAP3K8;C13H3orf33;PHB2;IRAK1;FGFR2;KIT;SOX9;ALOX15;INHBA;VEGFA;MIF;KITLG;ARAF;ADCYAP1;THBS1;RPS3	BP	0.588229697
466	GO:0016567	0.065928846	1.416569399	21.96651833	29	146	protein ubiquitination	SOCS2;ASB6;KEAP1;PRPF19;UFL1;NEURL1;ARRDC4;RNF139;FEM1B;OTUB1;SOCS5;CDK9;PAF1;RNF138;ENC1;RNF125;PRKCG;CCNF;GNL3L;FBXO4;UBE2J2;KBTBD3;KLHL15;GTPBP4;KLHDC8A;U2AF2;FZR1;RPS3;UBE2K	BP	0.588229697
467	GO:0033674	0.06596222	1.516231559	15.0455605	21	100	positive regulation of kinase activity	NEURL1;CDK20;RPLP1;MUL1;PDGFA;FZD4;MAP3K14;CCNQ;DSTYK;PAK1;MAP3K8;CCNL1;IRAK1;KIT;VEGFA;MIF;KITLG;ADCYAP1;FBN1;THBS1;RPS3	BP	0.588229697
468	GO:0051171	0.066992508	1.154909079	171.6698453	188	1141	regulation of nitrogen compound metabolic process	MEF2A;KDM5C;XIAP;SOCS2;EGR2;RBM38;SUMO1;BMPR2;RELA;KEAP1;CLK1;SERPING1;ABCF1;FOS;EFNA1;ATF6B;PRPF19;ARHGEF2;BMP5;CREG1;TCF19;HEY2;MYB;ACVR1B;LUM;PPIF;IRF2BPL;MAPKAPK5;PHF1;AKAP5;UFL1;ZNF79;BAG6;NR2F2;SIX4;ZHX1;ILF2;SMARCB1;MORF4L1;SF3A1;NEURL1;LBX1;ORMDL1;PDLIM1;CCAR2;ARRDC4;PTGES3;EP300;SECISBP2L;JAG1;CDK20;BMP2;FZD6;CNPPD1;FEM1B;AZIN1;RPLP1;LPIN1;PGAM2;THY1;DLX5;PRMT5;OTUB1;MSX1;SOCS5;CDK9;ELAV…	BP	0.588229697
469	GO:0007389	0.067705605	1.547260699	13.39054885	19	89	pattern specification process	EGR2;BMPR2;BMP5;HEY2;DPCD;ZIC1;NR2F2;EP300;HOXA5;MEGF8;GBX2;DMRTA2;AIDA;HOXA9;WNT2B;DBX1;HOXB2;HOXA10;FGFR2	BP	0.588229697
470	GO:0006986	0.067722351	2.432021104	3.0091121	6	20	response to unfolded protein	ATF6B;EP300;TM7SF3;CREB3L1;YOD1;OPTN	BP	0.588229697
471	GO:0030902	0.067722351	2.432021104	3.0091121	6	20	hindbrain development	EGR2;BMP5;GBX2;FZD4;HOXB2;CEND1	BP	0.588229697
472	GO:1900193	0.067722351	2.432021104	3.0091121	6	20	regulation of oocyte maturation	AKAP5;AKAP1;PRKAR1A;NPPC;FZR1;AURKA	BP	0.588229697
473	GO:0016072	0.06838949	1.720262921	8.42551388	13	56	rRNA metabolic process	NOC4L;NOL6;EXOSC4;FTSJ3;WDR12;RPL35A;NOP2;GAR1;NOL9;UTP20;NSUN5;SART1;BUD23	BP	0.588229697
474	GO:0032984	0.06838949	1.720262921	8.42551388	13	56	macromolecular complex disassembly	ARHGEF2;SMARCB1;SNX14;STX17;ACTN2;UBQLN4;CAPG;GRWD1;CALCOCO2;FGF13;SH3GL1;STMN4;CFL1	BP	0.588229697
475	GO:0001944	0.069087946	1.427891654	20.31150668	27	135	vasculature development	BMPR2;EFNA1;HEY2;NR2F2;NR2E1;HPGD;JAG1;THY1;HOXA5;MEGF8;GBX2;ACKR3;RIC8A;AGGF1;FZD4;HTATIP2;VEGFB;ADGRA2;LUZP1;ANGPT2;FGFR2;ANGPT1;ENG;VEGFA;ANPEP;AQP1;THBS1	BP	0.588229697
476	GO:0060828	0.069215018	1.966805662	5.265946175	9	35	regulation of canonical Wnt signaling pathway	XIAP;CCAR2;FZD6;FERMT1;WNT2B;EGR1;APC2;FGFR2;SOX9	BP	0.588229697
477	GO:0090150	0.069215018	1.966805662	5.265946175	9	35	establishment of protein localization to membrane	TOMM7;GOLPH3L;BAG6;ATG4C;PEX16;TIMM13;SSR3;VAMP7;RAB11A	BP	0.588229697
478	GO:0010737	0.069869501	3.239174423	1.655011655	4	11	protein kinase A signaling	AKAP5;AKAP1;MIF;FBN1	BP	0.588229697
479	GO:0030032	0.069869501	3.239174423	1.655011655	4	11	lamellipodium assembly	FSCN1;NUP85;KIT;VCL	BP	0.588229697
480	GO:0031648	0.069869501	3.239174423	1.655011655	4	11	protein destabilization	EP300;MUL1;NCLN;FBXO4	BP	0.588229697
481	GO:0042058	0.069869501	3.239174423	1.655011655	4	11	regulation of epidermal growth factor receptor signaling pathway	ARHGEF2;NEURL1;SOCS5;CBL	BP	0.588229697
482	GO:0042771	0.069869501	3.239174423	1.655011655	4	11	intrinsic apoptotic signaling pathway in response to DNA damage by p53 class mediator	BAG6;EP300;TMEM109;MIF	BP	0.588229697
483	GO:0043277	0.069869501	3.239174423	1.655011655	4	11	apoptotic cell clearance	PEAR1;ALOX15;SCARB1;THBS1	BP	0.588229697
484	GO:0045746	0.069869501	3.239174423	1.655011655	4	11	negative regulation of Notch signaling pathway	HEY2;NEURL1;PEAR1;MMP14	BP	0.588229697
485	GO:0097352	0.069869501	3.239174423	1.655011655	4	11	autophagosome maturation	SNX14;STX17;UBQLN4;CALCOCO2	BP	0.588229697
486	GO:1901184	0.069869501	3.239174423	1.655011655	4	11	regulation of ERBB signaling pathway	ARHGEF2;NEURL1;SOCS5;CBL	BP	0.588229697
487	GO:2000736	0.069869501	3.239174423	1.655011655	4	11	regulation of stem cell differentiation	JAG1;REST;LOC100621006;SOX9	BP	0.588229697
488	GO:0043484	0.069943294	2.207760392	3.761390125	7	25	regulation of RNA splicing	RBM38;CLK1;PRPF19;SF3A1;U2AF2;PTBP1;PTBP3	BP	0.588229697
489	GO:1903052	0.069943294	2.207760392	3.761390125	7	25	positive regulation of proteolysis involved in cellular protein catabolic process	SUMO1;BAG6;SOCS5;RNF138;RNF125;SUMO2;PLK3	BP	0.588229697
490	GO:0045860	0.070000811	1.520386473	14.29328248	20	95	positive regulation of protein kinase activity	NEURL1;CDK20;RPLP1;MUL1;PDGFA;FZD4;MAP3K14;CCNQ;PAK1;MAP3K8;CCNL1;IRAK1;KIT;VEGFA;MIF;KITLG;ADCYAP1;FBN1;THBS1;RPS3	BP	0.588229697
491	GO:0035148	0.070177121	2.065268065	4.51366815	8	30	tube formation	BMP5;FZD6;LUZP1;DVL2;FGFR2;SOX9;VEGFA;SDC4	BP	0.588229697
492	GO:0071478	0.070177121	2.065268065	4.51366815	8	30	cellular response to radiation	EP300;TMEM109;RUVBL2;EGR1;FBXO4;NUCKS1;AQP1;IMPACT	BP	0.588229697
493	GO:0090100	0.070177121	2.065268065	4.51366815	8	30	positive regulation of transmembrane receptor protein serine/threonine kinase signaling pathway	BMPR2;BMP5;ACVR1B;BMP2;FERMT1;BMP3;INHBA;THBS1	BP	0.588229697
494	GO:1901568	0.070177121	2.065268065	4.51366815	8	30	fatty acid derivative metabolic process	FAM213B;PTGES3;HPGD;FAR2;FAR1;ALOX15;OXCT1;MIF	BP	0.588229697
495	GO:1903828	0.070177121	2.065268065	4.51366815	8	30	negative regulation of cellular protein localization	KEAP1;AKAP5;ACTN2;FERMT1;SRI;FBXO4;RHOQ;PPM1A	BP	0.588229697
496	GO:0010647	0.070684552	1.267046117	48.29624921	58	321	positive regulation of cell communication	XIAP;BMPR2;ARHGEF2;BMP5;SLC35C2;ACVR1B;PPIF;AKAP5;GOLT1B;NEURL1;NR2E1;CCAR2;TM7SF3;JAG1;BMP2;FERMT1;WNT16;WNT9A;BMP3;SRI;MUL1;ACKR3;DEDD2;RICTOR;PDGFA;FZD4;MAP3K14;WNT2B;CCNQ;CTSC;PLEKHF1;GPR37;DSTYK;PAK1;NUCKS1;VAMP7;PHB2;SHOX2;LOC100736818;PPM1A;LOC100738836;IRAK1;MYD88;FGFR2;KIT;SOX9;ALOX15;C3;INHBA;VEGFA;MIF;KITLG;ARAF;ADCYAP1;HMOX1;THBS1;RPS3;UBE2K	BP	0.588229697
497	GO:2000112	0.072447497	1.181066465	107.5757576	121	715	regulation of cellular macromolecule biosynthetic process	MEF2A;KDM5C;EGR2;SUMO1;BMPR2;RELA;KEAP1;ABCF1;FOS;ATF6B;ARHGEF2;BMP5;CREG1;TCF19;HEY2;MYB;ACVR1B;LUM;IRF2BPL;MAPKAPK5;UFL1;ZNF79;NR2F2;SIX4;ZHX1;ILF2;SMARCB1;MORF4L1;LBX1;PDLIM1;CCAR2;PTGES3;EP300;SECISBP2L;JAG1;BMP2;FZD6;LPIN1;DLX5;PRMT5;MSX1;CDK9;ELAVL1;RUVBL2;BMP3;MEGF8;AATF;PAF1;ANKRA2;DDX3X;CREB3L1;ENC1;YBX3;BRMS1;RIPK4;TAF15;LEO1;HOXA9;MLX;CBX5;FOXN2;FZD4;CCNQ;EGR1;REST;DBX1;GNL3L;ZNF667;MA…	BP	0.588229697
498	GO:0043549	0.072808754	1.375474083	24.82517483	32	165	regulation of kinase activity	SOCS2;NR2F2;NEURL1;PIK3IP1;CDK20;CNPPD1;RPLP1;THY1;SOCS5;ASPN;MUL1;AIDA;CBL;PDGFA;FZD4;MAP3K14;CCNQ;DSTYK;PAK1;MAP3K8;GTPBP4;CCNL1;IRAK1;KIT;VEGFA;PKIA;MIF;KITLG;ADCYAP1;FBN1;THBS1;RPS3	BP	0.588229697
499	GO:0001568	0.073422286	1.427266082	19.55922865	26	130	blood vessel development	BMPR2;EFNA1;HEY2;NR2F2;NR2E1;HPGD;JAG1;THY1;HOXA5;MEGF8;GBX2;ACKR3;AGGF1;FZD4;HTATIP2;VEGFB;ADGRA2;LUZP1;ANGPT2;FGFR2;ANGPT1;ENG;VEGFA;ANPEP;AQP1;THBS1	BP	0.588229697
500	GO:0001522	0.074184059	4.248585573	1.053189235	3	7	pseudouridine synthesis	PUS1;DKC1;GAR1	BP	0.588229697
501	GO:0001754	0.074184059	4.248585573	1.053189235	3	7	eye photoreceptor cell differentiation	THY1;MFRP;SOX9	BP	0.588229697
502	GO:0001954	0.074184059	4.248585573	1.053189235	3	7	positive regulation of cell-matrix adhesion	FERMT1;THY1;VEGFA	BP	0.588229697
503	GO:0006378	0.074184059	4.248585573	1.053189235	3	7	mRNA polyadenylation	CDK9;AHCYL1;PAF1	BP	0.588229697
504	GO:0009410	0.074184059	4.248585573	1.053189235	3	7	response to xenobiotic stimulus	UGT1A6;SLITRK5;AHR	BP	0.588229697
505	GO:0010738	0.074184059	4.248585573	1.053189235	3	7	regulation of protein kinase A signaling	AKAP5;AKAP1;MIF	BP	0.588229697
506	GO:0016180	0.074184059	4.248585573	1.053189235	3	7	snRNA processing	INTS3;EXOSC4;INTS5	BP	0.588229697
507	GO:0030520	0.074184059	4.248585573	1.053189235	3	7	intracellular estrogen receptor signaling pathway	UFL1;PAK1;PHB2	BP	0.588229697
508	GO:0031952	0.074184059	4.248585573	1.053189235	3	7	regulation of protein autophosphorylation	PDGFA;VEGFA;IMPACT	BP	0.588229697
509	GO:0033233	0.074184059	4.248585573	1.053189235	3	7	regulation of protein sumoylation	MUL1;EGR1;GNL3L	BP	0.588229697
510	GO:0043631	0.074184059	4.248585573	1.053189235	3	7	RNA polyadenylation	CDK9;AHCYL1;PAF1	BP	0.588229697
511	GO:0043922	0.074184059	4.248585573	1.053189235	3	7	negative regulation by host of viral transcription	REST;LOC100621006;HMOX1	BP	0.588229697
512	GO:0045005	0.074184059	4.248585573	1.053189235	3	7	DNA-dependent DNA replication maintenance of fidelity	CDK9;POLD1;NUCKS1	BP	0.588229697
513	GO:0048814	0.074184059	4.248585573	1.053189235	3	7	regulation of dendrite morphogenesis	EFNA1;NR2E1;VAMP7	BP	0.588229697
514	GO:0050922	0.074184059	4.248585573	1.053189235	3	7	negative regulation of chemotaxis	MIF;CYP19A1;THBS1	BP	0.588229697
515	GO:1902369	0.074184059	4.248585573	1.053189235	3	7	negative regulation of RNA catabolic process	ELAVL1;NOCT;MAPKAPK2	BP	0.588229697
516	GO:1902373	0.074184059	4.248585573	1.053189235	3	7	negative regulation of mRNA catabolic process	ELAVL1;NOCT;MAPKAPK2	BP	0.588229697
517	GO:1903053	0.074184059	4.248585573	1.053189235	3	7	regulation of extracellular matrix organization	FSCN1;SOX9;DPP4	BP	0.588229697
518	GO:1903146	0.074184059	4.248585573	1.053189235	3	7	regulation of autophagy of mitochondrion	TOMM7;MUL1;U2AF2	BP	0.588229697
519	GO:1905314	0.074184059	4.248585573	1.053189235	3	7	semi-lunar valve development	BMPR2;HEY2;JAG1	BP	0.588229697
520	GO:0006397	0.074301693	1.525081022	13.54100445	19	90	mRNA processing	SMNDC1;DHX16;PRPF19;SNRPD3;SF3A1;PRPF3;CDK9;AHCYL1;PAF1;DHX8;PRPF31;SART1;XAB2;LUC7L;U2AF2;DCPS;PTBP1;QKI;PTBP3	BP	0.588229697
521	GO:0009199	0.074301693	1.525081022	13.54100445	19	90	ribonucleoside triphosphate metabolic process	PPIF;AK3;LOC100156879;PGAM2;ATP5G3;MBIP;NDUFS6;NDUFA10;NDUFV1;RHOQ;CTPS1;ATP5I;ATP5G1;ND2;COX1;ATP6;ND4L;ND4;ND5	BP	0.588229697
522	GO:0048736	0.074803867	1.786797466	6.92095783	11	46	appendage development	BMPR2;NR2F2;IMPAD1;FZD6;WNT9A;MEGF8;HOXA9;HOXA10;SHOX2;FGFR2;SOX9	BP	0.588229697
523	GO:0060173	0.074803867	1.786797466	6.92095783	11	46	limb development	BMPR2;NR2F2;IMPAD1;FZD6;WNT9A;MEGF8;HOXA9;HOXA10;SHOX2;FGFR2;SOX9	BP	0.588229697
524	GO:0003002	0.076103744	1.561676675	11.8859928	17	79	regionalization	EGR2;BMPR2;HEY2;DPCD;NR2F2;EP300;HOXA5;MEGF8;GBX2;DMRTA2;AIDA;HOXA9;WNT2B;DBX1;HOXB2;HOXA10;FGFR2	BP	0.588229697
525	GO:0017038	0.076103744	1.561676675	11.8859928	17	79	protein import	TOMM7;KEAP1;RANBP1;AKAP5;ZIC1;NUP214;FERMT1;SRI;PEX16;TIMM44;PEX14;NUP85;TIMM13;IPO13;PHB2;PPM1A;TXNIP	BP	0.588229697
526	GO:0030198	0.077832169	1.833179724	6.168679805	10	41	extracellular matrix organization	P4HA1;POSTN;LUM;NR2E1;FERMT1;FSCN1;PXDN;RIC8A;SOX9;DPP4	BP	0.588229697
527	GO:0043062	0.077832169	1.833179724	6.168679805	10	41	extracellular structure organization	P4HA1;POSTN;LUM;NR2E1;FERMT1;FSCN1;PXDN;RIC8A;SOX9;DPP4	BP	0.588229697
528	GO:0070374	0.077832169	1.833179724	6.168679805	10	41	positive regulation of ERK1 and ERK2 cascade	ARHGEF2;ACKR3;PDGFA;DSTYK;PHB2;FGFR2;ALOX15;MIF;ARAF;ADCYAP1	BP	0.588229697
529	GO:1903311	0.077832169	1.833179724	6.168679805	10	41	regulation of mRNA metabolic process	PRPF19;SF3A1;CDK9;ELAVL1;AHCYL1;NOCT;PAF1;MAPKAPK2;U2AF2;PTBP1	BP	0.588229697
530	GO:0006412	0.078791388	1.343276162	27.68383132	35	184	translation	EIF4A2;ABCF1;MAPKAPK5;SECISBP2L;RPL30;RPLP1;VARS;ELAVL1;FTSJ1;MRPL17;RPL35A;RPL39;ENC1;RPL34;MRPS2;HARS;MRPL10;EIF3H;RPL15;RPL9;RPL21;LOC100738836;RPS23;RPL3;RPS18;RPL22;RPS4X;RPS3A;RPL23;QKI;THBS1;IMPACT;AURKA;RPL6;RPS3	BP	0.588229697
531	GO:0006886	0.079176603	1.31130429	33.1002331	41	220	intracellular protein transport	TOMM7;EGR2;KEAP1;RANBP1;STX7;AKAP5;ZIC1;NUP214;SEC23A;STX17;AP1B1;SNX16;FERMT1;ATG4C;NOL6;AHCYL1;SRI;TBC1D10B;PEX16;ERLEC1;STYX;TBC1D17;TIMM44;PEX14;UBE2J2;NUP85;SPCS3;TIMM13;FYTTD1;IPO13;SSR3;VAMP7;PHB2;PPM1A;TOMM40;U2AF2;OPTN;PLK3;SCARB2;RAB27A;TXNIP	BP	0.588229697
532	GO:0001934	0.079240521	1.320646567	31.29476584	39	208	positive regulation of protein phosphorylation	BMPR2;ARHGEF2;BMP5;NEURL1;CDK20;BMP2;RPLP1;CDK9;WNT16;BMP3;MUL1;ACKR3;PDGFA;FZD4;MAP3K14;CCNQ;GPR37;DSTYK;PAK1;MAP3K8;CCNL1;PHB2;LOC100736818;IRAK1;FGFR2;KIT;SOX9;ALOX15;C3;INHBA;VEGFA;MIF;KITLG;ARAF;ADCYAP1;FBN1;THBS1;RPS3;UBE2K	BP	0.588229697
533	GO:0006354	0.079552439	2.577691812	2.40728968	5	16	DNA-templated transcription, elongation	CCAR2;CDK9;PAF1;LEO1;ELL2	BP	0.588229697
534	GO:0021987	0.079552439	2.577691812	2.40728968	5	16	cerebral cortex development	WDR62;NR2E1;TACC3;DMRTA2;FGF13	BP	0.588229697
535	GO:0042308	0.079552439	2.577691812	2.40728968	5	16	negative regulation of protein import into nucleus	KEAP1;AKAP5;FERMT1;SRI;PPM1A	BP	0.588229697
536	GO:1904590	0.079552439	2.577691812	2.40728968	5	16	negative regulation of protein import	KEAP1;AKAP5;FERMT1;SRI;PPM1A	BP	0.588229697
537	GO:0010632	0.080547825	1.893485497	5.41640178	9	36	regulation of epithelial cell migration	BMPR2;NR2F2;NR2E1;ADGRA2;SOX9;VEGFA;THBS1;RAB11A;MET	BP	0.588229697
538	GO:0030111	0.080982938	1.705873926	7.82369146	12	52	regulation of Wnt signaling pathway	XIAP;CCAR2;FZD6;FERMT1;TSC2;WNT2B;EGR1;APC2;PPM1A;SHISA2;FGFR2;SOX9	BP	0.588229697
539	GO:1905114	0.081316004	1.503517447	13.69146006	19	91	cell surface receptor signaling pathway involved in cell-cell signaling	XIAP;CPE;RAB5A;CCAR2;FZD6;FERMT1;TSC2;WNT16;WNT9A;FZD4;DIXDC1;WNT2B;EGR1;APC2;DVL2;PPM1A;SHISA2;FGFR2;SOX9	BP	0.588229697
540	GO:0006914	0.081694978	1.441431931	17.15193897	23	114	autophagy	TOMM7;RAB1B;SNX14;STX17;ATG2A;ATG12;ATG4C;GABARAPL1;WIPI1;WIPI2;MUL1;MEFV;FUNDC1;UBQLN4;WDR41;PLEKHF1;CALCOCO2;TRIM65;NBR1;U2AF2;OPTN;PLK3;TMEM59	BP	0.588229697
541	GO:0061919	0.081694978	1.441431931	17.15193897	23	114	process utilizing autophagic mechanism	TOMM7;RAB1B;SNX14;STX17;ATG2A;ATG12;ATG4C;GABARAPL1;WIPI1;WIPI2;MUL1;MEFV;FUNDC1;UBQLN4;WDR41;PLEKHF1;CALCOCO2;TRIM65;NBR1;U2AF2;OPTN;PLK3;TMEM59	BP	0.588229697
542	GO:0016331	0.082694754	1.974978323	4.664123755	8	31	morphogenesis of embryonic epithelium	BMP5;FZD6;WNT2B;LUZP1;DVL2;FGFR2;SOX9;SDC4	BP	0.588229697
543	GO:0032436	0.083262399	2.269318182	3.159567705	6	21	positive regulation of proteasomal ubiquitin-dependent protein catabolic process	SUMO1;SOCS5;RNF138;RNF125;SUMO2;PLK3	BP	0.588229697
544	GO:0009967	0.083578842	1.259183522	45.1366815	54	300	positive regulation of signal transduction	XIAP;BMPR2;ARHGEF2;BMP5;SLC35C2;ACVR1B;PPIF;AKAP5;GOLT1B;NEURL1;CCAR2;JAG1;BMP2;FERMT1;WNT16;WNT9A;BMP3;MUL1;ACKR3;DEDD2;RICTOR;PDGFA;FZD4;MAP3K14;WNT2B;CCNQ;CTSC;PLEKHF1;GPR37;DSTYK;PAK1;NUCKS1;PHB2;SHOX2;LOC100736818;PPM1A;LOC100738836;IRAK1;MYD88;FGFR2;KIT;SOX9;ALOX15;C3;INHBA;VEGFA;MIF;KITLG;ARAF;ADCYAP1;HMOX1;THBS1;RPS3;UBE2K	BP	0.588229697
545	GO:0006338	0.083847273	2.091038407	3.91184573	7	26	chromatin remodeling	SMARCB1;MORF4L1;SMARCA1;ACTR6;RUVBL2;TADA2B;SOX9	BP	0.588229697
546	GO:0050684	0.083847273	2.091038407	3.91184573	7	26	regulation of mRNA processing	PRPF19;SF3A1;CDK9;AHCYL1;PAF1;U2AF2;PTBP1	BP	0.588229697
547	GO:0072175	0.083847273	2.091038407	3.91184573	7	26	epithelial tube formation	BMP5;FZD6;LUZP1;DVL2;FGFR2;SOX9;SDC4	BP	0.588229697
548	GO:0010604	0.084617099	1.180152039	94.93748676	107	631	positive regulation of macromolecule metabolic process	MEF2A;EGR2;SUMO1;BMPR2;RELA;ABCF1;PRPF19;ARHGEF2;BMP5;ACTC1;HEY2;MYB;ACVR1B;LUM;IRF2BPL;BVES;MAPKAPK5;PHF1;BAG6;NR2F2;ILF2;NEURL1;ARRDC4;PTGES3;EP300;JAG1;CDK20;BMP2;RPLP1;SOCS5;CDK9;ELAVL1;HOXA5;WNT16;RUVBL2;BMP3;NOCT;AATF;PAF1;MUL1;ACKR3;DDX3X;RNF138;CREB3L1;MEFV;RNF125;UBAP2L;PRKCG;LEO1;HOXA9;MLX;PDGFA;FOXN2;FZD4;MAP3K14;CCNQ;EGR1;REST;MAPKAPK2;HOXB2;FBXO4;GPR37;RHOQ;DSTYK;BUD23;PAK1;NUP85;LOC…	BP	0.588229697
549	GO:0031329	0.086687792	1.377844069	21.66560712	28	144	regulation of cellular catabolic process	TOMM7;SUMO1;UFL1;BAG6;CCAR2;PGAM2;SOCS5;ELAVL1;NOCT;MUL1;RNF138;MEFV;RNF125;PRKCG;UBQLN4;WDR41;MAPKAPK2;PLEKHF1;CALCOCO2;TRIM65;U2AF2;SCARB1;SUMO2;PLK3;ARAF;PSME3;TMEM59;UBE2K	BP	0.588229697
550	GO:0031401	0.087068901	1.278936133	37.91481246	46	252	positive regulation of protein modification process	BMPR2;ARHGEF2;BMP5;PHF1;NEURL1;ARRDC4;CDK20;BMP2;RPLP1;CDK9;WNT16;RUVBL2;BMP3;PAF1;MUL1;ACKR3;PDGFA;FZD4;MAP3K14;CCNQ;FBXO4;GPR37;DSTYK;PAK1;TADA2B;MAP3K8;CCNL1;PHB2;LOC100736818;IRAK1;FGFR2;KIT;SOX9;ALOX15;C3;INHBA;VEGFA;MIF;KITLG;ARAF;ADCYAP1;FBN1;THBS1;FZR1;RPS3;UBE2K	BP	0.588229697
551	GO:0045859	0.087788268	1.359593838	23.47107438	30	156	regulation of protein kinase activity	SOCS2;NR2F2;NEURL1;CDK20;CNPPD1;RPLP1;THY1;SOCS5;ASPN;MUL1;AIDA;CBL;PDGFA;FZD4;MAP3K14;CCNQ;PAK1;MAP3K8;GTPBP4;CCNL1;IRAK1;KIT;VEGFA;PKIA;MIF;KITLG;ADCYAP1;FBN1;THBS1;RPS3	BP	0.588229697
552	GO:0043254	0.088754336	1.482544654	13.84191566	19	92	regulation of protein complex assembly	SUMO1;TPPP;HEY2;ARPC1A;ARPC1B;FSCN1;PFN1;MEFV;NCLN;CAPG;CDC42EP3;CDC42EP1;PPM1A;ALOX15;PSMC5;VEGFA;IMPACT;MET;RPS3	BP	0.588229697
553	GO:0043043	0.08901565	1.324797645	27.98474253	35	186	peptide biosynthetic process	EIF4A2;ABCF1;MAPKAPK5;SECISBP2L;RPL30;RPLP1;VARS;ELAVL1;FTSJ1;MRPL17;RPL35A;RPL39;ENC1;RPL34;MRPS2;HARS;MRPL10;EIF3H;RPL15;RPL9;RPL21;LOC100738836;RPS23;RPL3;RPS18;RPL22;RPS4X;RPS3A;RPL23;QKI;THBS1;IMPACT;AURKA;RPL6;RPS3	BP	0.588229697
554	GO:0060560	0.089064819	1.775446429	6.31913541	10	42	developmental growth involved in morphogenesis	BMPR2;MEGF8;MUL1;RND2;FGFR2;SOX9;VCL;IMPACT;RAB11A;NTN1	BP	0.588229697
555	GO:0030900	0.091079261	1.663847928	7.974147065	12	53	forebrain development	WDR62;DPCD;NR2F2;NR2E1;SLITRK5;TACC3;GBX2;DMRTA2;WNT2B;FGF13;INHBA;AQP1	BP	0.588229697
556	GO:0031334	0.091079261	1.663847928	7.974147065	12	53	positive regulation of protein complex assembly	SUMO1;TPPP;ARPC1A;ARPC1B;FSCN1;CDC42EP3;CDC42EP1;ALOX15;PSMC5;VEGFA;MET;RPS3	BP	0.588229697
557	GO:0006029	0.092776794	2.833569405	1.80546726	4	12	proteoglycan metabolic process	BMPR2;GLCE;IMPAD1;CHST14	BP	0.588229697
558	GO:0014032	0.092776794	2.833569405	1.80546726	4	12	neural crest cell development	JAG1;GBX2;SOX9;KITLG	BP	0.588229697
559	GO:0015985	0.092776794	2.833569405	1.80546726	4	12	energy coupled proton transport, down electrochemical gradient	ATP5G3;ATP5I;ATP5G1;ATP6	BP	0.588229697
560	GO:0015986	0.092776794	2.833569405	1.80546726	4	12	ATP synthesis coupled proton transport	ATP5G3;ATP5I;ATP5G1;ATP6	BP	0.588229697
561	GO:0033143	0.092776794	2.833569405	1.80546726	4	12	regulation of intracellular steroid hormone receptor signaling pathway	UFL1;EP300;PAK1;PHB2	BP	0.588229697
562	GO:0044804	0.092776794	2.833569405	1.80546726	4	12	autophagy of nucleus	ATG12;ATG4C;WIPI1;WIPI2	BP	0.588229697
563	GO:0046847	0.092776794	2.833569405	1.80546726	4	12	filopodium assembly	RAB5A;NEURL1;FSCN1;RHOQ	BP	0.588229697
564	GO:0048864	0.092776794	2.833569405	1.80546726	4	12	stem cell development	JAG1;GBX2;SOX9;KITLG	BP	0.588229697
565	GO:0050810	0.092776794	2.833569405	1.80546726	4	12	regulation of steroid biosynthetic process	BMP5;EGR1;REST;LOC100621006	BP	0.588229697
566	GO:0051028	0.092776794	2.833569405	1.80546726	4	12	mRNA transport	NUP214;NUP85;FYTTD1;QKI	BP	0.588229697
567	GO:0055006	0.092776794	2.833569405	1.80546726	4	12	cardiac cell development	MEF2A;HEY2;JAG1;ACTN2	BP	0.588229697
568	GO:0035107	0.092937475	1.825402486	5.566857385	9	37	appendage morphogenesis	IMPAD1;FZD6;WNT9A;MEGF8;HOXA9;HOXA10;SHOX2;FGFR2;SOX9	BP	0.588229697
569	GO:0035108	0.092937475	1.825402486	5.566857385	9	37	limb morphogenesis	IMPAD1;FZD6;WNT9A;MEGF8;HOXA9;HOXA10;SHOX2;FGFR2;SOX9	BP	0.588229697
570	GO:0051247	0.093007012	1.224850361	54.76584022	64	364	positive regulation of protein metabolic process	SUMO1;BMPR2;ABCF1;ARHGEF2;BMP5;PHF1;BAG6;NEURL1;ARRDC4;CDK20;BMP2;RPLP1;SOCS5;CDK9;ELAVL1;WNT16;RUVBL2;BMP3;PAF1;MUL1;ACKR3;RNF138;MEFV;RNF125;PDGFA;FZD4;MAP3K14;CCNQ;EGR1;REST;MAPKAPK2;FBXO4;GPR37;DSTYK;PAK1;LOC100621006;TADA2B;MAP3K8;CCNL1;PHB2;LOC100736818;IRAK1;FGFR2;KIT;SOX9;ALOX15;SUMO2;C3;INHBA;VEGFA;PLK3;MIF;KITLG;ARAF;RPS4X;PSME3;ADCYAP1;FBN1;THBS1;FZR1;IMPACT;AURKA;RPS3;UBE2K	BP	0.588229697
571	GO:0044265	0.093159973	1.285055557	34.45433355	42	229	cellular macromolecule catabolic process	SUMO1;KEAP1;PRPF19;RANBP1;USP45;UFL1;BAG6;CCAR2;RNF139;SOCS5;ELAVL1;EXOSC4;FOXRED2;NOCT;PCYOX1L;RNF138;ERLEC1;ENC1;RNF125;FEN1;PRKCG;CCNF;UBQLN4;YOD1;MAPKAPK2;CTSC;FBXO4;UBE2J2;PSMD2;RNF11;RLIM;DCPS;CTSV;PSMC5;SUMO2;PLK3;ARAF;PSME3;PSMB6;FZR1;DNASE1L1;UBE2K	BP	0.588229697
572	GO:0007049	0.093436239	1.236800693	49.19898284	58	327	cell cycle	WDR62;ARHGEF2;RANBP1;INTS3;MYB;ACVR1B;AKAP5;NTMT1;BAG6;NR2F2;NR2E1;NUP214;CCAR2;HPGD;ANXA11;CDK20;CNPPD1;FEM1B;CDK9;TRIP13;TSC2;WNT9A;AATF;PAF1;FEN1;CCNF;NSUN2;MAP3K14;CCNQ;MAPKAPK2;FBXO4;PAK1;AKAP1;MAP3K8;KIF22;GTPBP4;CCNL1;PHB2;CHMP1A;KLHL21;P14ARF;SOX9;PRKAR1A;INHBA;PLK3;ARPP19;MIF;CDKN3;PSME3;THBS1;NPPC;FZR1;AURKA;CCNG1;RAB11A;GADD45A;RPS3;TXNIP	BP	0.588229697
573	GO:0000165	0.094361945	1.327428381	26.32973088	33	175	MAPK cascade	MEF2A;ARHGEF2;MAPKAPK5;BMP2;WNT16;BMP3;MUL1;ACKR3;STYX;AIDA;PDGFA;FZD4;CCNQ;MAPKAPK2;GPR37;FGF13;DSTYK;PAK1;C13H3orf33;PHB2;IRAK1;FGFR2;KIT;SOX9;ALOX15;INHBA;VEGFA;MIF;KITLG;ARAF;ADCYAP1;THBS1;RPS3	BP	0.588229697
574	GO:0014706	0.094523158	1.551602354	10.53189235	15	70	striated muscle tissue development	MEF2A;EGR2;FOS;BMP5;HEY2;BVES;NR2F2;MSC;EP300;ACTN2;DMRTA2;YBX3;EGR1;SHOX2;FGFR2	BP	0.588229697
575	GO:0046777	0.096091418	1.689363183	7.22186904	11	48	protein autophosphorylation	CLK1;ACVR1B;MAPKAPK5;EPHA4;STK26;PDGFA;MAPKAPK2;PAK1;IRAK1;VEGFA;IMPACT	BP	0.588229697
576	GO:0009893	0.096096161	1.163919285	104.1152787	116	692	positive regulation of metabolic process	MEF2A;TOMM7;EGR2;SUMO1;BMPR2;RELA;ABCF1;PRPF19;ARHGEF2;BMP5;ACTC1;HEY2;MYB;ACVR1B;LUM;IRF2BPL;BVES;MAPKAPK5;PHF1;AKAP5;BAG6;NR2F2;ILF2;NEURL1;ARRDC4;PTGES3;EP300;JAG1;CDK20;BMP2;RPLP1;SOCS5;CDK9;ELAVL1;HOXA5;WNT16;RUVBL2;BMP3;NOCT;AATF;PAF1;MUL1;ACKR3;DDX3X;RNF138;CREB3L1;MEFV;RNF125;UBAP2L;PRKCG;LEO1;HOXA9;MLX;PDGFA;FOXN2;FZD4;MAP3K14;CCNQ;EGR1;REST;MAPKAPK2;HOXB2;PLEKHF1;FBXO4;CALCOCO2;GPR37;TR…	BP	0.588229697
577	GO:0007266	0.096442211	1.892212726	4.81457936	8	32	Rho protein signal transduction	ARHGEF2;ARHGEF25;CDC42EP3;PAK1;ARHGDIA;CDC42EP1;MET;NTN1	BP	0.588229697
578	GO:0031325	0.096492956	1.167738971	98.39796567	110	654	positive regulation of cellular metabolic process	MEF2A;TOMM7;EGR2;SUMO1;BMPR2;RELA;ABCF1;PRPF19;ARHGEF2;BMP5;HEY2;MYB;LUM;IRF2BPL;BVES;MAPKAPK5;PHF1;AKAP5;BAG6;NR2F2;ILF2;NEURL1;ARRDC4;PTGES3;EP300;JAG1;CDK20;BMP2;RPLP1;SOCS5;CDK9;ELAVL1;HOXA5;WNT16;RUVBL2;BMP3;AATF;PAF1;MUL1;ACKR3;DDX3X;RNF138;CREB3L1;MEFV;RNF125;PRKCG;LEO1;HOXA9;MLX;PDGFA;FOXN2;FZD4;MAP3K14;CCNQ;EGR1;REST;MAPKAPK2;HOXB2;PLEKHF1;FBXO4;CALCOCO2;GPR37;TRIM65;RHOQ;DSTYK;BUD23;PAK…	BP	0.588229697
579	GO:0008380	0.09662094	1.462138694	13.99237127	19	93	RNA splicing	RBM38;CLK1;DHX16;PRPF19;WDR62;SNRPD3;SF3A1;CCAR2;PRPF3;DHX8;PRPF31;SART1;XAB2;LUC7L;U2AF2;DCPS;PTBP1;QKI;PTBP3	BP	0.588229697
580	GO:0009101	0.09662094	1.462138694	13.99237127	19	93	glycoprotein biosynthetic process	BMPR2;DOLK;SLC35C2;GLCE;GALNT15;ST8SIA2;C1GALT1C1;AATF;TMEM258;ALG6;VEGFB;B3GALT6;MGAT4A;B3GNT2;GALNT1;ST3GAL4;GFPT1;DDOST;ST3GAL1	BP	0.588229697
581	GO:0030162	0.097261163	1.384026646	19.25831744	25	128	regulation of proteolysis	XIAP;SUMO1;SERPING1;ARHGEF2;UFL1;BAG6;CCAR2;SOCS5;WNT9A;MUL1;RNF138;MEFV;RNF125;PRKCG;UBQLN4;REST;LOC100621006;SUMO2;PLK3;CD59;ARAF;PSME3;THBS1;RPS3;UBE2K	BP	0.588229697
582	GO:0080090	0.097596456	1.132393425	175.7321466	190	1168	regulation of primary metabolic process	MEF2A;KDM5C;XIAP;SOCS2;EGR2;RBM38;SUMO1;BMPR2;RELA;KEAP1;CLK1;SERPING1;ABCF1;FOS;EFNA1;ATF6B;PRPF19;ARHGEF2;BMP5;CREG1;TCF19;HEY2;MYB;ACVR1B;LUM;PPIF;IRF2BPL;MAPKAPK5;PHF1;AKAP5;UFL1;ZNF79;BAG6;NR2F2;SIX4;ZHX1;ILF2;SMARCB1;MORF4L1;SF3A1;NEURL1;LBX1;PIK3IP1;ORMDL1;PDLIM1;CCAR2;ARRDC4;PTGES3;EP300;SECISBP2L;JAG1;CDK20;BMP2;FZD6;CNPPD1;FEM1B;AZIN1;RPLP1;LPIN1;PGAM2;THY1;DLX5;PRMT5;OTUB1;MSX1;SOCS5;C…	BP	0.588229697
583	GO:0045934	0.097793521	1.274658008	35.50752278	43	236	negative regulation of nucleobase-containing compound metabolic process	MEF2A;KDM5C;SUMO1;BMPR2;RELA;HEY2;PPIF;IRF2BPL;NR2F2;ZHX1;MORF4L1;CCAR2;EP300;BMP2;OTUB1;CDK9;ELAVL1;NOCT;PAF1;BRMS1;CBX5;EGR1;REST;GNL3L;MAFK;MAPKAPK2;LOC100621006;RRP8;GTPBP4;ID3;PHB2;ZNF24;SHOX2;U2AF2;FGFR2;SOX9;PLK3;PTBP1;IMPACT;RPS3;TXNIP;PTBP3;LDB1	BP	0.588229697
584	GO:0010556	0.099186858	1.15665529	111.9389701	124	744	regulation of macromolecule biosynthetic process	MEF2A;KDM5C;EGR2;SUMO1;BMPR2;RELA;KEAP1;ABCF1;FOS;ATF6B;ARHGEF2;BMP5;CREG1;TCF19;HEY2;MYB;ACVR1B;LUM;IRF2BPL;MAPKAPK5;UFL1;ZNF79;NR2F2;SIX4;ZHX1;ILF2;SMARCB1;MORF4L1;LBX1;ORMDL1;PDLIM1;CCAR2;PTGES3;EP300;SECISBP2L;JAG1;BMP2;FZD6;LPIN1;DLX5;PRMT5;MSX1;CDK9;ELAVL1;HOXA5;RUVBL2;BMP3;MEGF8;AATF;PAF1;ANKRA2;DDX3X;CREB3L1;ENC1;YBX3;BRMS1;RIPK4;TAF15;LEO1;HOXA9;MLX;CBX5;FOXN2;FZD4;CCNQ;EGR1;REST;DBX1;GN…	BP	0.588229697
585	GO:0035966	0.099214828	1.98598862	4.062301335	7	27	response to topologically incorrect protein	ATF6B;BAG6;EP300;TM7SF3;CREB3L1;YOD1;OPTN	BP	0.588229697
586	GO:0051702	0.099214828	1.98598862	4.062301335	7	27	interaction with symbiont	EP300;DDX3X;REST;LOC100621006;NUCKS1;AQP1;HMOX1	BP	0.588229697
587	GO:1990138	0.099214828	1.98598862	4.062301335	7	27	neuron projection extension	BMPR2;MEGF8;MUL1;VCL;IMPACT;RAB11A;NTN1	BP	0.588229697
588	GO:0006636	0.09934904	2.362293144	2.557745285	5	17	unsaturated fatty acid biosynthetic process	FAM213B;SCD5;PTGES3;ALOX15;MIF	BP	0.588229697
589	GO:0009066	0.09934904	2.362293144	2.557745285	5	17	aspartate family amino acid metabolic process	AASS;AASDHPPT;GCAT;TDH;DLST	BP	0.588229697
590	GO:0060688	0.09934904	2.362293144	2.557745285	5	17	regulation of morphogenesis of a branching structure	WNT2B;PHB2;SHOX2;FGFR2;SOX9	BP	0.588229697
591	GO:0072350	0.09934904	2.362293144	2.557745285	5	17	tricarboxylic acid metabolic process	IDH3A;PDHB;ACO2;DLST;ASS1	BP	0.588229697
592	GO:0120034	0.09934904	2.362293144	2.557745285	5	17	positive regulation of plasma membrane bounded cell projection assembly	NEURL1;FSCN1;CDC42EP3;RHOQ;CDC42EP1	BP	0.588229697
593	GO:2001243	0.09934904	2.362293144	2.557745285	5	17	negative regulation of intrinsic apoptotic signaling pathway	PPIF;CCAR2;ACKR3;YBX3;MIF	BP	0.588229697
594	GO:0035239	0.100550655	1.488467088	12.33735961	17	82	tube morphogenesis	BMP5;FZD6;HOXA5;MEGF8;GBX2;WNT2B;PAK1;LUZP1;DVL2;PHB2;SHOX2;FGFR2;SOX9;VEGFA;MMP14;SDC4;MET	BP	0.588229697
595	GO:0060281	0.100602304	2.126953125	3.31002331	6	22	regulation of oocyte development	AKAP5;AKAP1;PRKAR1A;NPPC;FZR1;AURKA	BP	0.588229697
596	GO:1901570	0.100602304	2.126953125	3.31002331	6	22	fatty acid derivative biosynthetic process	FAM213B;PTGES3;FAR2;FAR1;ALOX15;MIF	BP	0.588229697
597	GO:1903429	0.100602304	2.126953125	3.31002331	6	22	regulation of cell maturation	AKAP5;AKAP1;PRKAR1A;NPPC;FZR1;AURKA	BP	0.588229697
598	GO:1905879	0.100602304	2.126953125	3.31002331	6	22	regulation of oogenesis	AKAP5;AKAP1;PRKAR1A;NPPC;FZR1;AURKA	BP	0.588229697
599	GO:0043010	0.101221242	1.721212121	6.469591015	10	43	camera-type eye development	BMPR2;NR2E1;JAG1;THY1;FZD4;MFRP;FJX1;SOX9;INHBA;FZR1	BP	0.588229697
600	GO:0046483	0.101653183	1.124548981	200.4068659	215	1332	heterocycle metabolic process	EPAS1;MEF2A;KDM5C;EGR2;EIF4A2;RBM38;SUMO1;SMNDC1;BMPR2;RELA;KEAP1;CLK1;DHX16;FOS;ATF6B;PRPF19;WDR62;ARHGEF2;BMP5;TEAD4;INTS3;CREG1;TCF19;HEY2;MYB;USP45;ACVR1B;LUM;PPIF;IRF2BPL;MAPKAPK5;AKAP5;SNRPD3;UFL1;POLL;ZNF79;NR2F2;SIX4;SIM1;ZHX1;ILF2;SMARCB1;MORF4L1;SF3A1;LBX1;PDLIM1;PCBD1;AK3;CCAR2;PTGES3;NOC4L;EP300;UAP1;JAG1;LOC100156879;POLR3H;BMP2;PUS1;FZD6;LPIN1;PGAM2;PRPF3;POT1;DKC1;VARS;DLX5;PRMT5;O…	BP	0.588229697
601	GO:0034976	0.101913957	1.623823168	8.12460267	12	54	response to endoplasmic reticulum stress	ATF6B;UFL1;BAG6;EP300;FOXRED2;CREB3L1;ERLEC1;TMX3;YOD1;UBE2J2;ALOX15;PSMC5	BP	0.588229697
602	GO:0061061	0.103511378	1.381747504	18.50603942	24	123	muscle structure development	MEF2A;EGR2;RBM38;FOS;PLEKHO1;HEY2;BVES;NR2F2;MSC;EP300;ACTN2;CDK9;DMRTA2;YBX3;EGR1;REST;LOC100621006;SHOX2;LOC100738836;CHRNB1;FGFR2;SOX9;PTBP1;MMP14	BP	0.588229697
603	GO:2001141	0.104186956	1.164629454	94.93748676	106	631	regulation of RNA biosynthetic process	MEF2A;KDM5C;EGR2;SUMO1;BMPR2;RELA;KEAP1;FOS;ATF6B;ARHGEF2;BMP5;CREG1;TCF19;HEY2;MYB;ACVR1B;LUM;IRF2BPL;UFL1;ZNF79;NR2F2;SIX4;ZHX1;ILF2;SMARCB1;MORF4L1;LBX1;PDLIM1;CCAR2;EP300;JAG1;BMP2;FZD6;LPIN1;DLX5;PRMT5;MSX1;CDK9;RUVBL2;BMP3;MEGF8;AATF;PAF1;ANKRA2;DDX3X;CREB3L1;YBX3;BRMS1;RIPK4;TAF15;LEO1;HOXA9;MLX;CBX5;FOXN2;FZD4;CCNQ;EGR1;REST;DBX1;ZNF667;MAFK;HOXB2;FUS;NR5A2;RHOQ;LOC100524475;NUP85;HOXA10;…	BP	0.588229697
604	GO:0042327	0.104754439	1.281026774	32.04704387	39	213	positive regulation of phosphorylation	BMPR2;ARHGEF2;BMP5;NEURL1;CDK20;BMP2;RPLP1;CDK9;WNT16;BMP3;MUL1;ACKR3;PDGFA;FZD4;MAP3K14;CCNQ;GPR37;DSTYK;PAK1;MAP3K8;CCNL1;PHB2;LOC100736818;IRAK1;FGFR2;KIT;SOX9;ALOX15;C3;INHBA;VEGFA;MIF;KITLG;ARAF;ADCYAP1;FBN1;THBS1;RPS3;UBE2K	BP	0.588229697
605	GO:0000466	0.105809175	3.398019802	1.20364484	3	8	maturation of 5.8S rRNA from tricistronic rRNA transcript (SSU-rRNA, 5.8S rRNA, LSU-rRNA)	FTSJ3;WDR12;NOL9	BP	0.588229697
606	GO:0002053	0.105809175	3.398019802	1.20364484	3	8	positive regulation of mesenchymal cell proliferation	SHOX2;FGFR2;SOX9	BP	0.588229697
607	GO:0003407	0.105809175	3.398019802	1.20364484	3	8	neural retina development	THY1;FJX1;SOX9	BP	0.588229697
608	GO:0006706	0.105809175	3.398019802	1.20364484	3	8	steroid catabolic process	SCARB1;SPP1;CYP19A1	BP	0.588229697
609	GO:0030857	0.105809175	3.398019802	1.20364484	3	8	negative regulation of epithelial cell differentiation	S1PR3;JAG1;SOX9	BP	0.588229697
610	GO:0032330	0.105809175	3.398019802	1.20364484	3	8	regulation of chondrocyte differentiation	WNT9A;SHOX2;SOX9	BP	0.588229697
611	GO:0032784	0.105809175	3.398019802	1.20364484	3	8	regulation of DNA-templated transcription, elongation	CCAR2;PAF1;LEO1	BP	0.588229697
612	GO:0035115	0.105809175	3.398019802	1.20364484	3	8	embryonic forelimb morphogenesis	WNT9A;HOXA9;SHOX2	BP	0.588229697
613	GO:0035924	0.105809175	3.398019802	1.20364484	3	8	cellular response to vascular endothelial growth factor stimulus	MAPKAPK2;ADGRA2;VEGFA	BP	0.588229697
614	GO:0043687	0.105809175	3.398019802	1.20364484	3	8	post-translational protein modification	ATG12;ATG4C;WIPI2	BP	0.588229697
615	GO:0060042	0.105809175	3.398019802	1.20364484	3	8	retina morphogenesis in camera-type eye	THY1;FJX1;SOX9	BP	0.588229697
616	GO:0060065	0.105809175	3.398019802	1.20364484	3	8	uterus development	HOXA9;HOXA10;CYP19A1	BP	0.588229697
617	GO:0060337	0.105809175	3.398019802	1.20364484	3	8	type I interferon signaling pathway	MUL1;IRAK1;UBE2K	BP	0.588229697
618	GO:0060351	0.105809175	3.398019802	1.20364484	3	8	cartilage development involved in endochondral bone morphogenesis	SHOX2;SOX9;NPPC	BP	0.588229697
619	GO:0060416	0.105809175	3.398019802	1.20364484	3	8	response to growth hormone	AKT1;LOC100738836;IGFBP5	BP	0.588229697
620	GO:0061912	0.105809175	3.398019802	1.20364484	3	8	selective autophagy	TOMM7;WIPI2;CALCOCO2	BP	0.588229697
621	GO:0070816	0.105809175	3.398019802	1.20364484	3	8	phosphorylation of RNA polymerase II C-terminal domain	CDK9;CCNQ;CCNL1	BP	0.588229697
622	GO:1902230	0.105809175	3.398019802	1.20364484	3	8	negative regulation of intrinsic apoptotic signaling pathway in response to DNA damage	CCAR2;ACKR3;MIF	BP	0.588229697
623	GO:2000179	0.105809175	3.398019802	1.20364484	3	8	positive regulation of neural precursor cell proliferation	NR2E1;DMRTA2;DISP3	BP	0.588229697
624	GO:2001026	0.105809175	3.398019802	1.20364484	3	8	regulation of endothelial cell chemotaxis	VEGFA;THBS1;MET	BP	0.588229697
625	GO:0006486	0.107106202	1.492133982	11.58508159	16	77	protein glycosylation	DOLK;SLC35C2;GALNT15;ST8SIA2;C1GALT1C1;TMEM258;ALG6;VEGFB;B3GALT6;MGAT4A;B3GNT2;GALNT1;ST3GAL4;GFPT1;DDOST;ST3GAL1	BP	0.588229697
626	GO:0043413	0.107106202	1.492133982	11.58508159	16	77	macromolecule glycosylation	DOLK;SLC35C2;GALNT15;ST8SIA2;C1GALT1C1;TMEM258;ALG6;VEGFB;B3GALT6;MGAT4A;B3GNT2;GALNT1;ST3GAL4;GFPT1;DDOST;ST3GAL1	BP	0.588229697
627	GO:0071695	0.107965102	1.644492132	7.372324645	11	49	anatomical structure maturation	AKAP5;FERMT1;FEM1B;HOXA5;NSUN2;AKAP1;CEND1;PRKAR1A;NPPC;FZR1;AURKA	BP	0.588229697
628	GO:0006355	0.108758928	1.161910503	94.18520873	105	626	regulation of transcription, DNA-templated	MEF2A;KDM5C;EGR2;SUMO1;BMPR2;RELA;KEAP1;FOS;ATF6B;ARHGEF2;BMP5;CREG1;TCF19;HEY2;MYB;ACVR1B;LUM;IRF2BPL;UFL1;ZNF79;NR2F2;SIX4;ZHX1;ILF2;SMARCB1;MORF4L1;LBX1;PDLIM1;CCAR2;EP300;JAG1;BMP2;FZD6;LPIN1;DLX5;PRMT5;MSX1;CDK9;RUVBL2;BMP3;MEGF8;AATF;PAF1;ANKRA2;DDX3X;CREB3L1;YBX3;BRMS1;RIPK4;TAF15;LEO1;HOXA9;MLX;CBX5;FOXN2;FZD4;CCNQ;EGR1;REST;DBX1;ZNF667;MAFK;HOXB2;FUS;NR5A2;RHOQ;LOC100524475;NUP85;HOXA10;…	BP	0.588229697
629	GO:1903506	0.108758928	1.161910503	94.18520873	105	626	regulation of nucleic acid-templated transcription	MEF2A;KDM5C;EGR2;SUMO1;BMPR2;RELA;KEAP1;FOS;ATF6B;ARHGEF2;BMP5;CREG1;TCF19;HEY2;MYB;ACVR1B;LUM;IRF2BPL;UFL1;ZNF79;NR2F2;SIX4;ZHX1;ILF2;SMARCB1;MORF4L1;LBX1;PDLIM1;CCAR2;EP300;JAG1;BMP2;FZD6;LPIN1;DLX5;PRMT5;MSX1;CDK9;RUVBL2;BMP3;MEGF8;AATF;PAF1;ANKRA2;DDX3X;CREB3L1;YBX3;BRMS1;RIPK4;TAF15;LEO1;HOXA9;MLX;CBX5;FOXN2;FZD4;CCNQ;EGR1;REST;DBX1;ZNF667;MAFK;HOXB2;FUS;NR5A2;RHOQ;LOC100524475;NUP85;HOXA10;…	BP	0.588229697
630	GO:0048523	0.109166971	1.140478863	130.7459207	143	869	negative regulation of cellular process	MEF2A;KDM5C;XIAP;SOCS2;BTG1;TES;SUMO1;BMPR2;RELA;SERPING1;EFNA1;PRPF19;ARHGEF2;BMP5;INTS3;HEY2;ACVR1B;PPIF;TRIM59;IRF2BPL;MAPKAPK5;PHF1;UFL1;BAG6;NR2F2;NOV;ZHX1;S1PR3;SMARCB1;MORF4L1;NEURL1;ITPR3;PIK3IP1;NR2E1;ORMDL1;CCAR2;HPGD;EP300;TM7SF3;JAG1;PEAR1;BMP2;FZD6;ACTN2;FERMT1;FEM1B;STK26;THY1;OTUB1;SOCS5;CDK9;ELAVL1;HOXA5;TSC2;TMEM109;WNT16;ASPN;WNT9A;NOCT;AATF;SRI;PAF1;MUL1;ACKR3;MEFV;ENC1;TMEM176…	BP	0.588229697
631	GO:0000244	0.11003604	5.65960452	0.60182242	2	4	spliceosomal tri-snRNP complex assembly	PRPF19;PRPF31	BP	0.588229697
632	GO:0002070	0.11003604	5.65960452	0.60182242	2	4	epithelial cell maturation	FEM1B;HOXA5	BP	0.588229697
633	GO:0002689	0.11003604	5.65960452	0.60182242	2	4	negative regulation of leukocyte chemotaxis	MIF;CYP19A1	BP	0.588229697
634	GO:0003009	0.11003604	5.65960452	0.60182242	2	4	skeletal muscle contraction	TNNC1;TNNT1	BP	0.588229697
635	GO:0003175	0.11003604	5.65960452	0.60182242	2	4	tricuspid valve development	BMPR2;HEY2	BP	0.588229697
636	GO:0003188	0.11003604	5.65960452	0.60182242	2	4	heart valve formation	HEY2;SOX9	BP	0.588229697
637	GO:0006047	0.11003604	5.65960452	0.60182242	2	4	UDP-N-acetylglucosamine metabolic process	UAP1;GFPT1	BP	0.588229697
638	GO:0006474	0.11003604	5.65960452	0.60182242	2	4	N-terminal protein amino acid acetylation	EP300;NAA10	BP	0.588229697
639	GO:0006596	0.11003604	5.65960452	0.60182242	2	4	polyamine biosynthetic process	AZIN1;SRM	BP	0.588229697
640	GO:0006910	0.11003604	5.65960452	0.60182242	2	4	phagocytosis, recognition	PEAR1;SCARB1	BP	0.588229697
641	GO:0006972	0.11003604	5.65960452	0.60182242	2	4	hyperosmotic response	YBX3;AQP1	BP	0.588229697
642	GO:0007628	0.11003604	5.65960452	0.60182242	2	4	adult walking behavior	ZIC1;CEND1	BP	0.588229697
643	GO:0009128	0.11003604	5.65960452	0.60182242	2	4	purine nucleoside monophosphate catabolic process	LOC100515984;NUDT11	BP	0.588229697
644	GO:0009158	0.11003604	5.65960452	0.60182242	2	4	ribonucleoside monophosphate catabolic process	LOC100515984;NUDT11	BP	0.588229697
645	GO:0009169	0.11003604	5.65960452	0.60182242	2	4	purine ribonucleoside monophosphate catabolic process	LOC100515984;NUDT11	BP	0.588229697
646	GO:0010739	0.11003604	5.65960452	0.60182242	2	4	positive regulation of protein kinase A signaling	AKAP5;MIF	BP	0.588229697
647	GO:0010939	0.11003604	5.65960452	0.60182242	2	4	regulation of necrotic cell death	PPIF;YBX3	BP	0.588229697
648	GO:0021544	0.11003604	5.65960452	0.60182242	2	4	subpallium development	SLITRK5;INHBA	BP	0.588229697
649	GO:0021612	0.11003604	5.65960452	0.60182242	2	4	facial nerve structural organization	EGR2;HOXB2	BP	0.588229697
650	GO:0030033	0.11003604	5.65960452	0.60182242	2	4	microvillus assembly	STK26;FSCN1	BP	0.588229697
651	GO:0030449	0.11003604	5.65960452	0.60182242	2	4	regulation of complement activation	SERPING1;CD59	BP	0.588229697
652	GO:0030823	0.11003604	5.65960452	0.60182242	2	4	regulation of cGMP metabolic process	THBS1;NPPC	BP	0.588229697
653	GO:0031987	0.11003604	5.65960452	0.60182242	2	4	locomotion involved in locomotory behavior	FZD4;GPR37	BP	0.588229697
654	GO:0033273	0.11003604	5.65960452	0.60182242	2	4	response to vitamin	POSTN;SPP1	BP	0.588229697
655	GO:0035162	0.11003604	5.65960452	0.60182242	2	4	embryonic hemopoiesis	KIT;KITLG	BP	0.588229697
656	GO:0035855	0.11003604	5.65960452	0.60182242	2	4	megakaryocyte development	EP300;KIT	BP	0.588229697
657	GO:0040037	0.11003604	5.65960452	0.60182242	2	4	negative regulation of fibroblast growth factor receptor signaling pathway	SHISA2;THBS1	BP	0.588229697
658	GO:0042701	0.11003604	5.65960452	0.60182242	2	4	progesterone secretion	FZD4;INHBA	BP	0.588229697
659	GO:0043001	0.11003604	5.65960452	0.60182242	2	4	Golgi to plasma membrane protein transport	GOLPH3L;VAMP7	BP	0.588229697
660	GO:0043501	0.11003604	5.65960452	0.60182242	2	4	skeletal muscle adaptation	LOC100738836;TNNT1	BP	0.588229697
661	GO:0043923	0.11003604	5.65960452	0.60182242	2	4	positive regulation by host of viral transcription	EP300;NUCKS1	BP	0.588229697
662	GO:0043968	0.11003604	5.65960452	0.60182242	2	4	histone H2A acetylation	MORF4L1;RUVBL2	BP	0.588229697
663	GO:0044827	0.11003604	5.65960452	0.60182242	2	4	modulation by host of viral genome replication	DDX3X;NUCKS1	BP	0.588229697
664	GO:0045916	0.11003604	5.65960452	0.60182242	2	4	negative regulation of complement activation	SERPING1;CD59	BP	0.588229697
665	GO:0046685	0.11003604	5.65960452	0.60182242	2	4	response to arsenic-containing substance	PPIF;HMOX1	BP	0.588229697
666	GO:0048025	0.11003604	5.65960452	0.60182242	2	4	negative regulation of mRNA splicing, via spliceosome	U2AF2;PTBP1	BP	0.588229697
667	GO:0048557	0.11003604	5.65960452	0.60182242	2	4	embryonic digestive tract morphogenesis	SHOX2;FGFR2	BP	0.588229697
668	GO:0050434	0.11003604	5.65960452	0.60182242	2	4	positive regulation of viral transcription	EP300;NUCKS1	BP	0.588229697
669	GO:0051797	0.11003604	5.65960452	0.60182242	2	4	regulation of hair follicle development	FERMT1;INHBA	BP	0.588229697
670	GO:0051894	0.11003604	5.65960452	0.60182242	2	4	positive regulation of focal adhesion assembly	THY1;VEGFA	BP	0.588229697
671	GO:0060174	0.11003604	5.65960452	0.60182242	2	4	limb bud formation	FGFR2;SOX9	BP	0.588229697
672	GO:0060338	0.11003604	5.65960452	0.60182242	2	4	regulation of type I interferon-mediated signaling pathway	MUL1;UBE2K	BP	0.588229697
673	GO:0060343	0.11003604	5.65960452	0.60182242	2	4	trabecula formation	HEY2;SLC40A1	BP	0.588229697
674	GO:0060379	0.11003604	5.65960452	0.60182242	2	4	cardiac muscle cell myoblast differentiation	REST;LOC100621006	BP	0.588229697
675	GO:0060484	0.11003604	5.65960452	0.60182242	2	4	lung-associated mesenchyme development	HOXA5;FGFR2	BP	0.588229697
676	GO:0060742	0.11003604	5.65960452	0.60182242	2	4	epithelial cell differentiation involved in prostate gland development	FEM1B;FGFR2	BP	0.588229697
677	GO:0060754	0.11003604	5.65960452	0.60182242	2	4	positive regulation of mast cell chemotaxis	VEGFB;VEGFA	BP	0.588229697
678	GO:0061323	0.11003604	5.65960452	0.60182242	2	4	cell proliferation involved in heart morphogenesis	BMPR2;SOX9	BP	0.588229697
679	GO:0070168	0.11003604	5.65960452	0.60182242	2	4	negative regulation of biomineral tissue development	ASPN;SOX9	BP	0.588229697
680	GO:0070207	0.11003604	5.65960452	0.60182242	2	4	protein homotrimerization	MIF;MGST1	BP	0.588229697
681	GO:0071281	0.11003604	5.65960452	0.60182242	2	4	cellular response to iron ion	SLC40A1;HMOX1	BP	0.588229697
682	GO:0071425	0.11003604	5.65960452	0.60182242	2	4	hematopoietic stem cell proliferation	WNT2B;KITLG	BP	0.588229697
683	GO:0071468	0.11003604	5.65960452	0.60182242	2	4	cellular response to acidic pH	SLC9A1;IMPACT	BP	0.588229697
684	GO:0071480	0.11003604	5.65960452	0.60182242	2	4	cellular response to gamma radiation	TMEM109;EGR1	BP	0.588229697
685	GO:0071711	0.11003604	5.65960452	0.60182242	2	4	basement membrane organization	FERMT1;RIC8A	BP	0.588229697
686	GO:0090049	0.11003604	5.65960452	0.60182242	2	4	regulation of cell migration involved in sprouting angiogenesis	NR2E1;VEGFA	BP	0.588229697
687	GO:0090659	0.11003604	5.65960452	0.60182242	2	4	walking behavior	ZIC1;CEND1	BP	0.588229697
688	GO:0098792	0.11003604	5.65960452	0.60182242	2	4	xenophagy	WIPI2;CALCOCO2	BP	0.588229697
689	GO:1901032	0.11003604	5.65960452	0.60182242	2	4	negative regulation of response to reactive oxygen species	GPR37;MET	BP	0.588229697
690	GO:1901096	0.11003604	5.65960452	0.60182242	2	4	regulation of autophagosome maturation	UBQLN4;CALCOCO2	BP	0.588229697
691	GO:1902667	0.11003604	5.65960452	0.60182242	2	4	regulation of axon guidance	BMPR2;MEGF8	BP	0.588229697
692	GO:1903206	0.11003604	5.65960452	0.60182242	2	4	negative regulation of hydrogen peroxide-induced cell death	GPR37;MET	BP	0.588229697
693	GO:1903393	0.11003604	5.65960452	0.60182242	2	4	positive regulation of adherens junction organization	THY1;VEGFA	BP	0.588229697
694	GO:1904923	0.11003604	5.65960452	0.60182242	2	4	regulation of autophagy of mitochondrion in response to mitochondrial depolarization	TOMM7;MUL1	BP	0.588229697
695	GO:1904925	0.11003604	5.65960452	0.60182242	2	4	positive regulation of autophagy of mitochondrion in response to mitochondrial depolarization	TOMM7;MUL1	BP	0.588229697
696	GO:2000136	0.11003604	5.65960452	0.60182242	2	4	regulation of cell proliferation involved in heart morphogenesis	BMPR2;SOX9	BP	0.588229697
697	GO:2000258	0.11003604	5.65960452	0.60182242	2	4	negative regulation of protein activation cascade	SERPING1;CD59	BP	0.588229697
698	GO:2000794	0.11003604	5.65960452	0.60182242	2	4	regulation of epithelial cell proliferation involved in lung morphogenesis	FGFR2;SOX9	BP	0.588229697
699	GO:0051604	0.110790441	1.530669761	9.93006993	14	66	protein maturation	XIAP;CPE;SERPING1;EP300;LOC100156879;LMF2;DOHH;PRSS12;SPCS3;NAA10;PLAT;CD59;MMP14;THBS1	BP	0.588229697
700	GO:0030879	0.111403386	1.816068376	4.965034965	8	33	mammary gland development	NEURL1;HOXA5;HOXA9;PHB2;LOC100738836;FGFR2;SOX9;CYP19A1	BP	0.588229697
701	GO:0009126	0.11183839	1.442725718	13.39054885	18	89	purine nucleoside monophosphate metabolic process	PPIF;AK3;LOC100156879;PGAM2;ATP5G3;LOC100515984;NDUFS6;NDUFA10;NDUFV1;NUDT11;ATP5I;ATP5G1;ND2;COX1;ATP6;ND4L;ND4;ND5	BP	0.588229697
702	GO:0009167	0.11183839	1.442725718	13.39054885	18	89	purine ribonucleoside monophosphate metabolic process	PPIF;AK3;LOC100156879;PGAM2;ATP5G3;LOC100515984;NDUFS6;NDUFA10;NDUFV1;NUDT11;ATP5I;ATP5G1;ND2;COX1;ATP6;ND4L;ND4;ND5	BP	0.588229697
703	GO:0009205	0.11183839	1.442725718	13.39054885	18	89	purine ribonucleoside triphosphate metabolic process	PPIF;AK3;LOC100156879;PGAM2;ATP5G3;MBIP;NDUFS6;NDUFA10;NDUFV1;RHOQ;ATP5I;ATP5G1;ND2;COX1;ATP6;ND4L;ND4;ND5	BP	0.588229697
704	GO:0018193	0.112351543	1.24925177	37.76435686	45	251	peptidyl-amino acid modification	P4HA1;EGR2;SUMO1;CLK1;EFNA1;ARHGEF2;ACVR1B;MAPKAPK5;PHF1;NTMT1;BAG6;TPST2;MORF4L1;NEURL1;TTBK1;EP300;EPHA4;PRMT5;SOCS5;RUVBL2;MUL1;TMX3;PRKCG;CBL;DOHH;EGR1;GNL3L;JADE3;MAPKAPK2;PAK1;TADA2B;LOC100736818;GALNT1;NAA10;ST3GAL4;KIT;SUMO2;VEGFA;IL12RB2;DDOST;MIF;KITLG;CAMK2D;ST3GAL1;UBE2K	BP	0.588229697
705	GO:0051495	0.113484469	1.585660025	8.275058275	12	55	positive regulation of cytoskeleton organization	RANBP1;KATNBL1;ACTN2;ARPC1A;ARPC1B;PFN1;CDC42EP3;PAK1;CDC42EP1;ALOX15;MET;RPS3	BP	0.588229697
706	GO:0060485	0.113484469	1.585660025	8.275058275	12	55	mesenchyme development	BMPR2;BMP5;ACTC1;HEY2;JAG1;HOXA5;WNT16;GBX2;FGFR2;SOX9;KITLG;ACTA2	BP	0.588229697
707	GO:0009141	0.113647866	1.422937771	14.29328248	19	95	nucleoside triphosphate metabolic process	PPIF;AK3;LOC100156879;PGAM2;ATP5G3;MBIP;NDUFS6;NDUFA10;NDUFV1;RHOQ;CTPS1;ATP5I;ATP5G1;ND2;COX1;ATP6;ND4L;ND4;ND5	BP	0.588229697
708	GO:0042445	0.114293999	1.670168067	6.62004662	10	44	hormone metabolic process	CPE;BMP5;RBP1;EGR1;REST;LOC100621006;SPP1;HSD17B4;SLC5A5;CYP19A1	BP	0.588229697
709	GO:0048705	0.114293999	1.670168067	6.62004662	10	44	skeletal system morphogenesis	BMPR2;IMPAD1;HOXA5;WNT9A;MEGF8;HOXB2;SHOX2;FGFR2;SOX9;NPPC	BP	0.588229697
710	GO:0051961	0.114293999	1.670168067	6.62004662	10	44	negative regulation of nervous system development	EFNA1;PRPF19;NR2E1;JAG1;THY1;REST;DISP3;LOC100621006;SOX9;CEND1	BP	0.588229697
711	GO:0001935	0.116012739	1.890943575	4.21275694	7	28	endothelial cell proliferation	BMPR2;NR2F2;AGGF1;VEGFB;SCARB1;VEGFA;THBS1	BP	0.588229697
712	GO:0003158	0.116012739	1.890943575	4.21275694	7	28	endothelium development	BMPR2;HEY2;NR2F2;S1PR3;JAG1;SLC40A1;MET	BP	0.588229697
713	GO:0008584	0.116012739	1.890943575	4.21275694	7	28	male gonad development	YBX3;HOXA9;WNT2B;HOXA10;SOX9;INHBA;KITLG	BP	0.588229697
714	GO:0046546	0.116012739	1.890943575	4.21275694	7	28	development of primary male sexual characteristics	YBX3;HOXA9;WNT2B;HOXA10;SOX9;INHBA;KITLG	BP	0.588229697
715	GO:0051100	0.116012739	1.890943575	4.21275694	7	28	negative regulation of binding	SUMO1;HEY2;RUVBL2;SRI;GNL3L;GTPBP4;MET	BP	0.588229697
716	GO:1903364	0.116012739	1.890943575	4.21275694	7	28	positive regulation of cellular protein catabolic process	SUMO1;BAG6;SOCS5;RNF138;RNF125;SUMO2;PLK3	BP	0.588229697
717	GO:0044085	0.116751745	1.154728853	96.44204281	107	641	cellular component biogenesis	MEF2A;MSRB1;SUMO1;TPPP;RAB32;RAB5A;PRPF19;WDR62;HEY2;TRIM59;STX7;SNRPD3;BAG6;SF3A1;NEURL1;ORMDL1;PCBD1;SLITRK5;PTGES3;NOC4L;WDR5;ACTN2;ARPC1A;ARPC1B;STK26;THY1;FSCN1;TRIP13;ATG12;ATG4C;WIPI1;WIPI2;NOL6;RUVBL2;EXOSC4;FTSJ3;PFN1;WDR12;NOCT;AATF;FOXRED1;PAF1;RPL35A;NOP2;GAR1;PEX16;MEFV;NCLN;NOL9;MRPL10;CAPG;LRRN3;REST;PRPF31;GNL3L;GRWD1;CDC42EP3;NDUFA10;LOC100521680;EIF3H;FGF13;RHOQ;NAP1L1;UTP20;NSU…	BP	0.588229697
718	GO:0000460	0.118738718	2.518098835	1.955922865	4	13	maturation of 5.8S rRNA	EXOSC4;FTSJ3;WDR12;NOL9	BP	0.588229697
719	GO:0003179	0.118738718	2.518098835	1.955922865	4	13	heart valve morphogenesis	BMPR2;HEY2;JAG1;SOX9	BP	0.588229697
720	GO:0003197	0.118738718	2.518098835	1.955922865	4	13	endocardial cushion development	BMPR2;BMP5;JAG1;SOX9	BP	0.588229697
721	GO:0006099	0.118738718	2.518098835	1.955922865	4	13	tricarboxylic acid cycle	IDH3A;PDHB;ACO2;DLST	BP	0.588229697
722	GO:0006368	0.118738718	2.518098835	1.955922865	4	13	transcription elongation from RNA polymerase II promoter	CDK9;PAF1;LEO1;ELL2	BP	0.588229697
723	GO:0006493	0.118738718	2.518098835	1.955922865	4	13	protein O-linked glycosylation	SLC35C2;C1GALT1C1;VEGFB;GALNT1	BP	0.588229697
724	GO:0008589	0.118738718	2.518098835	1.955922865	4	13	regulation of smoothened signaling pathway	ZIC1;WNT9A;SHOX2;FGFR2	BP	0.588229697
725	GO:0034644	0.118738718	2.518098835	1.955922865	4	13	cellular response to UV	EP300;RUVBL2;AQP1;IMPACT	BP	0.588229697
726	GO:0043534	0.118738718	2.518098835	1.955922865	4	13	blood vessel endothelial cell migration	NR2E1;SCARB1;VEGFA;THBS1	BP	0.588229697
727	GO:0044070	0.118738718	2.518098835	1.955922865	4	13	regulation of anion transport	AHCYL1;MIF;THBS1;ARL6IP5	BP	0.588229697
728	GO:0045932	0.118738718	2.518098835	1.955922865	4	13	negative regulation of muscle contraction	TRPC1;SRI;TNNT1;KCNMA1	BP	0.588229697
729	GO:0048483	0.118738718	2.518098835	1.955922865	4	13	autonomic nervous system development	EGR2;GBX2;HOXB2;EDNRA	BP	0.588229697
730	GO:0051055	0.118738718	2.518098835	1.955922865	4	13	negative regulation of lipid biosynthetic process	BMP5;ORMDL1;REST;LOC100621006	BP	0.588229697
731	GO:0071166	0.118738718	2.518098835	1.955922865	4	13	ribonucleoprotein complex localization	NUP214;NOL6;NUP85;FYTTD1	BP	0.588229697
732	GO:0071426	0.118738718	2.518098835	1.955922865	4	13	ribonucleoprotein complex export from nucleus	NUP214;NOL6;NUP85;FYTTD1	BP	0.588229697
733	GO:0007005	0.119312574	1.343823165	19.70968426	25	131	mitochondrion organization	MEF2A;TOMM7;PPIF;MIGA2;CCAR2;MTFP1;ATG12;ATG4C;WIPI1;WIPI2;MRPL17;FOXRED1;MUL1;FUNDC1;NDUFS6;TIMM44;NDUFA10;MTFR1;UBE2J2;TIMM13;VAT1;PHB2;TOMM40;U2AF2;RHOT2	BP	0.588229697
734	GO:0035295	0.119645332	1.334861177	20.61241789	26	137	tube development	BMPR2;BMP5;BAG6;SIM1;PTGES3;EP300;JAG1;FZD6;HOXA5;MEGF8;GBX2;WNT2B;PAK1;LUZP1;DVL2;PHB2;SHOX2;YIPF6;LOC100738836;FGFR2;KIT;SOX9;VEGFA;MMP14;SDC4;MET	BP	0.588229697
735	GO:0033559	0.119678826	2.001336898	3.460478915	6	23	unsaturated fatty acid metabolic process	FAM213B;SCD5;PTGES3;HPGD;ALOX15;MIF	BP	0.588229697
736	GO:0072376	0.119678826	2.001336898	3.460478915	6	23	protein activation cascade	CFB;SERPING1;MASP1;C3;C1S;CD59	BP	0.588229697
737	GO:1901565	0.120742512	1.231002669	40.77346896	48	271	organonitrogen compound catabolic process	SUMO1;KEAP1;PRPF19;RANBP1;USP45;UFL1;BAG6;CCAR2;RNF139;AZIN1;SAT2;SOCS5;FOXRED2;PCYOX1L;RNF138;LOC100515984;ERLEC1;ENC1;RNF125;PRKCG;CCNF;UBQLN4;YOD1;CTSC;FBXO4;UBE2J2;GCAT;NUDT11;PSMD2;RNF11;RLIM;SOX9;CTSV;SCARB1;PSMC5;SUMO2;TDH;DPYD;PLK3;ANPEP;ARAF;PSME3;SAT1;DLST;HMOX1;PSMB6;FZR1;UBE2K	BP	0.588229697
738	GO:0006913	0.121222564	1.42232659	13.54100445	18	90	nucleocytoplasmic transport	EGR2;KEAP1;RANBP1;AKAP5;ZIC1;NUP214;FERMT1;NOL6;AHCYL1;SRI;STYX;HTATIP2;NUP85;FYTTD1;IPO13;PHB2;PPM1A;TXNIP	BP	0.588229697
739	GO:0009161	0.121222564	1.42232659	13.54100445	18	90	ribonucleoside monophosphate metabolic process	PPIF;AK3;LOC100156879;PGAM2;ATP5G3;LOC100515984;NDUFS6;NDUFA10;NDUFV1;NUDT11;ATP5I;ATP5G1;ND2;COX1;ATP6;ND4L;ND4;ND5	BP	0.588229697
740	GO:0051169	0.121222564	1.42232659	13.54100445	18	90	nuclear transport	EGR2;KEAP1;RANBP1;AKAP5;ZIC1;NUP214;FERMT1;NOL6;AHCYL1;SRI;STYX;HTATIP2;NUP85;FYTTD1;IPO13;PHB2;PPM1A;TXNIP	BP	0.588229697
741	GO:0019080	0.121355374	2.180032733	2.70820089	5	18	viral gene expression	EP300;REST;LOC100621006;NUCKS1;HMOX1	BP	0.588229697
742	GO:0019083	0.121355374	2.180032733	2.70820089	5	18	viral transcription	EP300;REST;LOC100621006;NUCKS1;HMOX1	BP	0.588229697
743	GO:0030177	0.121355374	2.180032733	2.70820089	5	18	positive regulation of Wnt signaling pathway	XIAP;CCAR2;WNT2B;PPM1A;FGFR2	BP	0.588229697
744	GO:0046782	0.121355374	2.180032733	2.70820089	5	18	regulation of viral transcription	EP300;REST;LOC100621006;NUCKS1;HMOX1	BP	0.588229697
745	GO:0046823	0.121355374	2.180032733	2.70820089	5	18	negative regulation of nucleocytoplasmic transport	KEAP1;AKAP5;FERMT1;SRI;PPM1A	BP	0.588229697
746	GO:0051053	0.121355374	2.180032733	2.70820089	5	18	negative regulation of DNA metabolic process	BMPR2;OTUB1;GNL3L;GTPBP4;RPS3	BP	0.588229697
747	GO:0061387	0.121355374	2.180032733	2.70820089	5	18	regulation of extent of cell growth	BMPR2;MEGF8;RND2;RAB11A;NTN1	BP	0.588229697
748	GO:0090090	0.121355374	2.180032733	2.70820089	5	18	negative regulation of canonical Wnt signaling pathway	FZD6;FERMT1;EGR1;APC2;SOX9	BP	0.588229697
749	GO:1903538	0.121355374	2.180032733	2.70820089	5	18	regulation of meiotic cell cycle process involved in oocyte maturation	AKAP5;AKAP1;PRKAR1A;FZR1;AURKA	BP	0.588229697
750	GO:2000278	0.121355374	2.180032733	2.70820089	5	18	regulation of DNA biosynthetic process	BMPR2;MAPKAPK5;PTGES3;GNL3L;FBXO4	BP	0.588229697
751	GO:0051246	0.121382623	1.15807062	88.01652893	98	585	regulation of protein metabolic process	XIAP;SOCS2;SUMO1;BMPR2;SERPING1;ABCF1;EFNA1;ARHGEF2;BMP5;MAPKAPK5;PHF1;UFL1;BAG6;NR2F2;NEURL1;CCAR2;ARRDC4;EP300;SECISBP2L;CDK20;BMP2;CNPPD1;FEM1B;AZIN1;RPLP1;THY1;OTUB1;SOCS5;CDK9;ELAVL1;WNT16;RUVBL2;ASPN;WNT9A;BMP3;AATF;PAF1;MUL1;ACKR3;RNF138;MEFV;ENC1;STYX;RNF125;PRKCG;AIDA;CBL;UBQLN4;PDGFA;FZD4;MAP3K14;CCNQ;EGR1;REST;GNL3L;MAPKAPK2;FBXO4;GPR37;DSTYK;PAK1;LOC100621006;TADA2B;MAP3K8;GTPBP4;C13H…	BP	0.588229697
752	GO:1901566	0.121683109	1.168379099	76.58190295	86	509	organonitrogen compound biosynthetic process	EIF4A2;BMPR2;ABCF1;DOLK;SLC35C2;MAPKAPK5;AKAP5;GLCE;ORMDL1;PCBD1;AK3;SECISBP2L;RPL30;PIGA;GALNT15;ST8SIA2;AZIN1;RPLP1;VARS;ELAVL1;FTSJ1;ATG12;ATG4C;WIPI1;WIPI2;C1GALT1C1;MRPL17;ATP5G3;AATF;AASS;RPL35A;RPL39;MBIP;ENC1;TMEM258;RPL34;MRPS2;HARS;MRPL10;EGR1;ALG6;VEGFB;EIF3H;B3GALT6;GPR37;MGAT4A;B3GNT2;PYCR2;AASDHPPT;CTPS1;RPL15;APRT;RPL9;RPL21;PPM1A;GALNT1;LOC100738836;ST3GAL4;RPS23;RPL3;ATP5I;RPS18;…	BP	0.588229697
753	GO:0046907	0.122293555	1.200885317	52.96037296	61	352	intracellular transport	TOMM7;EGR2;KEAP1;RAB5A;RAB1B;RANBP1;PPIF;STX7;AKAP5;ZIC1;RGP1;NUP214;SEC23A;STX17;ACTN2;AP1B1;SNX16;FERMT1;ATG4C;NOL6;LOC100511376;AHCYL1;SLC25A22;SRI;TBC1D10B;MUL1;SLC25A47;PEX16;ERLEC1;STYX;TMEM201;SLC25A24;TBC1D17;IER3IP1;TIMM44;HTATIP2;PEX14;TEX261;UBE2J2;SH3GL1;NUP85;SPCS3;TIMM13;FYTTD1;IPO13;SSR3;VAMP7;PHB2;CHMP1A;PPM1A;TOMM40;U2AF2;KIT;OPTN;PLK3;NPC2;RHOT2;SCARB2;RAB11A;RAB27A;TXNIP	BP	0.588229697
754	GO:0060562	0.124817863	1.470230712	10.98325917	15	73	epithelial tube morphogenesis	BMP5;FZD6;HOXA5;MEGF8;GBX2;WNT2B;PAK1;LUZP1;DVL2;PHB2;FGFR2;SOX9;MMP14;SDC4;MET	BP	0.588229697
755	GO:0002009	0.125131874	1.374005305	16.24920534	21	108	morphogenesis of an epithelium	BMP5;JAG1;FZD6;FEM1B;HOXA5;MEGF8;GBX2;RIPK4;WNT2B;HOXB2;PAK1;LUZP1;DVL2;PHB2;LOC100738836;FGFR2;SOX9;VCL;MMP14;SDC4;MET	BP	0.588229697
756	GO:0070372	0.125783099	1.549231571	8.42551388	12	56	regulation of ERK1 and ERK2 cascade	ARHGEF2;ACKR3;STYX;PDGFA;DSTYK;C13H3orf33;PHB2;FGFR2;ALOX15;MIF;ARAF;ADCYAP1	BP	0.588229697
757	GO:0034660	0.125942657	1.361444641	17.15193897	22	114	ncRNA metabolic process	INTS3;NOC4L;PUS1;VARS;FTSJ1;NOL6;EXOSC4;FTSJ3;WDR12;RPL35A;NOP2;GAR1;NOL9;NSUN2;HARS;UTP20;NSUN5;QTRT1;SART1;KIAA1456;BUD23;INTS5	BP	0.588229697
758	GO:0043933	0.126677344	1.184409652	60.63360882	69	403	macromolecular complex subunit organization	P4HA1;MSRB1;SUMO1;TPPP;PRPF19;ARHGEF2;HEY2;LUM;SNRPD3;SMARCB1;SF3A1;PCBD1;PTGES3;SNX14;STX17;ACTN2;ARPC1A;ARPC1B;FSCN1;RUVBL2;PFN1;NOCT;FOXRED1;PAF1;NOP2;MEFV;NCLN;UBQLN4;CAPG;PRPF31;GRWD1;CDC42EP3;NDUFA10;LOC100521680;EIF3H;CALCOCO2;FGF13;SH3GL1;NAP1L1;CHAF1A;SART1;XAB2;CLGN;NLE1;VAMP7;LUC7L;CDC42EP1;PPM1A;STMN4;IRAK1;SOX9;H3F3A;ALOX15;SCARB1;PSMC5;VEGFA;MTTP;MIF;SLC9A1;MGST1;HMOX1;CFL1;IMPACT;D…	BP	0.588229697
759	GO:0006725	0.126692091	1.111271656	202.8141555	216	1348	cellular aromatic compound metabolic process	EPAS1;MEF2A;KDM5C;EGR2;EIF4A2;RBM38;SUMO1;SMNDC1;BMPR2;RELA;KEAP1;CLK1;DHX16;FOS;ATF6B;PRPF19;WDR62;ARHGEF2;BMP5;TEAD4;INTS3;CREG1;TCF19;HEY2;MYB;USP45;ACVR1B;LUM;PPIF;IRF2BPL;MAPKAPK5;AKAP5;SNRPD3;UFL1;POLL;ZNF79;NR2F2;SIX4;SIM1;ZHX1;ILF2;SMARCB1;MORF4L1;SF3A1;LBX1;PDLIM1;PCBD1;AK3;CCAR2;PTGES3;NOC4L;EP300;UAP1;JAG1;LOC100156879;POLR3H;BMP2;PUS1;FZD6;LPIN1;PGAM2;PRPF3;POT1;DKC1;VARS;DLX5;PRMT5;O…	BP	0.588229697
760	GO:0044271	0.127027525	1.120395973	159.7838525	172	1062	cellular nitrogen compound biosynthetic process	EPAS1;MEF2A;KDM5C;EGR2;EIF4A2;SUMO1;BMPR2;RELA;KEAP1;ABCF1;FOS;ATF6B;ARHGEF2;BMP5;TEAD4;CREG1;TCF19;HEY2;MYB;ACVR1B;LUM;IRF2BPL;MAPKAPK5;AKAP5;UFL1;ZNF79;NR2F2;SIX4;SIM1;ZHX1;ILF2;SMARCB1;MORF4L1;LBX1;ORMDL1;PDLIM1;PCBD1;AK3;CCAR2;PTGES3;EP300;UAP1;SECISBP2L;JAG1;RPL30;POLR3H;BMP2;FZD6;ST8SIA2;AZIN1;RPLP1;LPIN1;VARS;DLX5;PRMT5;MSX1;CDK9;ELAVL1;FTSJ1;RUVBL2;MRPL17;BMP3;ATP5G3;MEGF8;AATF;PAF1;RPL35…	BP	0.588229697
761	GO:0070085	0.127337119	1.444032752	11.8859928	16	79	glycosylation	DOLK;SLC35C2;GALNT15;ST8SIA2;C1GALT1C1;TMEM258;ALG6;VEGFB;B3GALT6;MGAT4A;B3GNT2;GALNT1;ST3GAL4;GFPT1;DDOST;ST3GAL1	BP	0.588229697
762	GO:0046661	0.127547839	1.745781284	5.11549057	8	34	male sex differentiation	BMP5;YBX3;HOXA9;WNT2B;HOXA10;SOX9;INHBA;KITLG	BP	0.588229697
763	GO:0007292	0.128267568	1.622040816	6.770502225	10	45	female gamete generation	AKAP5;HPGD;TRIP13;AKAP1;PAQR7;PRKAR1A;INHBA;NPPC;FZR1;AURKA	BP	0.588229697
764	GO:0010720	0.129394933	1.421717172	12.78872643	17	85	positive regulation of cell development	BMPR2;PRPF19;BMP5;UFL1;NEURL1;SHTN1;MEGF8;MUL1;DMRTA2;AKAP1;RND2;VAMP7;SHOX2;IMPACT;AURKA;RAB11A;NTN1	BP	0.588229697
765	GO:0006996	0.130792518	1.135338852	114.3462598	125	760	organelle organization	MEF2A;KDM5C;MSRB1;TOMM7;TPM1;HPS6;SUMO1;TPPP;RAB32;WDR62;ARHGEF2;RANBP1;PPIF;TRIM59;STX7;GOLPH3L;MAPKAPK5;PHF1;NTMT1;BAG6;KATNBL1;SMARCB1;MORF4L1;NEURL1;MIGA2;CCAR2;PTGES3;SHTN1;EP300;WDR5;STX17;ACTN2;MTFP1;ARPC1A;ARPC1B;SMARCA1;POT1;THY1;FSCN1;OTUB1;CDK9;TRIP13;ATG12;ATG4C;WIPI1;WIPI2;MAP7D1;ACTR6;RUVBL2;MRPL17;PFN1;NOCT;TACC3;FOXRED1;PAF1;TBC1D10B;MUL1;NOP2;PEX16;FEN1;SYDE1;BRMS1;CCNF;FUNDC1;LE…	BP	0.588229697
766	GO:0007264	0.131062538	1.402486341	13.69146006	18	91	small GTPase mediated signal transduction	ARHGEF2;MAPKAPK5;RHOJ;CYTH2;RASGEF1B;TSC2;RABIF;ARHGEF25;CDC42EP3;RHOQ;PAK1;ARHGDIA;GDI1;RND2;CDC42EP1;KITLG;MET;NTN1	BP	0.588229697
767	GO:0018205	0.133310704	1.473233291	10.23098114	14	68	peptidyl-lysine modification	EGR2;SUMO1;PHF1;BAG6;MORF4L1;EP300;RUVBL2;MUL1;DOHH;EGR1;GNL3L;JADE3;TADA2B;SUMO2	BP	0.588229697
768	GO:0009894	0.133548484	1.27598655	26.32973088	32	175	regulation of catabolic process	TOMM7;SUMO1;UFL1;BAG6;CCAR2;AZIN1;PGAM2;SOCS5;ELAVL1;NOCT;MUL1;RNF138;MEFV;RNF125;PRKCG;UBQLN4;WDR41;MAPKAPK2;PLEKHF1;CALCOCO2;TRIM65;PSMD2;U2AF2;SOX9;SCARB1;SUMO2;PLK3;ARAF;PSME3;FZR1;TMEM59;UBE2K	BP	0.588229697
769	GO:2000026	0.133603417	1.192628205	52.35855054	60	348	regulation of multicellular organismal development	BMPR2;FOS;EFNA1;PRPF19;BMP5;HEY2;ACVR1B;UFL1;S1PR3;NEURL1;NR2E1;SLITRK5;SHTN1;JAG1;FZD6;FERMT1;THY1;SOCS5;HOXA5;ASPN;WNT9A;NOCT;MEGF8;PAF1;MUL1;DMRTA2;TMEM176B;SYDE1;YBX3;HOXA9;AGGF1;LRRN3;WNT2B;REST;HTATIP2;VEGFB;DISP3;ADGRA2;SART1;PAK1;LOC100621006;DVL2;RND2;VAMP7;PHB2;SHOX2;FGFR2;SOX9;CEND1;TFRC;INHBA;VEGFA;MMP14;BDNF;KITLG;AQP1;THBS1;IMPACT;RAB11A;NTN1	BP	0.588229697
770	GO:0043241	0.134133071	1.561480687	7.673235855	11	51	protein complex disassembly	ARHGEF2;SNX14;STX17;ACTN2;UBQLN4;CAPG;CALCOCO2;FGF13;SH3GL1;STMN4;CFL1	BP	0.588229697
771	GO:0043406	0.134133071	1.561480687	7.673235855	11	51	positive regulation of MAP kinase activity	MUL1;PDGFA;FZD4;PAK1;IRAK1;KIT;VEGFA;MIF;KITLG;THBS1;RPS3	BP	0.588229697
772	GO:0042775	0.134187988	1.804538989	4.363212545	7	29	mitochondrial ATP synthesis coupled electron transport	LOC100156879;NDUFS6;NDUFA10;NDUFV1;ND2;COX1;ND4	BP	0.588229697
773	GO:0030163	0.136981586	1.249197711	30.99385463	37	206	protein catabolic process	SUMO1;KEAP1;PRPF19;RANBP1;USP45;UFL1;BAG6;CCAR2;RNF139;AZIN1;SOCS5;FOXRED2;PCYOX1L;RNF138;ERLEC1;ENC1;RNF125;PRKCG;CCNF;UBQLN4;YOD1;CTSC;FBXO4;UBE2J2;PSMD2;RNF11;RLIM;SOX9;CTSV;PSMC5;SUMO2;PLK3;ARAF;PSME3;PSMB6;FZR1;UBE2K	BP	0.588229697
774	GO:0001932	0.137390254	1.20268295	45.88895953	53	305	regulation of protein phosphorylation	SOCS2;BMPR2;EFNA1;ARHGEF2;BMP5;NR2F2;NEURL1;CDK20;BMP2;CNPPD1;RPLP1;THY1;SOCS5;CDK9;WNT16;ASPN;BMP3;MUL1;ACKR3;STYX;AIDA;CBL;PDGFA;FZD4;MAP3K14;CCNQ;GPR37;DSTYK;PAK1;MAP3K8;GTPBP4;C13H3orf33;CCNL1;PHB2;LOC100736818;IRAK1;FGFR2;KIT;SOX9;ALOX15;C3;INHBA;VEGFA;PKIA;MIF;KITLG;ARAF;ADCYAP1;FBN1;THBS1;IMPACT;RPS3;UBE2K	BP	0.588229697
775	GO:0042391	0.138797077	1.514422159	8.575969485	12	57	regulation of membrane potential	SUMO1;KCNK1;TRPC1;ACTN2;MUL1;SLC1A6;CATSPER2;FGF13;USP53;KCNE3;KCNMA1;GNA11	BP	0.588229697
776	GO:0045927	0.138797077	1.514422159	8.575969485	12	57	positive regulation of growth	BMPR2;HEY2;EXOSC4;MEGF8;MUL1;YBX3;HDGFL2;RND2;FGFR2;MMP14;RAB11A;NTN1	BP	0.588229697
777	GO:0035051	0.140400126	1.88967803	3.61093452	6	24	cardiocyte differentiation	MEF2A;HEY2;JAG1;ACTN2;REST;LOC100621006	BP	0.588229697
778	GO:0036503	0.140400126	1.88967803	3.61093452	6	24	ERAD pathway	BAG6;FOXRED2;ERLEC1;YOD1;UBE2J2;PSMC5	BP	0.588229697
779	GO:0045446	0.140400126	1.88967803	3.61093452	6	24	endothelial cell differentiation	BMPR2;HEY2;NR2F2;S1PR3;JAG1;MET	BP	0.588229697
780	GO:0050657	0.140400126	1.88967803	3.61093452	6	24	nucleic acid transport	RANBP1;NUP214;NOL6;NUP85;FYTTD1;QKI	BP	0.588229697
781	GO:0050658	0.140400126	1.88967803	3.61093452	6	24	RNA transport	RANBP1;NUP214;NOL6;NUP85;FYTTD1;QKI	BP	0.588229697
782	GO:0051236	0.140400126	1.88967803	3.61093452	6	24	establishment of RNA localization	RANBP1;NUP214;NOL6;NUP85;FYTTD1;QKI	BP	0.588229697
783	GO:1904029	0.140400126	1.88967803	3.61093452	6	24	regulation of cyclin-dependent protein kinase activity	NR2F2;CDK20;CNPPD1;CCNQ;GTPBP4;CCNL1	BP	0.588229697
784	GO:0009144	0.141353722	1.383182315	13.84191566	18	92	purine nucleoside triphosphate metabolic process	PPIF;AK3;LOC100156879;PGAM2;ATP5G3;MBIP;NDUFS6;NDUFA10;NDUFV1;RHOQ;ATP5I;ATP5G1;ND2;COX1;ATP6;ND4L;ND4;ND5	BP	0.588229697
785	GO:0000266	0.141647841	2.830975955	1.354100445	3	9	mitochondrial fission	MTFP1;MUL1;MTFR1	BP	0.588229697
786	GO:0002066	0.141647841	2.830975955	1.354100445	3	9	columnar/cuboidal epithelial cell development	BMP5;HOXA5;YIPF6	BP	0.588229697
787	GO:0002067	0.141647841	2.830975955	1.354100445	3	9	glandular epithelial cell differentiation	BMP5;HOXA5;FGFR2	BP	0.588229697
788	GO:0006406	0.141647841	2.830975955	1.354100445	3	9	mRNA export from nucleus	NUP214;NUP85;FYTTD1	BP	0.588229697
789	GO:0007045	0.141647841	2.830975955	1.354100445	3	9	cell-substrate adherens junction assembly	ACTN2;THY1;VEGFA	BP	0.588229697
790	GO:0007176	0.141647841	2.830975955	1.354100445	3	9	regulation of epidermal growth factor-activated receptor activity	NEURL1;SOCS5;CBL	BP	0.588229697
791	GO:0010761	0.141647841	2.830975955	1.354100445	3	9	fibroblast migration	TMEM201;SDC4;THBS1	BP	0.588229697
792	GO:0010823	0.141647841	2.830975955	1.354100445	3	9	negative regulation of mitochondrion organization	PPIF;MUL1;VAT1	BP	0.588229697
793	GO:0014888	0.141647841	2.830975955	1.354100445	3	9	striated muscle adaptation	HEY2;LOC100738836;TNNT1	BP	0.588229697
794	GO:0016574	0.141647841	2.830975955	1.354100445	3	9	histone ubiquitination	OTUB1;CDK9;PAF1	BP	0.588229697
795	GO:0018279	0.141647841	2.830975955	1.354100445	3	9	protein N-linked glycosylation via asparagine	ST3GAL4;DDOST;ST3GAL1	BP	0.588229697
796	GO:0021954	0.141647841	2.830975955	1.354100445	3	9	central nervous system neuron development	NR2E1;GBX2;CDH11	BP	0.588229697
797	GO:0032682	0.141647841	2.830975955	1.354100445	3	9	negative regulation of chemokine production	SOCS5;MUL1;MEFV	BP	0.588229697
798	GO:0032890	0.141647841	2.830975955	1.354100445	3	9	regulation of organic acid transport	MIF;THBS1;ARL6IP5	BP	0.588229697
799	GO:0035136	0.141647841	2.830975955	1.354100445	3	9	forelimb morphogenesis	WNT9A;HOXA9;SHOX2	BP	0.588229697
800	GO:0043535	0.141647841	2.830975955	1.354100445	3	9	regulation of blood vessel endothelial cell migration	NR2E1;VEGFA;THBS1	BP	0.588229697
801	GO:0046068	0.141647841	2.830975955	1.354100445	3	9	cGMP metabolic process	AQP1;THBS1;NPPC	BP	0.588229697
802	GO:0046530	0.141647841	2.830975955	1.354100445	3	9	photoreceptor cell differentiation	THY1;MFRP;SOX9	BP	0.588229697
803	GO:0048041	0.141647841	2.830975955	1.354100445	3	9	focal adhesion assembly	ACTN2;THY1;VEGFA	BP	0.588229697
804	GO:0050918	0.141647841	2.830975955	1.354100445	3	9	positive chemotaxis	VEGFB;VEGFA;MET	BP	0.588229697
805	GO:0060412	0.141647841	2.830975955	1.354100445	3	9	ventricular septum morphogenesis	BMPR2;HEY2;FGFR2	BP	0.588229697
806	GO:0060976	0.141647841	2.830975955	1.354100445	3	9	coronary vasculature development	HEY2;MEGF8;VEGFB	BP	0.588229697
807	GO:0071427	0.141647841	2.830975955	1.354100445	3	9	mRNA-containing ribonucleoprotein complex export from nucleus	NUP214;NUP85;FYTTD1	BP	0.588229697
808	GO:0072666	0.141647841	2.830975955	1.354100445	3	9	establishment of protein localization to vacuole	SNX16;VAMP7;SCARB2	BP	0.588229697
809	GO:0086004	0.141647841	2.830975955	1.354100445	3	9	regulation of cardiac muscle cell contraction	SUMO1;SRI;FGF13	BP	0.588229697
810	GO:1903115	0.141647841	2.830975955	1.354100445	3	9	regulation of actin filament-based movement	SUMO1;SRI;FGF13	BP	0.588229697
811	GO:2000648	0.141647841	2.830975955	1.354100445	3	9	positive regulation of stem cell proliferation	NR2E1;DMRTA2;KITLG	BP	0.588229697
812	GO:0009968	0.141860437	1.236388475	32.9497775	39	219	negative regulation of signal transduction	SOCS2;BMP5;HEY2;PPIF;TRIM59;MAPKAPK5;NEURL1;PIK3IP1;CCAR2;PEAR1;FZD6;FERMT1;THY1;SOCS5;TSC2;ASPN;SRI;MUL1;ACKR3;YBX3;AIDA;CBL;EGR1;ADGRA2;APC2;C13H3orf33;PHB2;PPM1A;LOC100738836;SHISA2;SOX9;MIF;MMP14;ARAF;PSME3;RGS5;HMOX1;THBS1;MET	BP	0.588229697
813	GO:0071900	0.142411847	1.367857993	14.74464929	19	98	regulation of protein serine/threonine kinase activity	NR2F2;CNPPD1;THY1;MUL1;AIDA;PDGFA;FZD4;CCNQ;PAK1;GTPBP4;CCNL1;IRAK1;KIT;VEGFA;PKIA;MIF;KITLG;THBS1;RPS3	BP	0.588229697
814	GO:0051641	0.142929029	1.150734067	80.19283747	89	533	cellular localization	MEF2A;CPE;TOMM7;EGR2;HPS6;SUMO1;KEAP1;RAB5A;RAB1B;PRPF19;RANBP1;PPIF;STX7;GOLPH3L;AKAP5;ZIC1;BAG6;RGP1;SLC18A2;ITPR3;NUP214;SEC23A;STX17;ACTN2;AP1B1;SNX16;FERMT1;THY1;ATG4C;WIPI1;WIPI2;NOL6;LOC100511376;RUVBL2;AHCYL1;SLC25A22;SRI;PAF1;TBC1D10B;MUL1;SLC25A47;PEX16;ERLEC1;STYX;TMEM201;SLC25A24;TBC1D17;TUB;IER3IP1;GNL3L;TIMM44;HTATIP2;FKBP1B;PEX14;PLEKHF1;TEX261;FBXO4;UBE2J2;FGF13;RHOQ;SH3GL1;NUP85;…	BP	0.588229697
815	GO:0009952	0.143118596	1.576587302	6.92095783	10	46	anterior/posterior pattern specification	BMPR2;HEY2;NR2F2;EP300;HOXA5;GBX2;HOXA9;WNT2B;HOXB2;HOXA10	BP	0.588229697
816	GO:0043408	0.14328369	1.286302147	22.86925196	28	152	regulation of MAPK cascade	ARHGEF2;BMP2;WNT16;BMP3;MUL1;ACKR3;STYX;AIDA;PDGFA;FZD4;CCNQ;GPR37;DSTYK;PAK1;C13H3orf33;PHB2;IRAK1;FGFR2;KIT;ALOX15;INHBA;VEGFA;MIF;KITLG;ARAF;ADCYAP1;THBS1;RPS3	BP	0.588229697
817	GO:0051276	0.143915132	1.24152609	31.14431024	37	207	chromosome organization	KDM5C;MAPKAPK5;PHF1;BAG6;SMARCB1;MORF4L1;PTGES3;EP300;SMARCA1;POT1;OTUB1;CDK9;TRIP13;ACTR6;RUVBL2;PAF1;FEN1;BRMS1;LEO1;REST;GNL3L;GRWD1;LOC100521680;JADE3;FBXO4;NAP1L1;CHAF1A;LOC100621006;TADA2B;KIF22;RRP8;NUCKS1;PHB2;CHMP1A;SOX9;H3F3A;RAB11A	BP	0.588229697
818	GO:0001666	0.144831638	1.680700644	5.265946175	8	35	response to hypoxia	EP300;EGR1;VEGFB;CXCR4;VEGFA;PLK3;DPP4;AQP1	BP	0.588229697
819	GO:0036293	0.144831638	1.680700644	5.265946175	8	35	response to decreased oxygen levels	EP300;EGR1;VEGFB;CXCR4;VEGFA;PLK3;DPP4;AQP1	BP	0.588229697
820	GO:0048839	0.144831638	1.680700644	5.265946175	8	35	inner ear development	HEY2;JAG1;FZD6;GBX2;MAPKAPK2;FGFR2;SOX9;SDC4	BP	0.588229697
821	GO:0048863	0.144831638	1.680700644	5.265946175	8	35	stem cell differentiation	JAG1;GBX2;REST;LOC100621006;FGFR2;KIT;SOX9;KITLG	BP	0.588229697
822	GO:0071383	0.144831638	1.680700644	5.265946175	8	35	cellular response to steroid hormone stimulus	UFL1;PTGES3;EP300;REST;PAK1;LOC100621006;PHB2;AQP1	BP	0.588229697
823	GO:0048584	0.145001658	1.165150011	64.99682136	73	432	positive regulation of response to stimulus	XIAP;CFB;BMPR2;SERPING1;ARHGEF2;BMP5;MASP1;SLC35C2;ACVR1B;PPIF;STX7;AKAP5;MOSPD2;BAG6;GOLT1B;NEURL1;CCAR2;JAG1;BMP2;FERMT1;THY1;SOCS5;WNT16;WNT9A;BMP3;MEGF8;SRI;MUL1;ACKR3;DEDD2;PRKCG;RICTOR;PDGFA;FZD4;MAP3K14;WNT2B;CCNQ;VEGFB;MAPKAPK2;CTSC;PLEKHF1;GPR37;DSTYK;PAK1;NUCKS1;VAMP7;PHB2;SHOX2;LOC100736818;PPM1A;LOC100738836;IRAK1;MYD88;FGFR2;KIT;SOX9;ALOX15;TFRC;C3;INHBA;VEGFA;C1S;CD59;MIF;KITLG;ARAF…	BP	0.588229697
824	GO:0016310	0.145158598	1.158482659	70.71413435	79	470	phosphorylation	MEF2A;SOCS2;BMPR2;CLK1;EFNA1;ARHGEF2;BMP5;ACVR1B;PPIF;MAPKAPK5;NR2F2;NEURL1;PIK3IP1;TTBK1;LOC100156879;IMPAD1;CDK20;BMP2;CNPPD1;RPLP1;EPHA4;PGAM2;STK26;THY1;SOCS5;CDK9;WNT16;ASPN;BMP3;MUL1;ACKR3;STYX;PRKCG;AIDA;CBL;RICTOR;PDGFA;NDUFS6;FZD4;MAP3K14;CCNQ;NDUFA10;MAPKAPK2;NDUFV1;GPR37;FGF13;DSTYK;PAK1;MAP3K8;GTPBP4;C13H3orf33;CCNL1;PHB2;LOC100736818;IRAK1;FGFR2;KIT;SOX9;ALOX15;C3;INHBA;VEGFA;IL12RB2…	BP	0.588229697
825	GO:0010862	0.145406057	2.023809524	2.858656495	5	19	positive regulation of pathway-restricted SMAD protein phosphorylation	BMPR2;BMP5;BMP2;BMP3;INHBA	BP	0.588229697
826	GO:0014020	0.145406057	2.023809524	2.858656495	5	19	primary neural tube formation	BMP5;FZD6;LUZP1;DVL2;SDC4	BP	0.588229697
827	GO:0031058	0.145406057	2.023809524	2.858656495	5	19	positive regulation of histone modification	PHF1;CDK9;RUVBL2;PAF1;TADA2B	BP	0.588229697
828	GO:0031110	0.145406057	2.023809524	2.858656495	5	19	regulation of microtubule polymerization or depolymerization	ARHGEF2;FGF13;STMN4;MET;RPS3	BP	0.588229697
829	GO:0043506	0.145406057	2.023809524	2.858656495	5	19	regulation of JUN kinase activity	MUL1;AIDA;FZD4;PAK1;RPS3	BP	0.588229697
830	GO:1903537	0.145406057	2.023809524	2.858656495	5	19	meiotic cell cycle process involved in oocyte maturation	AKAP5;AKAP1;PRKAR1A;FZR1;AURKA	BP	0.588229697
831	GO:0002011	0.147425927	2.26572238	2.10637847	4	14	morphogenesis of an epithelial sheet	BMP5;JAG1;MEGF8;HOXB2	BP	0.588229697
832	GO:0002040	0.147425927	2.26572238	2.10637847	4	14	sprouting angiogenesis	NR2E1;ADGRA2;VEGFA;THBS1	BP	0.588229697
833	GO:0006101	0.147425927	2.26572238	2.10637847	4	14	citrate metabolic process	IDH3A;PDHB;ACO2;DLST	BP	0.588229697
834	GO:0006278	0.147425927	2.26572238	2.10637847	4	14	RNA-dependent DNA biosynthetic process	MAPKAPK5;PTGES3;GNL3L;FBXO4	BP	0.588229697
835	GO:0006282	0.147425927	2.26572238	2.10637847	4	14	regulation of DNA repair	OTUB1;CDK9;PRKCG;RPS3	BP	0.588229697
836	GO:0006576	0.147425927	2.26572238	2.10637847	4	14	cellular biogenic amine metabolic process	AZIN1;SAT2;SAT1;SRM	BP	0.588229697
837	GO:0006692	0.147425927	2.26572238	2.10637847	4	14	prostanoid metabolic process	FAM213B;PTGES3;HPGD;MIF	BP	0.588229697
838	GO:0006693	0.147425927	2.26572238	2.10637847	4	14	prostaglandin metabolic process	FAM213B;PTGES3;HPGD;MIF	BP	0.588229697
839	GO:0007004	0.147425927	2.26572238	2.10637847	4	14	telomere maintenance via telomerase	MAPKAPK5;PTGES3;GNL3L;FBXO4	BP	0.588229697
840	GO:0032091	0.147425927	2.26572238	2.10637847	4	14	negative regulation of protein binding	RUVBL2;GNL3L;GTPBP4;MET	BP	0.588229697
841	GO:0043967	0.147425927	2.26572238	2.10637847	4	14	histone H4 acetylation	MORF4L1;EP300;RUVBL2;JADE3	BP	0.588229697
842	GO:0050931	0.147425927	2.26572238	2.10637847	4	14	pigment cell differentiation	HPS6;KIT;KITLG;RAB27A	BP	0.588229697
843	GO:0061035	0.147425927	2.26572238	2.10637847	4	14	regulation of cartilage development	BMPR2;WNT9A;SHOX2;SOX9	BP	0.588229697
844	GO:0070613	0.147425927	2.26572238	2.10637847	4	14	regulation of protein processing	XIAP;SERPING1;CD59;THBS1	BP	0.588229697
845	GO:0072332	0.147425927	2.26572238	2.10637847	4	14	intrinsic apoptotic signaling pathway by p53 class mediator	BAG6;EP300;TMEM109;MIF	BP	0.588229697
846	GO:0090263	0.147425927	2.26572238	2.10637847	4	14	positive regulation of canonical Wnt signaling pathway	XIAP;CCAR2;WNT2B;FGFR2	BP	0.588229697
847	GO:0043603	0.147900059	1.211980423	38.66709049	45	257	cellular amide metabolic process	CPE;EIF4A2;ABCF1;MAPKAPK5;ORMDL1;SECISBP2L;RPL30;GDAP1;ST8SIA2;RPLP1;PGAM2;VARS;ELAVL1;FTSJ1;MRPL17;RPL35A;RPL39;ENC1;RPL34;MRPS2;HARS;MRPL10;EIF3H;SPCS3;RPL15;RPL9;RPL21;LOC100738836;RPS23;RPL3;RPS18;RPL22;PLK3;THOP1;ANPEP;RPS4X;RPS3A;RPL23;ASS1;QKI;THBS1;IMPACT;AURKA;RPL6;RPS3	BP	0.588229697
848	GO:0032502	0.147904525	1.105536273	181.299004	193	1205	developmental process	MEF2A;SPARCL1;CPE;EGR2;HPS6;OSTM1;RBM38;SUMO1;BMPR2;FOS;EFNA1;PRPF19;WDR62;ARHGEF2;BMP5;PLEKHO1;ACTC1;POSTN;HEY2;MYB;ACVR1B;DPCD;CRISPLD1;BVES;MAPKAPK5;AKAP5;ZIC1;UFL1;MEDAG;BAG6;NR2F2;SIM1;S1PR3;SMARCB1;SLC18A2;NEURL1;MIGA2;NR2E1;TTBK1;MSC;SLITRK5;PTGES3;HPGD;SHTN1;EP300;JAG1;IMPAD1;BMP2;FZD6;ACTN2;DBNDD2;FERMT1;FEM1B;SMARCA1;THY1;CLDN11;SOCS5;CDK9;FZD2;TRIP13;ELAVL1;HOXA5;WNT16;ASPN;ARMC6;WNT9A…	BP	0.588229697
849	GO:0000053	0.150455605	Inf	0.150455605	1	1	argininosuccinate metabolic process	ASS1	BP	0.588229697
850	GO:0000098	0.150455605	Inf	0.150455605	1	1	sulfur amino acid catabolic process	PCYOX1L	BP	0.588229697
851	GO:0000320	0.150455605	Inf	0.150455605	1	1	re-entry into mitotic cell cycle	CCNF	BP	0.588229697
852	GO:0000448	0.150455605	Inf	0.150455605	1	1	cleavage in ITS2 between 5.8S rRNA and LSU-rRNA of tricistronic rRNA transcript (SSU-rRNA, 5.8S rRNA, LSU-rRNA)	NOL9	BP	0.588229697
853	GO:0000454	0.150455605	Inf	0.150455605	1	1	snoRNA guided rRNA pseudouridine synthesis	GAR1	BP	0.588229697
854	GO:0000481	0.150455605	Inf	0.150455605	1	1	maturation of 5S rRNA	SART1	BP	0.588229697
855	GO:0001514	0.150455605	Inf	0.150455605	1	1	selenocysteine incorporation	SECISBP2L	BP	0.588229697
856	GO:0001835	0.150455605	Inf	0.150455605	1	1	blastocyst hatching	SMARCB1	BP	0.588229697
857	GO:0001905	0.150455605	Inf	0.150455605	1	1	activation of membrane attack complex	CD59	BP	0.588229697
858	GO:0001969	0.150455605	Inf	0.150455605	1	1	regulation of activation of membrane attack complex	CD59	BP	0.588229697
859	GO:0001971	0.150455605	Inf	0.150455605	1	1	negative regulation of activation of membrane attack complex	CD59	BP	0.588229697
860	GO:0002037	0.150455605	Inf	0.150455605	1	1	negative regulation of L-glutamate transport	ARL6IP5	BP	0.588229697
861	GO:0002069	0.150455605	Inf	0.150455605	1	1	columnar/cuboidal epithelial cell maturation	HOXA5	BP	0.588229697
862	GO:0002118	0.150455605	Inf	0.150455605	1	1	aggressive behavior	NR2E1	BP	0.588229697
863	GO:0002128	0.150455605	Inf	0.150455605	1	1	tRNA nucleoside ribose methylation	FTSJ1	BP	0.588229697
864	GO:0002138	0.150455605	Inf	0.150455605	1	1	retinoic acid biosynthetic process	RBP1	BP	0.588229697
865	GO:0002581	0.150455605	Inf	0.150455605	1	1	negative regulation of antigen processing and presentation of peptide or polysaccharide antigen via MHC class II	THBS1	BP	0.588229697
866	GO:0002605	0.150455605	Inf	0.150455605	1	1	negative regulation of dendritic cell antigen processing and presentation	THBS1	BP	0.588229697
867	GO:0003150	0.150455605	Inf	0.150455605	1	1	muscular septum morphogenesis	HEY2	BP	0.588229697
868	GO:0003190	0.150455605	Inf	0.150455605	1	1	atrioventricular valve formation	HEY2	BP	0.588229697
869	GO:0003195	0.150455605	Inf	0.150455605	1	1	tricuspid valve formation	HEY2	BP	0.588229697
870	GO:0003199	0.150455605	Inf	0.150455605	1	1	endocardial cushion to mesenchymal transition involved in heart valve formation	HEY2	BP	0.588229697
871	GO:0003249	0.150455605	Inf	0.150455605	1	1	cell proliferation involved in heart valve morphogenesis	BMPR2	BP	0.588229697
872	GO:0003250	0.150455605	Inf	0.150455605	1	1	regulation of cell proliferation involved in heart valve morphogenesis	BMPR2	BP	0.588229697
873	GO:0003252	0.150455605	Inf	0.150455605	1	1	negative regulation of cell proliferation involved in heart valve morphogenesis	BMPR2	BP	0.588229697
874	GO:0003415	0.150455605	Inf	0.150455605	1	1	chondrocyte hypertrophy	SOX9	BP	0.588229697
875	GO:0003418	0.150455605	Inf	0.150455605	1	1	growth plate cartilage chondrocyte differentiation	NPPC	BP	0.588229697
876	GO:0003419	0.150455605	Inf	0.150455605	1	1	growth plate cartilage chondrocyte proliferation	NPPC	BP	0.588229697
877	GO:0006063	0.150455605	Inf	0.150455605	1	1	uronic acid metabolic process	UGT1A6	BP	0.588229697
878	GO:0006168	0.150455605	Inf	0.150455605	1	1	adenine salvage	APRT	BP	0.588229697
879	GO:0006212	0.150455605	Inf	0.150455605	1	1	uracil catabolic process	DPYD	BP	0.588229697
880	GO:0006214	0.150455605	Inf	0.150455605	1	1	thymidine catabolic process	DPYD	BP	0.588229697
881	GO:0006409	0.150455605	Inf	0.150455605	1	1	tRNA export from nucleus	NOL6	BP	0.588229697
882	GO:0006451	0.150455605	Inf	0.150455605	1	1	translational readthrough	SECISBP2L	BP	0.588229697
883	GO:0006498	0.150455605	Inf	0.150455605	1	1	N-terminal protein lipidation	PPM1A	BP	0.588229697
884	GO:0006499	0.150455605	Inf	0.150455605	1	1	N-terminal protein myristoylation	PPM1A	BP	0.588229697
885	GO:0006554	0.150455605	Inf	0.150455605	1	1	lysine catabolic process	DLST	BP	0.588229697
886	GO:0006776	0.150455605	Inf	0.150455605	1	1	vitamin A metabolic process	RBP1	BP	0.588229697
887	GO:0006982	0.150455605	Inf	0.150455605	1	1	response to lipid hydroperoxide	MGST1	BP	0.588229697
888	GO:0006990	0.150455605	Inf	0.150455605	1	1	positive regulation of transcription from RNA polymerase II promoter involved in unfolded protein response	EP300	BP	0.588229697
889	GO:0007008	0.150455605	Inf	0.150455605	1	1	outer mitochondrial membrane organization	TOMM7	BP	0.588229697
890	GO:0007223	0.150455605	Inf	0.150455605	1	1	Wnt signaling pathway, calcium modulating pathway	FZD4	BP	0.588229697
891	GO:0007538	0.150455605	Inf	0.150455605	1	1	primary sex determination	SOX9	BP	0.588229697
892	GO:0007542	0.150455605	Inf	0.150455605	1	1	primary sex determination, germ-line	SOX9	BP	0.588229697
893	GO:0007567	0.150455605	Inf	0.150455605	1	1	parturition	HPGD	BP	0.588229697
894	GO:0008295	0.150455605	Inf	0.150455605	1	1	spermidine biosynthetic process	SRM	BP	0.588229697
895	GO:0009446	0.150455605	Inf	0.150455605	1	1	putrescine biosynthetic process	AZIN1	BP	0.588229697
896	GO:0009812	0.150455605	Inf	0.150455605	1	1	flavonoid metabolic process	UGT1A6	BP	0.588229697
897	GO:0009956	0.150455605	Inf	0.150455605	1	1	radial pattern formation	NR2F2	BP	0.588229697
898	GO:0010746	0.150455605	Inf	0.150455605	1	1	regulation of plasma membrane long-chain fatty acid transport	THBS1	BP	0.588229697
899	GO:0010748	0.150455605	Inf	0.150455605	1	1	negative regulation of plasma membrane long-chain fatty acid transport	THBS1	BP	0.588229697
900	GO:0010749	0.150455605	Inf	0.150455605	1	1	regulation of nitric oxide mediated signal transduction	THBS1	BP	0.588229697
901	GO:0010751	0.150455605	Inf	0.150455605	1	1	negative regulation of nitric oxide mediated signal transduction	THBS1	BP	0.588229697
902	GO:0010752	0.150455605	Inf	0.150455605	1	1	regulation of cGMP-mediated signaling	THBS1	BP	0.588229697
903	GO:0010754	0.150455605	Inf	0.150455605	1	1	negative regulation of cGMP-mediated signaling	THBS1	BP	0.588229697
904	GO:0010849	0.150455605	Inf	0.150455605	1	1	regulation of proton-transporting ATPase activity, rotational mechanism	PPIF	BP	0.588229697
905	GO:0010886	0.150455605	Inf	0.150455605	1	1	positive regulation of cholesterol storage	SCARB1	BP	0.588229697
906	GO:0010899	0.150455605	Inf	0.150455605	1	1	regulation of phosphatidylcholine catabolic process	SCARB1	BP	0.588229697
907	GO:0010996	0.150455605	Inf	0.150455605	1	1	response to auditory stimulus	USP53	BP	0.588229697
908	GO:0014707	0.150455605	Inf	0.150455605	1	1	branchiomeric skeletal muscle development	MSC	BP	0.588229697
909	GO:0014745	0.150455605	Inf	0.150455605	1	1	negative regulation of muscle adaptation	LOC100738836	BP	0.588229697
910	GO:0014916	0.150455605	Inf	0.150455605	1	1	regulation of lung blood pressure	BMPR2	BP	0.588229697
911	GO:0015781	0.150455605	Inf	0.150455605	1	1	pyrimidine nucleotide-sugar transport	SLC35C2	BP	0.588229697
912	GO:0015786	0.150455605	Inf	0.150455605	1	1	UDP-glucose transport	SLC35C2	BP	0.588229697
913	GO:0015793	0.150455605	Inf	0.150455605	1	1	glycerol transport	AQP1	BP	0.588229697
914	GO:0015842	0.150455605	Inf	0.150455605	1	1	aminergic neurotransmitter loading into synaptic vesicle	SLC18A2	BP	0.588229697
915	GO:0015911	0.150455605	Inf	0.150455605	1	1	plasma membrane long-chain fatty acid transport	THBS1	BP	0.588229697
916	GO:0015920	0.150455605	Inf	0.150455605	1	1	lipopolysaccharide transport	SCARB1	BP	0.588229697
917	GO:0015990	0.150455605	Inf	0.150455605	1	1	electron transport coupled proton transport	COX1	BP	0.588229697
918	GO:0016102	0.150455605	Inf	0.150455605	1	1	diterpenoid biosynthetic process	RBP1	BP	0.588229697
919	GO:0016191	0.150455605	Inf	0.150455605	1	1	synaptic vesicle uncoating	SH3GL1	BP	0.588229697
920	GO:0016557	0.150455605	Inf	0.150455605	1	1	peroxisome membrane biogenesis	PEX16	BP	0.588229697
921	GO:0016560	0.150455605	Inf	0.150455605	1	1	protein import into peroxisome matrix, docking	PEX14	BP	0.588229697
922	GO:0017198	0.150455605	Inf	0.150455605	1	1	N-terminal peptidyl-serine acetylation	NAA10	BP	0.588229697
923	GO:0018002	0.150455605	Inf	0.150455605	1	1	N-terminal peptidyl-glutamic acid acetylation	NAA10	BP	0.588229697
924	GO:0018011	0.150455605	Inf	0.150455605	1	1	N-terminal peptidyl-alanine methylation	NTMT1	BP	0.588229697
925	GO:0018012	0.150455605	Inf	0.150455605	1	1	N-terminal peptidyl-alanine trimethylation	NTMT1	BP	0.588229697
926	GO:0018013	0.150455605	Inf	0.150455605	1	1	N-terminal peptidyl-glycine methylation	NTMT1	BP	0.588229697
927	GO:0018016	0.150455605	Inf	0.150455605	1	1	N-terminal peptidyl-proline dimethylation	NTMT1	BP	0.588229697
928	GO:0018194	0.150455605	Inf	0.150455605	1	1	peptidyl-alanine modification	NTMT1	BP	0.588229697
929	GO:0018201	0.150455605	Inf	0.150455605	1	1	peptidyl-glycine modification	NTMT1	BP	0.588229697
930	GO:0018242	0.150455605	Inf	0.150455605	1	1	protein O-linked glycosylation via serine	GALNT1	BP	0.588229697
931	GO:0018243	0.150455605	Inf	0.150455605	1	1	protein O-linked glycosylation via threonine	GALNT1	BP	0.588229697
932	GO:0018377	0.150455605	Inf	0.150455605	1	1	protein myristoylation	PPM1A	BP	0.588229697
933	GO:0018401	0.150455605	Inf	0.150455605	1	1	peptidyl-proline hydroxylation to 4-hydroxy-L-proline	P4HA1	BP	0.588229697
934	GO:0018992	0.150455605	Inf	0.150455605	1	1	germ-line sex determination	SOX9	BP	0.588229697
935	GO:0019042	0.150455605	Inf	0.150455605	1	1	viral latency	NUCKS1	BP	0.588229697
936	GO:0019045	0.150455605	Inf	0.150455605	1	1	latent virus replication	NUCKS1	BP	0.588229697
937	GO:0019046	0.150455605	Inf	0.150455605	1	1	release from viral latency	NUCKS1	BP	0.588229697
938	GO:0019054	0.150455605	Inf	0.150455605	1	1	modulation by virus of host process	DDX3X	BP	0.588229697
939	GO:0019100	0.150455605	Inf	0.150455605	1	1	male germ-line sex determination	SOX9	BP	0.588229697
940	GO:0019474	0.150455605	Inf	0.150455605	1	1	L-lysine catabolic process to acetyl-CoA	DLST	BP	0.588229697
941	GO:0019477	0.150455605	Inf	0.150455605	1	1	L-lysine catabolic process	DLST	BP	0.588229697
942	GO:0019482	0.150455605	Inf	0.150455605	1	1	beta-alanine metabolic process	DPYD	BP	0.588229697
943	GO:0019483	0.150455605	Inf	0.150455605	1	1	beta-alanine biosynthetic process	DPYD	BP	0.588229697
944	GO:0019511	0.150455605	Inf	0.150455605	1	1	peptidyl-proline hydroxylation	P4HA1	BP	0.588229697
945	GO:0019518	0.150455605	Inf	0.150455605	1	1	L-threonine catabolic process to glycine	TDH	BP	0.588229697
946	GO:0019585	0.150455605	Inf	0.150455605	1	1	glucuronate metabolic process	UGT1A6	BP	0.588229697
947	GO:0019646	0.150455605	Inf	0.150455605	1	1	aerobic electron transport chain	COX3	BP	0.588229697
948	GO:0019860	0.150455605	Inf	0.150455605	1	1	uracil metabolic process	DPYD	BP	0.588229697
949	GO:0019918	0.150455605	Inf	0.150455605	1	1	peptidyl-arginine methylation, to symmetrical-dimethyl arginine	PRMT5	BP	0.588229697
950	GO:0021503	0.150455605	Inf	0.150455605	1	1	neural fold bending	LUZP1	BP	0.588229697
951	GO:0021555	0.150455605	Inf	0.150455605	1	1	midbrain-hindbrain boundary morphogenesis	GBX2	BP	0.588229697
952	GO:0021568	0.150455605	Inf	0.150455605	1	1	rhombomere 2 development	GBX2	BP	0.588229697
953	GO:0021578	0.150455605	Inf	0.150455605	1	1	hindbrain maturation	CEND1	BP	0.588229697
954	GO:0021590	0.150455605	Inf	0.150455605	1	1	cerebellum maturation	CEND1	BP	0.588229697
955	GO:0021593	0.150455605	Inf	0.150455605	1	1	rhombomere morphogenesis	EGR2	BP	0.588229697
956	GO:0021594	0.150455605	Inf	0.150455605	1	1	rhombomere formation	EGR2	BP	0.588229697
957	GO:0021626	0.150455605	Inf	0.150455605	1	1	central nervous system maturation	CEND1	BP	0.588229697
958	GO:0021658	0.150455605	Inf	0.150455605	1	1	rhombomere 3 morphogenesis	EGR2	BP	0.588229697
959	GO:0021660	0.150455605	Inf	0.150455605	1	1	rhombomere 3 formation	EGR2	BP	0.588229697
960	GO:0021664	0.150455605	Inf	0.150455605	1	1	rhombomere 5 morphogenesis	EGR2	BP	0.588229697
961	GO:0021666	0.150455605	Inf	0.150455605	1	1	rhombomere 5 formation	EGR2	BP	0.588229697
962	GO:0021678	0.150455605	Inf	0.150455605	1	1	third ventricle development	DPCD	BP	0.588229697
963	GO:0021686	0.150455605	Inf	0.150455605	1	1	cerebellar granular layer maturation	CEND1	BP	0.588229697
964	GO:0021694	0.150455605	Inf	0.150455605	1	1	cerebellar Purkinje cell layer formation	CEND1	BP	0.588229697
965	GO:0021699	0.150455605	Inf	0.150455605	1	1	cerebellar cortex maturation	CEND1	BP	0.588229697
966	GO:0021702	0.150455605	Inf	0.150455605	1	1	cerebellar Purkinje cell differentiation	CEND1	BP	0.588229697
967	GO:0021773	0.150455605	Inf	0.150455605	1	1	striatal medium spiny neuron differentiation	INHBA	BP	0.588229697
968	GO:0021781	0.150455605	Inf	0.150455605	1	1	glial cell fate commitment	SOX9	BP	0.588229697
969	GO:0021933	0.150455605	Inf	0.150455605	1	1	radial glia guided migration of cerebellar granule cell	CEND1	BP	0.588229697
970	GO:0021941	0.150455605	Inf	0.150455605	1	1	negative regulation of cerebellar granule cell precursor proliferation	CEND1	BP	0.588229697
971	GO:0021957	0.150455605	Inf	0.150455605	1	1	corticospinal tract morphogenesis	CDH11	BP	0.588229697
972	GO:0022615	0.150455605	Inf	0.150455605	1	1	protein to membrane docking	PEX16	BP	0.588229697
973	GO:0030185	0.150455605	Inf	0.150455605	1	1	nitric oxide transport	AQP1	BP	0.588229697
974	GO:0030202	0.150455605	Inf	0.150455605	1	1	heparin metabolic process	GLCE	BP	0.588229697
975	GO:0030210	0.150455605	Inf	0.150455605	1	1	heparin biosynthetic process	GLCE	BP	0.588229697
976	GO:0030309	0.150455605	Inf	0.150455605	1	1	poly-N-acetyllactosamine metabolic process	B3GNT2	BP	0.588229697
977	GO:0030311	0.150455605	Inf	0.150455605	1	1	poly-N-acetyllactosamine biosynthetic process	B3GNT2	BP	0.588229697
978	GO:0030327	0.150455605	Inf	0.150455605	1	1	prenylated protein catabolic process	PCYOX1L	BP	0.588229697
979	GO:0030328	0.150455605	Inf	0.150455605	1	1	prenylcysteine catabolic process	PCYOX1L	BP	0.588229697
980	GO:0030329	0.150455605	Inf	0.150455605	1	1	prenylcysteine metabolic process	PCYOX1L	BP	0.588229697
981	GO:0030920	0.150455605	Inf	0.150455605	1	1	peptidyl-serine acetylation	NAA10	BP	0.588229697
982	GO:0031441	0.150455605	Inf	0.150455605	1	1	negative regulation of mRNA 3'-end processing	CDK9	BP	0.588229697
983	GO:0031953	0.150455605	Inf	0.150455605	1	1	negative regulation of protein autophosphorylation	IMPACT	BP	0.588229697
984	GO:0032058	0.150455605	Inf	0.150455605	1	1	positive regulation of translational initiation in response to stress	IMPACT	BP	0.588229697
985	GO:0032077	0.150455605	Inf	0.150455605	1	1	positive regulation of deoxyribonuclease activity	RPS3	BP	0.588229697
986	GO:0032079	0.150455605	Inf	0.150455605	1	1	positive regulation of endodeoxyribonuclease activity	RPS3	BP	0.588229697
987	GO:0032218	0.150455605	Inf	0.150455605	1	1	riboflavin transport	SLC52A2	BP	0.588229697
988	GO:0032324	0.150455605	Inf	0.150455605	1	1	molybdopterin cofactor biosynthetic process	MBIP	BP	0.588229697
989	GO:0032423	0.150455605	Inf	0.150455605	1	1	regulation of mismatch repair	PRKCG	BP	0.588229697
990	GO:0032425	0.150455605	Inf	0.150455605	1	1	positive regulation of mismatch repair	PRKCG	BP	0.588229697
991	GO:0032571	0.150455605	Inf	0.150455605	1	1	response to vitamin K	POSTN	BP	0.588229697
992	GO:0032581	0.150455605	Inf	0.150455605	1	1	ER-dependent peroxisome organization	PEX16	BP	0.588229697
993	GO:0032793	0.150455605	Inf	0.150455605	1	1	positive regulation of CREB transcription factor activity	VEGFA	BP	0.588229697
994	GO:0032914	0.150455605	Inf	0.150455605	1	1	positive regulation of transforming growth factor beta1 production	LUM	BP	0.588229697
995	GO:0032919	0.150455605	Inf	0.150455605	1	1	spermine acetylation	SAT2	BP	0.588229697
996	GO:0032920	0.150455605	Inf	0.150455605	1	1	putrescine acetylation	SAT2	BP	0.588229697
997	GO:0033159	0.150455605	Inf	0.150455605	1	1	negative regulation of protein import into nucleus, translocation	AKAP5	BP	0.588229697
998	GO:0033183	0.150455605	Inf	0.150455605	1	1	negative regulation of histone ubiquitination	OTUB1	BP	0.588229697
999	GO:0033184	0.150455605	Inf	0.150455605	1	1	positive regulation of histone ubiquitination	CDK9	BP	0.588229697
1000	GO:0033194	0.150455605	Inf	0.150455605	1	1	response to hydroperoxide	MGST1	BP	0.588229697
1001	GO:0033278	0.150455605	Inf	0.150455605	1	1	cell proliferation in midbrain	FZD6	BP	0.588229697
1002	GO:0033341	0.150455605	Inf	0.150455605	1	1	regulation of collagen binding	GTPBP4	BP	0.588229697
1003	GO:0033342	0.150455605	Inf	0.150455605	1	1	negative regulation of collagen binding	GTPBP4	BP	0.588229697
1004	GO:0033387	0.150455605	Inf	0.150455605	1	1	putrescine biosynthetic process from ornithine	AZIN1	BP	0.588229697
1005	GO:0033512	0.150455605	Inf	0.150455605	1	1	L-lysine catabolic process to acetyl-CoA via saccharopine	DLST	BP	0.588229697
1006	GO:0033600	0.150455605	Inf	0.150455605	1	1	negative regulation of mammary gland epithelial cell proliferation	PHB2	BP	0.588229697
1007	GO:0034166	0.150455605	Inf	0.150455605	1	1	toll-like receptor 10 signaling pathway	TLR10	BP	0.588229697
1008	GO:0034196	0.150455605	Inf	0.150455605	1	1	acylglycerol transport	MTTP	BP	0.588229697
1009	GO:0034197	0.150455605	Inf	0.150455605	1	1	triglyceride transport	MTTP	BP	0.588229697
1010	GO:0034199	0.150455605	Inf	0.150455605	1	1	activation of protein kinase A activity	FBN1	BP	0.588229697
1011	GO:0034638	0.150455605	Inf	0.150455605	1	1	phosphatidylcholine catabolic process	SCARB1	BP	0.588229697
1012	GO:0035022	0.150455605	Inf	0.150455605	1	1	positive regulation of Rac protein signal transduction	ARHGEF2	BP	0.588229697
1013	GO:0035095	0.150455605	Inf	0.150455605	1	1	behavioral response to nicotine	CHRNB1	BP	0.588229697
1014	GO:0035188	0.150455605	Inf	0.150455605	1	1	hatching	SMARCB1	BP	0.588229697
1015	GO:0035246	0.150455605	Inf	0.150455605	1	1	peptidyl-arginine N-methylation	PRMT5	BP	0.588229697
1016	GO:0035247	0.150455605	Inf	0.150455605	1	1	peptidyl-arginine omega-N-methylation	PRMT5	BP	0.588229697
1017	GO:0035283	0.150455605	Inf	0.150455605	1	1	central nervous system segmentation	EGR2	BP	0.588229697
1018	GO:0035284	0.150455605	Inf	0.150455605	1	1	brain segmentation	EGR2	BP	0.588229697
1019	GO:0035378	0.150455605	Inf	0.150455605	1	1	carbon dioxide transmembrane transport	AQP1	BP	0.588229697
1020	GO:0035568	0.150455605	Inf	0.150455605	1	1	N-terminal peptidyl-proline methylation	NTMT1	BP	0.588229697
1021	GO:0035570	0.150455605	Inf	0.150455605	1	1	N-terminal peptidyl-serine methylation	NTMT1	BP	0.588229697
1022	GO:0035572	0.150455605	Inf	0.150455605	1	1	N-terminal peptidyl-serine dimethylation	NTMT1	BP	0.588229697
1023	GO:0035573	0.150455605	Inf	0.150455605	1	1	N-terminal peptidyl-serine trimethylation	NTMT1	BP	0.588229697
1024	GO:0035622	0.150455605	Inf	0.150455605	1	1	intrahepatic bile duct development	SOX9	BP	0.588229697
1025	GO:0035726	0.150455605	Inf	0.150455605	1	1	common myeloid progenitor cell proliferation	FBXO4	BP	0.588229697
1026	GO:0035853	0.150455605	Inf	0.150455605	1	1	chromosome passenger complex localization to spindle midzone	KLHL21	BP	0.588229697
1027	GO:0035880	0.150455605	Inf	0.150455605	1	1	embryonic nail plate morphogenesis	FZD6	BP	0.588229697
1028	GO:0035962	0.150455605	Inf	0.150455605	1	1	response to interleukin-13	ALOX15	BP	0.588229697
1029	GO:0035963	0.150455605	Inf	0.150455605	1	1	cellular response to interleukin-13	ALOX15	BP	0.588229697
1030	GO:0036066	0.150455605	Inf	0.150455605	1	1	protein O-linked fucosylation	SLC35C2	BP	0.588229697
1031	GO:0036304	0.150455605	Inf	0.150455605	1	1	umbilical cord morphogenesis	HEY2	BP	0.588229697
1032	GO:0036343	0.150455605	Inf	0.150455605	1	1	psychomotor behavior	DPP4	BP	0.588229697
1033	GO:0036506	0.150455605	Inf	0.150455605	1	1	maintenance of unfolded protein	BAG6	BP	0.588229697
1034	GO:0038086	0.150455605	Inf	0.150455605	1	1	VEGF-activated platelet-derived growth factor receptor signaling pathway	VEGFA	BP	0.588229697
1035	GO:0038091	0.150455605	Inf	0.150455605	1	1	positive regulation of cell proliferation by VEGF-activated platelet derived growth factor receptor signaling pathway	VEGFA	BP	0.588229697
1036	GO:0042483	0.150455605	Inf	0.150455605	1	1	negative regulation of odontogenesis	ASPN	BP	0.588229697
1037	GO:0042640	0.150455605	Inf	0.150455605	1	1	anagen	FERMT1	BP	0.588229697
1038	GO:0042759	0.150455605	Inf	0.150455605	1	1	long-chain fatty acid biosynthetic process	ALOX15	BP	0.588229697
1039	GO:0043048	0.150455605	Inf	0.150455605	1	1	dolichyl monophosphate biosynthetic process	DOLK	BP	0.588229697
1040	GO:0043316	0.150455605	Inf	0.150455605	1	1	cytotoxic T cell degranulation	RAB27A	BP	0.588229697
1041	GO:0043456	0.150455605	Inf	0.150455605	1	1	regulation of pentose-phosphate shunt	PGAM2	BP	0.588229697
1042	GO:0043651	0.150455605	Inf	0.150455605	1	1	linoleic acid metabolic process	ALOX15	BP	0.588229697
1043	GO:0043969	0.150455605	Inf	0.150455605	1	1	histone H2B acetylation	EP300	BP	0.588229697
1044	GO:0044210	0.150455605	Inf	0.150455605	1	1	'de novo' CTP biosynthetic process	CTPS1	BP	0.588229697
1045	GO:0044395	0.150455605	Inf	0.150455605	1	1	protein targeting to vacuolar membrane	VAMP7	BP	0.588229697
1046	GO:0044828	0.150455605	Inf	0.150455605	1	1	negative regulation by host of viral genome replication	DDX3X	BP	0.588229697
1047	GO:0044829	0.150455605	Inf	0.150455605	1	1	positive regulation by host of viral genome replication	NUCKS1	BP	0.588229697
1048	GO:0044849	0.150455605	Inf	0.150455605	1	1	estrous cycle	EGR1	BP	0.588229697
1049	GO:0044851	0.150455605	Inf	0.150455605	1	1	hair cycle phase	FERMT1	BP	0.588229697
1050	GO:0045004	0.150455605	Inf	0.150455605	1	1	DNA replication proofreading	POLD1	BP	0.588229697
1051	GO:0045040	0.150455605	Inf	0.150455605	1	1	protein import into mitochondrial outer membrane	TOMM7	BP	0.588229697
1052	GO:0045048	0.150455605	Inf	0.150455605	1	1	protein insertion into ER membrane	BAG6	BP	0.588229697
1053	GO:0045065	0.150455605	Inf	0.150455605	1	1	cytotoxic T cell differentiation	SART1	BP	0.588229697
1054	GO:0045204	0.150455605	Inf	0.150455605	1	1	MAPK export from nucleus	STYX	BP	0.588229697
1055	GO:0045583	0.150455605	Inf	0.150455605	1	1	regulation of cytotoxic T cell differentiation	SART1	BP	0.588229697
1056	GO:0045585	0.150455605	Inf	0.150455605	1	1	positive regulation of cytotoxic T cell differentiation	SART1	BP	0.588229697
1057	GO:0045636	0.150455605	Inf	0.150455605	1	1	positive regulation of melanocyte differentiation	KITLG	BP	0.588229697
1058	GO:0045988	0.150455605	Inf	0.150455605	1	1	negative regulation of striated muscle contraction	SRI	BP	0.588229697
1059	GO:0046015	0.150455605	Inf	0.150455605	1	1	regulation of transcription by glucose	RRP8	BP	0.588229697
1060	GO:0046041	0.150455605	Inf	0.150455605	1	1	ITP metabolic process	AK3	BP	0.588229697
1061	GO:0046083	0.150455605	Inf	0.150455605	1	1	adenine metabolic process	APRT	BP	0.588229697
1062	GO:0046084	0.150455605	Inf	0.150455605	1	1	adenine biosynthetic process	APRT	BP	0.588229697
1063	GO:0046104	0.150455605	Inf	0.150455605	1	1	thymidine metabolic process	DPYD	BP	0.588229697
1064	GO:0046121	0.150455605	Inf	0.150455605	1	1	deoxyribonucleoside catabolic process	DPYD	BP	0.588229697
1065	GO:0046125	0.150455605	Inf	0.150455605	1	1	pyrimidine deoxyribonucleoside metabolic process	DPYD	BP	0.588229697
1066	GO:0046127	0.150455605	Inf	0.150455605	1	1	pyrimidine deoxyribonucleoside catabolic process	DPYD	BP	0.588229697
1067	GO:0046135	0.150455605	Inf	0.150455605	1	1	pyrimidine nucleoside catabolic process	DPYD	BP	0.588229697
1068	GO:0046204	0.150455605	Inf	0.150455605	1	1	nor-spermidine metabolic process	SAT2	BP	0.588229697
1069	GO:0046208	0.150455605	Inf	0.150455605	1	1	spermine catabolic process	SAT1	BP	0.588229697
1070	GO:0046292	0.150455605	Inf	0.150455605	1	1	formaldehyde metabolic process	ESD	BP	0.588229697
1071	GO:0046294	0.150455605	Inf	0.150455605	1	1	formaldehyde catabolic process	ESD	BP	0.588229697
1072	GO:0046440	0.150455605	Inf	0.150455605	1	1	L-lysine metabolic process	DLST	BP	0.588229697
1073	GO:0046604	0.150455605	Inf	0.150455605	1	1	positive regulation of mitotic centrosome separation	RANBP1	BP	0.588229697
1074	GO:0046607	0.150455605	Inf	0.150455605	1	1	positive regulation of centrosome cycle	RANBP1	BP	0.588229697
1075	GO:0046827	0.150455605	Inf	0.150455605	1	1	positive regulation of protein export from nucleus	PPM1A	BP	0.588229697
1076	GO:0046950	0.150455605	Inf	0.150455605	1	1	cellular ketone body metabolic process	OXCT1	BP	0.588229697
1077	GO:0046952	0.150455605	Inf	0.150455605	1	1	ketone body catabolic process	OXCT1	BP	0.588229697
1078	GO:0048014	0.150455605	Inf	0.150455605	1	1	Tie signaling pathway	ANGPT1	BP	0.588229697
1079	GO:0048104	0.150455605	Inf	0.150455605	1	1	establishment of body hair or bristle planar orientation	FZD6	BP	0.588229697
1080	GO:0048105	0.150455605	Inf	0.150455605	1	1	establishment of body hair planar orientation	FZD6	BP	0.588229697
1081	GO:0048170	0.150455605	Inf	0.150455605	1	1	positive regulation of long-term neuronal synaptic plasticity	NEURL1	BP	0.588229697
1082	GO:0048264	0.150455605	Inf	0.150455605	1	1	determination of ventral identity	AIDA	BP	0.588229697
1083	GO:0048817	0.150455605	Inf	0.150455605	1	1	negative regulation of hair follicle maturation	FERMT1	BP	0.588229697
1084	GO:0048819	0.150455605	Inf	0.150455605	1	1	regulation of hair follicle maturation	FERMT1	BP	0.588229697
1085	GO:0050689	0.150455605	Inf	0.150455605	1	1	negative regulation of defense response to virus by host	MUL1	BP	0.588229697
1086	GO:0050910	0.150455605	Inf	0.150455605	1	1	detection of mechanical stimulus involved in sensory perception of sound	KIT	BP	0.588229697
1087	GO:0051031	0.150455605	Inf	0.150455605	1	1	tRNA transport	NOL6	BP	0.588229697
1088	GO:0051695	0.150455605	Inf	0.150455605	1	1	actin filament uncapping	ACTN2	BP	0.588229697
1089	GO:0051884	0.150455605	Inf	0.150455605	1	1	regulation of timing of anagen	FERMT1	BP	0.588229697
1090	GO:0051886	0.150455605	Inf	0.150455605	1	1	negative regulation of timing of anagen	FERMT1	BP	0.588229697
1091	GO:0051917	0.150455605	Inf	0.150455605	1	1	regulation of fibrinolysis	THBS1	BP	0.588229697
1092	GO:0051918	0.150455605	Inf	0.150455605	1	1	negative regulation of fibrinolysis	THBS1	BP	0.588229697
1093	GO:0051956	0.150455605	Inf	0.150455605	1	1	negative regulation of amino acid transport	ARL6IP5	BP	0.588229697
1094	GO:0052695	0.150455605	Inf	0.150455605	1	1	cellular glucuronidation	UGT1A6	BP	0.588229697
1095	GO:0052696	0.150455605	Inf	0.150455605	1	1	flavonoid glucuronidation	UGT1A6	BP	0.588229697
1096	GO:0052697	0.150455605	Inf	0.150455605	1	1	xenobiotic glucuronidation	UGT1A6	BP	0.588229697
1097	GO:0055005	0.150455605	Inf	0.150455605	1	1	ventricular cardiac myofibril assembly	MEF2A	BP	0.588229697
1098	GO:0055113	0.150455605	Inf	0.150455605	1	1	epiboly involved in gastrulation with mouth forming second	MEGF8	BP	0.588229697
1099	GO:0055118	0.150455605	Inf	0.150455605	1	1	negative regulation of cardiac muscle contraction	SRI	BP	0.588229697
1100	GO:0060018	0.150455605	Inf	0.150455605	1	1	astrocyte fate commitment	SOX9	BP	0.588229697
1101	GO:0060075	0.150455605	Inf	0.150455605	1	1	regulation of resting membrane potential	KCNK1	BP	0.588229697
1102	GO:0060164	0.150455605	Inf	0.150455605	1	1	regulation of timing of neuron differentiation	NR2E1	BP	0.588229697
1103	GO:0060221	0.150455605	Inf	0.150455605	1	1	retinal rod cell differentiation	SOX9	BP	0.588229697
1104	GO:0060339	0.150455605	Inf	0.150455605	1	1	negative regulation of type I interferon-mediated signaling pathway	MUL1	BP	0.588229697
1105	GO:0060345	0.150455605	Inf	0.150455605	1	1	spleen trabecula formation	SLC40A1	BP	0.588229697
1106	GO:0060374	0.150455605	Inf	0.150455605	1	1	mast cell differentiation	KIT	BP	0.588229697
1107	GO:0060382	0.150455605	Inf	0.150455605	1	1	regulation of DNA strand elongation	NUCKS1	BP	0.588229697
1108	GO:0060423	0.150455605	Inf	0.150455605	1	1	foregut regionalization	WNT2B	BP	0.588229697
1109	GO:0060424	0.150455605	Inf	0.150455605	1	1	lung field specification	WNT2B	BP	0.588229697
1110	GO:0060431	0.150455605	Inf	0.150455605	1	1	primary lung bud formation	WNT2B	BP	0.588229697
1111	GO:0060435	0.150455605	Inf	0.150455605	1	1	bronchiole development	HOXA5	BP	0.588229697
1112	GO:0060492	0.150455605	Inf	0.150455605	1	1	lung induction	WNT2B	BP	0.588229697
1113	GO:0060516	0.150455605	Inf	0.150455605	1	1	primary prostatic bud elongation	SOX9	BP	0.588229697
1114	GO:0060517	0.150455605	Inf	0.150455605	1	1	epithelial cell proliferation involved in prostatic bud elongation	SOX9	BP	0.588229697
1115	GO:0060529	0.150455605	Inf	0.150455605	1	1	squamous basal epithelial stem cell differentiation involved in prostate gland acinus development	FGFR2	BP	0.588229697
1116	GO:0060535	0.150455605	Inf	0.150455605	1	1	trachea cartilage morphogenesis	HOXA5	BP	0.588229697
1117	GO:0060574	0.150455605	Inf	0.150455605	1	1	intestinal epithelial cell maturation	HOXA5	BP	0.588229697
1118	GO:0060594	0.150455605	Inf	0.150455605	1	1	mammary gland specification	FGFR2	BP	0.588229697
1119	GO:0060595	0.150455605	Inf	0.150455605	1	1	fibroblast growth factor receptor signaling pathway involved in mammary gland specification	FGFR2	BP	0.588229697
1120	GO:0060615	0.150455605	Inf	0.150455605	1	1	mammary gland bud formation	FGFR2	BP	0.588229697
1121	GO:0060667	0.150455605	Inf	0.150455605	1	1	branch elongation involved in salivary gland morphogenesis	FGFR2	BP	0.588229697
1122	GO:0060733	0.150455605	Inf	0.150455605	1	1	regulation of eIF2 alpha phosphorylation by amino acid starvation	IMPACT	BP	0.588229697
1123	GO:0060764	0.150455605	Inf	0.150455605	1	1	cell-cell signaling involved in mammary gland development	HOXA5	BP	0.588229697
1124	GO:0060784	0.150455605	Inf	0.150455605	1	1	regulation of cell proliferation involved in tissue homeostasis	SOX9	BP	0.588229697
1125	GO:0060816	0.150455605	Inf	0.150455605	1	1	random inactivation of X chromosome	RLIM	BP	0.588229697
1126	GO:0060838	0.150455605	Inf	0.150455605	1	1	lymphatic endothelial cell fate commitment	NR2F2	BP	0.588229697
1127	GO:0060839	0.150455605	Inf	0.150455605	1	1	endothelial cell fate commitment	NR2F2	BP	0.588229697
1128	GO:0060849	0.150455605	Inf	0.150455605	1	1	regulation of transcription involved in lymphatic endothelial cell fate commitment	NR2F2	BP	0.588229697
1129	GO:0060915	0.150455605	Inf	0.150455605	1	1	mesenchymal cell differentiation involved in lung development	FGFR2	BP	0.588229697
1130	GO:0060948	0.150455605	Inf	0.150455605	1	1	cardiac vascular smooth muscle cell development	HEY2	BP	0.588229697
1131	GO:0060971	0.150455605	Inf	0.150455605	1	1	embryonic heart tube left/right pattern formation	MEGF8	BP	0.588229697
1132	GO:0060977	0.150455605	Inf	0.150455605	1	1	coronary vasculature morphogenesis	HEY2	BP	0.588229697
1133	GO:0061000	0.150455605	Inf	0.150455605	1	1	negative regulation of dendritic spine development	EFNA1	BP	0.588229697
1134	GO:0061002	0.150455605	Inf	0.150455605	1	1	negative regulation of dendritic spine morphogenesis	EFNA1	BP	0.588229697
1135	GO:0061027	0.150455605	Inf	0.150455605	1	1	umbilical cord development	HEY2	BP	0.588229697
1136	GO:0061047	0.150455605	Inf	0.150455605	1	1	positive regulation of branching involved in lung morphogenesis	WNT2B	BP	0.588229697
1137	GO:0061078	0.150455605	Inf	0.150455605	1	1	positive regulation of prostaglandin secretion involved in immune response	MIF	BP	0.588229697
1138	GO:0061163	0.150455605	Inf	0.150455605	1	1	endoplasmic reticulum polarization	SHTN1	BP	0.588229697
1139	GO:0061299	0.150455605	Inf	0.150455605	1	1	retina vasculature morphogenesis in camera-type eye	FZD4	BP	0.588229697
1140	GO:0061300	0.150455605	Inf	0.150455605	1	1	cerebellum vasculature development	FZD4	BP	0.588229697
1141	GO:0061301	0.150455605	Inf	0.150455605	1	1	cerebellum vasculature morphogenesis	FZD4	BP	0.588229697
1142	GO:0061304	0.150455605	Inf	0.150455605	1	1	retinal blood vessel morphogenesis	FZD4	BP	0.588229697
1143	GO:0061314	0.150455605	Inf	0.150455605	1	1	Notch signaling involved in heart development	JAG1	BP	0.588229697
1144	GO:0061443	0.150455605	Inf	0.150455605	1	1	endocardial cushion cell differentiation	JAG1	BP	0.588229697
1145	GO:0061444	0.150455605	Inf	0.150455605	1	1	endocardial cushion cell development	JAG1	BP	0.588229697
1146	GO:0061481	0.150455605	Inf	0.150455605	1	1	response to TNF agonist	RPS3	BP	0.588229697
1147	GO:0061484	0.150455605	Inf	0.150455605	1	1	hematopoietic stem cell homeostasis	UBAP2L	BP	0.588229697
1148	GO:0061739	0.150455605	Inf	0.150455605	1	1	protein lipidation involved in autophagosome assembly	WIPI2	BP	0.588229697
1149	GO:0061744	0.150455605	Inf	0.150455605	1	1	motor behavior	DPP4	BP	0.588229697
1150	GO:0061921	0.150455605	Inf	0.150455605	1	1	peptidyl-lysine propionylation	EP300	BP	0.588229697
1151	GO:0070171	0.150455605	Inf	0.150455605	1	1	negative regulation of tooth mineralization	ASPN	BP	0.588229697
1152	GO:0070375	0.150455605	Inf	0.150455605	1	1	ERK5 cascade	MEF2A	BP	0.588229697
1153	GO:0070384	0.150455605	Inf	0.150455605	1	1	Harderian gland development	SOX9	BP	0.588229697
1154	GO:0070494	0.150455605	Inf	0.150455605	1	1	regulation of thrombin-activated receptor signaling pathway	MET	BP	0.588229697
1155	GO:0070495	0.150455605	Inf	0.150455605	1	1	negative regulation of thrombin-activated receptor signaling pathway	MET	BP	0.588229697
1156	GO:0070535	0.150455605	Inf	0.150455605	1	1	histone H2A K63-linked ubiquitination	OTUB1	BP	0.588229697
1157	GO:0070662	0.150455605	Inf	0.150455605	1	1	mast cell proliferation	KITLG	BP	0.588229697
1158	GO:0070666	0.150455605	Inf	0.150455605	1	1	regulation of mast cell proliferation	KITLG	BP	0.588229697
1159	GO:0070668	0.150455605	Inf	0.150455605	1	1	positive regulation of mast cell proliferation	KITLG	BP	0.588229697
1160	GO:0070839	0.150455605	Inf	0.150455605	1	1	divalent metal ion export	SLC40A1	BP	0.588229697
1161	GO:0071169	0.150455605	Inf	0.150455605	1	1	establishment of protein localization to chromatin	RUVBL2	BP	0.588229697
1162	GO:0071225	0.150455605	Inf	0.150455605	1	1	cellular response to muramyl dipeptide	ARHGEF2	BP	0.588229697
1163	GO:0071228	0.150455605	Inf	0.150455605	1	1	cellular response to tumor cell	TXNIP	BP	0.588229697
1164	GO:0071262	0.150455605	Inf	0.150455605	1	1	regulation of translational initiation in response to starvation	IMPACT	BP	0.588229697
1165	GO:0071264	0.150455605	Inf	0.150455605	1	1	positive regulation of translational initiation in response to starvation	IMPACT	BP	0.588229697
1166	GO:0071295	0.150455605	Inf	0.150455605	1	1	cellular response to vitamin	POSTN	BP	0.588229697
1167	GO:0071307	0.150455605	Inf	0.150455605	1	1	cellular response to vitamin K	POSTN	BP	0.588229697
1168	GO:0071431	0.150455605	Inf	0.150455605	1	1	tRNA-containing ribonucleoprotein complex export from nucleus	NOL6	BP	0.588229697
1169	GO:0071447	0.150455605	Inf	0.150455605	1	1	cellular response to hydroperoxide	MGST1	BP	0.588229697
1170	GO:0071449	0.150455605	Inf	0.150455605	1	1	cellular response to lipid hydroperoxide	MGST1	BP	0.588229697
1171	GO:0071494	0.150455605	Inf	0.150455605	1	1	cellular response to UV-C	IMPACT	BP	0.588229697
1172	GO:0071503	0.150455605	Inf	0.150455605	1	1	response to heparin	SOX9	BP	0.588229697
1173	GO:0071504	0.150455605	Inf	0.150455605	1	1	cellular response to heparin	SOX9	BP	0.588229697
1174	GO:0071684	0.150455605	Inf	0.150455605	1	1	organism emergence from protective structure	SMARCB1	BP	0.588229697
1175	GO:0071816	0.150455605	Inf	0.150455605	1	1	tail-anchored membrane protein insertion into ER membrane	BAG6	BP	0.588229697
1176	GO:0071898	0.150455605	Inf	0.150455605	1	1	regulation of estrogen receptor binding	RUVBL2	BP	0.588229697
1177	GO:0071899	0.150455605	Inf	0.150455605	1	1	negative regulation of estrogen receptor binding	RUVBL2	BP	0.588229697
1178	GO:0071971	0.150455605	Inf	0.150455605	1	1	extracellular exosome assembly	SDC4	BP	0.588229697
1179	GO:0072034	0.150455605	Inf	0.150455605	1	1	renal vesicle induction	SOX9	BP	0.588229697
1180	GO:0072173	0.150455605	Inf	0.150455605	1	1	metanephric tubule morphogenesis	SOX9	BP	0.588229697
1181	GO:0072174	0.150455605	Inf	0.150455605	1	1	metanephric tubule formation	SOX9	BP	0.588229697
1182	GO:0072190	0.150455605	Inf	0.150455605	1	1	ureter urothelium development	SOX9	BP	0.588229697
1183	GO:0072197	0.150455605	Inf	0.150455605	1	1	ureter morphogenesis	SOX9	BP	0.588229697
1184	GO:0072282	0.150455605	Inf	0.150455605	1	1	metanephric nephron tubule morphogenesis	SOX9	BP	0.588229697
1185	GO:0072289	0.150455605	Inf	0.150455605	1	1	metanephric nephron tubule formation	SOX9	BP	0.588229697
1186	GO:0072318	0.150455605	Inf	0.150455605	1	1	clathrin coat disassembly	SH3GL1	BP	0.588229697
1187	GO:0072319	0.150455605	Inf	0.150455605	1	1	vesicle uncoating	SH3GL1	BP	0.588229697
1188	GO:0072755	0.150455605	Inf	0.150455605	1	1	cellular response to benomyl	IMPACT	BP	0.588229697
1189	GO:0085018	0.150455605	Inf	0.150455605	1	1	maintenance of symbiont-containing vacuole by host	AQP1	BP	0.588229697
1190	GO:0086097	0.150455605	Inf	0.150455605	1	1	phospholipase C-activating angiotensin-activated signaling pathway	ACTN2	BP	0.588229697
1191	GO:0089700	0.150455605	Inf	0.150455605	1	1	protein kinase D signaling	VEGFA	BP	0.588229697
1192	GO:0090042	0.150455605	Inf	0.150455605	1	1	tubulin deacetylation	EP300	BP	0.588229697
1193	GO:0090043	0.150455605	Inf	0.150455605	1	1	regulation of tubulin deacetylation	EP300	BP	0.588229697
1194	GO:0090070	0.150455605	Inf	0.150455605	1	1	positive regulation of ribosome biogenesis	BUD23	BP	0.588229697
1195	GO:0090091	0.150455605	Inf	0.150455605	1	1	positive regulation of extracellular matrix disassembly	FSCN1	BP	0.588229697
1196	GO:0090204	0.150455605	Inf	0.150455605	1	1	protein localization to nuclear pore	SUMO1	BP	0.588229697
1197	GO:0090210	0.150455605	Inf	0.150455605	1	1	regulation of establishment of blood-brain barrier	ADGRA2	BP	0.588229697
1198	GO:0090238	0.150455605	Inf	0.150455605	1	1	positive regulation of arachidonic acid secretion	MIF	BP	0.588229697
1199	GO:0090323	0.150455605	Inf	0.150455605	1	1	prostaglandin secretion involved in immune response	MIF	BP	0.588229697
1200	GO:0090403	0.150455605	Inf	0.150455605	1	1	oxidative stress-induced premature senescence	WNT16	BP	0.588229697
1201	GO:0090500	0.150455605	Inf	0.150455605	1	1	endocardial cushion to mesenchymal transition	HEY2	BP	0.588229697
1202	GO:0097070	0.150455605	Inf	0.150455605	1	1	ductus arteriosus closure	HPGD	BP	0.588229697
1203	GO:0097111	0.150455605	Inf	0.150455605	1	1	endoplasmic reticulum-Golgi intermediate compartment organization	STX17	BP	0.588229697
1204	GO:0097120	0.150455605	Inf	0.150455605	1	1	receptor localization to synapse	STX7	BP	0.588229697
1205	GO:0097150	0.150455605	Inf	0.150455605	1	1	neuronal stem cell population maintenance	JAG1	BP	0.588229697
1206	GO:0097155	0.150455605	Inf	0.150455605	1	1	fasciculation of sensory neuron axon	MEGF8	BP	0.588229697
1207	GO:0097324	0.150455605	Inf	0.150455605	1	1	melanocyte migration	KIT	BP	0.588229697
1208	GO:0097326	0.150455605	Inf	0.150455605	1	1	melanocyte adhesion	KIT	BP	0.588229697
1209	GO:0097499	0.150455605	Inf	0.150455605	1	1	protein localization to non-motile cilium	TUB	BP	0.588229697
1210	GO:0097500	0.150455605	Inf	0.150455605	1	1	receptor localization to non-motile cilium	TUB	BP	0.588229697
1211	GO:0097699	0.150455605	Inf	0.150455605	1	1	vascular endothelial cell response to fluid shear stress	SOCS5	BP	0.588229697
1212	GO:0098758	0.150455605	Inf	0.150455605	1	1	response to interleukin-8	EGR1	BP	0.588229697
1213	GO:0098759	0.150455605	Inf	0.150455605	1	1	cellular response to interleukin-8	EGR1	BP	0.588229697
1214	GO:0098779	0.150455605	Inf	0.150455605	1	1	positive regulation of mitophagy in response to mitochondrial depolarization	TOMM7	BP	0.588229697
1215	GO:0140066	0.150455605	Inf	0.150455605	1	1	peptidyl-lysine crotonylation	EP300	BP	0.588229697
1216	GO:0140067	0.150455605	Inf	0.150455605	1	1	peptidyl-lysine butyrylation	EP300	BP	0.588229697
1217	GO:1900044	0.150455605	Inf	0.150455605	1	1	regulation of protein K63-linked ubiquitination	OTUB1	BP	0.588229697
1218	GO:1900045	0.150455605	Inf	0.150455605	1	1	negative regulation of protein K63-linked ubiquitination	OTUB1	BP	0.588229697
1219	GO:1900084	0.150455605	Inf	0.150455605	1	1	regulation of peptidyl-tyrosine autophosphorylation	VEGFA	BP	0.588229697
1220	GO:1900086	0.150455605	Inf	0.150455605	1	1	positive regulation of peptidyl-tyrosine autophosphorylation	VEGFA	BP	0.588229697
1221	GO:1900095	0.150455605	Inf	0.150455605	1	1	regulation of dosage compensation by inactivation of X chromosome	RLIM	BP	0.588229697
1222	GO:1900226	0.150455605	Inf	0.150455605	1	1	negative regulation of NLRP3 inflammasome complex assembly	MEFV	BP	0.588229697
1223	GO:1900363	0.150455605	Inf	0.150455605	1	1	regulation of mRNA polyadenylation	CDK9	BP	0.588229697
1224	GO:1900364	0.150455605	Inf	0.150455605	1	1	negative regulation of mRNA polyadenylation	CDK9	BP	0.588229697
1225	GO:1900483	0.150455605	Inf	0.150455605	1	1	regulation of protein targeting to vacuolar membrane	VAMP7	BP	0.588229697
1226	GO:1900747	0.150455605	Inf	0.150455605	1	1	negative regulation of vascular endothelial growth factor signaling pathway	ADGRA2	BP	0.588229697
1227	GO:1901074	0.150455605	Inf	0.150455605	1	1	regulation of engulfment of apoptotic cell	ALOX15	BP	0.588229697
1228	GO:1901314	0.150455605	Inf	0.150455605	1	1	regulation of histone H2A K63-linked ubiquitination	OTUB1	BP	0.588229697
1229	GO:1901315	0.150455605	Inf	0.150455605	1	1	negative regulation of histone H2A K63-linked ubiquitination	OTUB1	BP	0.588229697
1230	GO:1901524	0.150455605	Inf	0.150455605	1	1	regulation of mitophagy	TOMM7	BP	0.588229697
1231	GO:1901526	0.150455605	Inf	0.150455605	1	1	positive regulation of mitophagy	TOMM7	BP	0.588229697
1232	GO:1901551	0.150455605	Inf	0.150455605	1	1	negative regulation of endothelial cell development	S1PR3	BP	0.588229697
1233	GO:1901561	0.150455605	Inf	0.150455605	1	1	response to benomyl	IMPACT	BP	0.588229697
1234	GO:1901569	0.150455605	Inf	0.150455605	1	1	fatty acid derivative catabolic process	OXCT1	BP	0.588229697
1235	GO:1901978	0.150455605	Inf	0.150455605	1	1	positive regulation of cell cycle checkpoint	CCAR2	BP	0.588229697
1236	GO:1902001	0.150455605	Inf	0.150455605	1	1	fatty acid transmembrane transport	THBS1	BP	0.588229697
1237	GO:1902031	0.150455605	Inf	0.150455605	1	1	regulation of NADP metabolic process	PGAM2	BP	0.588229697
1238	GO:1902033	0.150455605	Inf	0.150455605	1	1	regulation of hematopoietic stem cell proliferation	KITLG	BP	0.588229697
1239	GO:1902035	0.150455605	Inf	0.150455605	1	1	positive regulation of hematopoietic stem cell proliferation	KITLG	BP	0.588229697
1240	GO:1902065	0.150455605	Inf	0.150455605	1	1	response to L-glutamate	UFL1	BP	0.588229697
1241	GO:1902224	0.150455605	Inf	0.150455605	1	1	ketone body metabolic process	OXCT1	BP	0.588229697
1242	GO:1902544	0.150455605	Inf	0.150455605	1	1	regulation of DNA N-glycosylase activity	RPS3	BP	0.588229697
1243	GO:1902546	0.150455605	Inf	0.150455605	1	1	positive regulation of DNA N-glycosylase activity	RPS3	BP	0.588229697
1244	GO:1902548	0.150455605	Inf	0.150455605	1	1	negative regulation of cellular response to vascular endothelial growth factor stimulus	ADGRA2	BP	0.588229697
1245	GO:1902683	0.150455605	Inf	0.150455605	1	1	regulation of receptor localization to synapse	STX7	BP	0.588229697
1246	GO:1902685	0.150455605	Inf	0.150455605	1	1	positive regulation of receptor localization to synapse	STX7	BP	0.588229697
1247	GO:1902915	0.150455605	Inf	0.150455605	1	1	negative regulation of protein polyubiquitination	OTUB1	BP	0.588229697
1248	GO:1903141	0.150455605	Inf	0.150455605	1	1	negative regulation of establishment of endothelial barrier	S1PR3	BP	0.588229697
1249	GO:1903232	0.150455605	Inf	0.150455605	1	1	melanosome assembly	RAB32	BP	0.588229697
1250	GO:1903335	0.150455605	Inf	0.150455605	1	1	regulation of vacuolar transport	VAMP7	BP	0.588229697
1251	GO:1903414	0.150455605	Inf	0.150455605	1	1	iron cation export	SLC40A1	BP	0.588229697
1252	GO:1903435	0.150455605	Inf	0.150455605	1	1	positive regulation of constitutive secretory pathway	RAB27A	BP	0.588229697
1253	GO:1903546	0.150455605	Inf	0.150455605	1	1	protein localization to photoreceptor outer segment	TUB	BP	0.588229697
1254	GO:1903551	0.150455605	Inf	0.150455605	1	1	regulation of extracellular exosome assembly	SDC4	BP	0.588229697
1255	GO:1903553	0.150455605	Inf	0.150455605	1	1	positive regulation of extracellular exosome assembly	SDC4	BP	0.588229697
1256	GO:1903570	0.150455605	Inf	0.150455605	1	1	regulation of protein kinase D signaling	VEGFA	BP	0.588229697
1257	GO:1903572	0.150455605	Inf	0.150455605	1	1	positive regulation of protein kinase D signaling	VEGFA	BP	0.588229697
1258	GO:1903837	0.150455605	Inf	0.150455605	1	1	regulation of mRNA 3'-UTR binding	CDK9	BP	0.588229697
1259	GO:1903839	0.150455605	Inf	0.150455605	1	1	positive regulation of mRNA 3'-UTR binding	CDK9	BP	0.588229697
1260	GO:1903960	0.150455605	Inf	0.150455605	1	1	negative regulation of anion transmembrane transport	THBS1	BP	0.588229697
1261	GO:1903966	0.150455605	Inf	0.150455605	1	1	monounsaturated fatty acid biosynthetic process	SCD5	BP	0.588229697
1262	GO:1903988	0.150455605	Inf	0.150455605	1	1	ferrous iron export across plasma membrane	SLC40A1	BP	0.588229697
1263	GO:1904204	0.150455605	Inf	0.150455605	1	1	regulation of skeletal muscle hypertrophy	LOC100738836	BP	0.588229697
1264	GO:1904205	0.150455605	Inf	0.150455605	1	1	negative regulation of skeletal muscle hypertrophy	LOC100738836	BP	0.588229697
1265	GO:1904378	0.150455605	Inf	0.150455605	1	1	maintenance of unfolded protein involved in ERAD pathway	BAG6	BP	0.588229697
1266	GO:1904426	0.150455605	Inf	0.150455605	1	1	positive regulation of GTP binding	EPHA4	BP	0.588229697
1267	GO:1904475	0.150455605	Inf	0.150455605	1	1	regulation of Ras GTPase binding	EPHA4	BP	0.588229697
1268	GO:1904477	0.150455605	Inf	0.150455605	1	1	positive regulation of Ras GTPase binding	EPHA4	BP	0.588229697
1269	GO:1904716	0.150455605	Inf	0.150455605	1	1	positive regulation of chaperone-mediated autophagy	PLK3	BP	0.588229697
1270	GO:1905051	0.150455605	Inf	0.150455605	1	1	regulation of base-excision repair	RPS3	BP	0.588229697
1271	GO:1905053	0.150455605	Inf	0.150455605	1	1	positive regulation of base-excision repair	RPS3	BP	0.588229697
1272	GO:1905098	0.150455605	Inf	0.150455605	1	1	negative regulation of guanyl-nucleotide exchange factor activity	MET	BP	0.588229697
1273	GO:1905099	0.150455605	Inf	0.150455605	1	1	positive regulation of guanyl-nucleotide exchange factor activity	EPHA4	BP	0.588229697
1274	GO:1905123	0.150455605	Inf	0.150455605	1	1	regulation of glucosylceramidase activity	SCARB2	BP	0.588229697
1275	GO:1905255	0.150455605	Inf	0.150455605	1	1	regulation of RNA binding transcription factor activity	NUCKS1	BP	0.588229697
1276	GO:1905323	0.150455605	Inf	0.150455605	1	1	telomerase holoenzyme complex assembly	PTGES3	BP	0.588229697
1277	GO:1990145	0.150455605	Inf	0.150455605	1	1	maintenance of translational fidelity	RPS23	BP	0.588229697
1278	GO:1990314	0.150455605	Inf	0.150455605	1	1	cellular response to insulin-like growth factor stimulus	AKT1	BP	0.588229697
1279	GO:1990418	0.150455605	Inf	0.150455605	1	1	response to insulin-like growth factor stimulus	AKT1	BP	0.588229697
1280	GO:1990481	0.150455605	Inf	0.150455605	1	1	mRNA pseudouridine synthesis	PUS1	BP	0.588229697
1281	GO:1990743	0.150455605	Inf	0.150455605	1	1	protein sialylation	ST3GAL4	BP	0.588229697
1282	GO:1990968	0.150455605	Inf	0.150455605	1	1	modulation by host of RNA binding by virus	NUCKS1	BP	0.588229697
1283	GO:1990969	0.150455605	Inf	0.150455605	1	1	modulation by host of viral RNA-binding transcription factor activity	NUCKS1	BP	0.588229697
1284	GO:2000003	0.150455605	Inf	0.150455605	1	1	positive regulation of DNA damage checkpoint	CCAR2	BP	0.588229697
1285	GO:2000137	0.150455605	Inf	0.150455605	1	1	negative regulation of cell proliferation involved in heart morphogenesis	BMPR2	BP	0.588229697
1286	GO:2000138	0.150455605	Inf	0.150455605	1	1	positive regulation of cell proliferation involved in heart morphogenesis	SOX9	BP	0.588229697
1287	GO:2000172	0.150455605	Inf	0.150455605	1	1	regulation of branching morphogenesis of a nerve	SHOX2	BP	0.588229697
1288	GO:2000192	0.150455605	Inf	0.150455605	1	1	negative regulation of fatty acid transport	THBS1	BP	0.588229697
1289	GO:2000234	0.150455605	Inf	0.150455605	1	1	positive regulation of rRNA processing	BUD23	BP	0.588229697
1290	GO:2000276	0.150455605	Inf	0.150455605	1	1	negative regulation of oxidative phosphorylation uncoupler activity	PPIF	BP	0.588229697
1291	GO:2000286	0.150455605	Inf	0.150455605	1	1	receptor internalization involved in canonical Wnt signaling pathway	RAB5A	BP	0.588229697
1292	GO:2000298	0.150455605	Inf	0.150455605	1	1	regulation of Rho-dependent protein serine/threonine kinase activity	THY1	BP	0.588229697
1293	GO:2000741	0.150455605	Inf	0.150455605	1	1	positive regulation of mesenchymal stem cell differentiation	SOX9	BP	0.588229697
1294	GO:2000777	0.150455605	Inf	0.150455605	1	1	positive regulation of proteasomal ubiquitin-dependent protein catabolic process involved in cellular response to hypoxia	PLK3	BP	0.588229697
1295	GO:2000793	0.150455605	Inf	0.150455605	1	1	cell proliferation involved in heart valve development	BMPR2	BP	0.588229697
1296	GO:2001027	0.150455605	Inf	0.150455605	1	1	negative regulation of endothelial cell chemotaxis	THBS1	BP	0.588229697
1297	GO:2001106	0.150455605	Inf	0.150455605	1	1	regulation of Rho guanyl-nucleotide exchange factor activity	EPHA4	BP	0.588229697
1298	GO:2001108	0.150455605	Inf	0.150455605	1	1	positive regulation of Rho guanyl-nucleotide exchange factor activity	EPHA4	BP	0.588229697
1299	GO:2001166	0.150455605	Inf	0.150455605	1	1	regulation of histone H2B ubiquitination	CDK9	BP	0.588229697
1300	GO:2001168	0.150455605	Inf	0.150455605	1	1	positive regulation of histone H2B ubiquitination	CDK9	BP	0.588229697
1301	GO:2001199	0.150455605	Inf	0.150455605	1	1	negative regulation of dendritic cell differentiation	TMEM176B	BP	0.588229697
1302	GO:2001203	0.150455605	Inf	0.150455605	1	1	positive regulation of transforming growth factor-beta secretion	FERMT1	BP	0.588229697
1303	GO:2001270	0.150455605	Inf	0.150455605	1	1	regulation of cysteine-type endopeptidase activity involved in execution phase of apoptosis	RPS3	BP	0.588229697
1304	GO:2001272	0.150455605	Inf	0.150455605	1	1	positive regulation of cysteine-type endopeptidase activity involved in execution phase of apoptosis	RPS3	BP	0.588229697
1305	GO:2001301	0.150455605	Inf	0.150455605	1	1	lipoxin biosynthetic process	ALOX15	BP	0.588229697
1306	GO:2001302	0.150455605	Inf	0.150455605	1	1	lipoxin A4 metabolic process	ALOX15	BP	0.588229697
1307	GO:2001303	0.150455605	Inf	0.150455605	1	1	lipoxin A4 biosynthetic process	ALOX15	BP	0.588229697
1308	GO:0051253	0.151056454	1.233944197	31.29476584	37	208	negative regulation of RNA metabolic process	MEF2A;KDM5C;SUMO1;RELA;HEY2;IRF2BPL;NR2F2;ZHX1;MORF4L1;CCAR2;EP300;BMP2;CDK9;ELAVL1;NOCT;PAF1;BRMS1;CBX5;EGR1;REST;MAFK;MAPKAPK2;LOC100621006;RRP8;ID3;PHB2;ZNF24;SHOX2;U2AF2;FGFR2;SOX9;PLK3;PTBP1;IMPACT;TXNIP;PTBP3;LDB1	BP	0.588229697
1309	GO:0009123	0.15208959	1.364393064	13.99237127	18	93	nucleoside monophosphate metabolic process	PPIF;AK3;LOC100156879;PGAM2;ATP5G3;LOC100515984;NDUFS6;NDUFA10;NDUFV1;NUDT11;ATP5I;ATP5G1;ND2;COX1;ATP6;ND4L;ND4;ND5	BP	0.588229697
1310	GO:0006325	0.152730263	1.287109077	21.21424031	26	141	chromatin organization	KDM5C;PHF1;BAG6;SMARCB1;MORF4L1;EP300;SMARCA1;OTUB1;CDK9;ACTR6;RUVBL2;PAF1;BRMS1;LEO1;REST;GRWD1;LOC100521680;JADE3;NAP1L1;CHAF1A;LOC100621006;TADA2B;RRP8;NUCKS1;SOX9;H3F3A	BP	0.588229697
1311	GO:0048754	0.152791278	1.595622325	6.168679805	9	41	branching morphogenesis of an epithelial tube	HOXA5;GBX2;WNT2B;PAK1;PHB2;FGFR2;SOX9;MMP14;MET	BP	0.588229697
1312	GO:0040017	0.153346626	1.338107417	15.79783853	20	105	positive regulation of locomotion	BMPR2;ACVR1B;BVES;MOSPD2;SHTN1;THY1;MEGF8;SYDE1;PDGFA;VEGFB;PTP4A1;ADGRA2;SOX9;VEGFA;MMP14;KITLG;THBS1;RAB11A;MET;NTN1	BP	0.588229697
1313	GO:0015931	0.153669556	1.725647845	4.51366815	7	30	nucleobase-containing compound transport	RANBP1;SLC35C2;NUP214;NOL6;NUP85;FYTTD1;QKI	BP	0.588229697
1314	GO:0030178	0.153669556	1.725647845	4.51366815	7	30	negative regulation of Wnt signaling pathway	FZD6;FERMT1;TSC2;EGR1;APC2;SHISA2;SOX9	BP	0.588229697
1315	GO:0034250	0.153669556	1.725647845	4.51366815	7	30	positive regulation of cellular amide metabolic process	ABCF1;ELAVL1;PLK3;RPS4X;THBS1;IMPACT;AURKA	BP	0.588229697
1316	GO:0043393	0.153669556	1.725647845	4.51366815	7	30	regulation of protein binding	EP300;EPHA4;RUVBL2;AIDA;GNL3L;GTPBP4;MET	BP	0.588229697
1317	GO:0050821	0.153669556	1.725647845	4.51366815	7	30	protein stabilization	SUMO1;CDC37;BAG6;EP300;MUL1;GTPBP4;PHB2	BP	0.588229697
1318	GO:0051817	0.153669556	1.725647845	4.51366815	7	30	modification of morphology or physiology of other organism involved in symbiotic interaction	EP300;DDX3X;REST;LOC100621006;NUCKS1;AQP1;HMOX1	BP	0.588229697
1319	GO:0070371	0.155716905	1.447492053	9.62915872	13	64	ERK1 and ERK2 cascade	ARHGEF2;ACKR3;STYX;PDGFA;DSTYK;C13H3orf33;PHB2;FGFR2;SOX9;ALOX15;MIF;ARAF;ADCYAP1	BP	0.590250682
1320	GO:0043604	0.157112729	1.224239978	32.34795508	38	215	amide biosynthetic process	EIF4A2;ABCF1;MAPKAPK5;ORMDL1;SECISBP2L;RPL30;ST8SIA2;RPLP1;VARS;ELAVL1;FTSJ1;MRPL17;RPL35A;RPL39;ENC1;RPL34;MRPS2;HARS;MRPL10;EIF3H;RPL15;RPL9;RPL21;LOC100738836;RPS23;RPL3;RPS18;RPL22;RPS4X;RPS3A;RPL23;ASS1;QKI;THBS1;IMPACT;AURKA;RPL6;RPS3	BP	0.59459329
1321	GO:0051270	0.157497734	1.252446756	25.87836406	31	172	regulation of cellular component movement	SUMO1;BMPR2;ACVR1B;MOSPD2;NR2F2;NR2E1;SHTN1;STK26;THY1;MEGF8;SRI;SYDE1;PDGFA;VEGFB;PTP4A1;FGF13;ADGRA2;GTPBP4;LOC100738836;SOX9;VCL;VEGFA;MIF;MMP14;KITLG;SDC4;CYP19A1;THBS1;RAB11A;MET;NTN1	BP	0.595734134
1322	GO:0022618	0.158202303	1.419899425	10.53189235	14	70	ribonucleoprotein complex assembly	PRPF19;SNRPD3;SF3A1;PTGES3;RUVBL2;NOCT;NOP2;PRPF31;EIF3H;SART1;XAB2;NLE1;LUC7L;RPL6	BP	0.598081875
1323	GO:0001556	0.162649651	1.789772727	3.761390125	6	25	oocyte maturation	AKAP5;AKAP1;PRKAR1A;NPPC;FZR1;AURKA	BP	0.600399929
1324	GO:0001838	0.162649651	1.789772727	3.761390125	6	25	embryonic epithelial tube formation	BMP5;FZD6;LUZP1;DVL2;SOX9;SDC4	BP	0.600399929
1325	GO:0007411	0.162649651	1.789772727	3.761390125	6	25	axon guidance	EGR2;BMPR2;EFNA1;MEGF8;GBX2;B3GNT2	BP	0.600399929
1326	GO:0097485	0.162649651	1.789772727	3.761390125	6	25	neuron projection guidance	EGR2;BMPR2;EFNA1;MEGF8;GBX2;B3GNT2	BP	0.600399929
1327	GO:0032273	0.163198442	1.62026862	5.41640178	8	36	positive regulation of protein polymerization	TPPP;ARPC1A;ARPC1B;CDC42EP3;CDC42EP1;ALOX15;MET;RPS3	BP	0.600399929
1328	GO:2001252	0.163198442	1.62026862	5.41640178	8	36	positive regulation of chromosome organization	MAPKAPK5;PHF1;CDK9;RUVBL2;PAF1;FEN1;FBXO4;TADA2B	BP	0.600399929
1329	GO:0001525	0.163261701	1.346098266	14.14282687	18	94	angiogenesis	EFNA1;NR2E1;THY1;HOXA5;GBX2;ACKR3;AGGF1;HTATIP2;VEGFB;ADGRA2;ANGPT2;FGFR2;ANGPT1;ENG;VEGFA;ANPEP;AQP1;THBS1	BP	0.600399929
1330	GO:0060541	0.163403568	1.486375094	7.974147065	11	53	respiratory system development	BMPR2;BAG6;MSC;PTGES3;EP300;HOXA5;WNT2B;LOC100738836;FGFR2;SOX9;MMP14	BP	0.600399929
1331	GO:0051272	0.163688674	1.333404799	15.0455605	19	100	positive regulation of cellular component movement	BMPR2;ACVR1B;MOSPD2;SHTN1;THY1;MEGF8;SYDE1;PDGFA;VEGFB;PTP4A1;ADGRA2;SOX9;VEGFA;MMP14;KITLG;THBS1;RAB11A;MET;NTN1	BP	0.600399929
1332	GO:0001736	0.16555207	3.77212806	0.752278025	2	5	establishment of planar polarity	FZD6;DVL2	BP	0.600399929
1333	GO:0001974	0.16555207	3.77212806	0.752278025	2	5	blood vessel remodeling	BMPR2;JAG1	BP	0.600399929
1334	GO:0002042	0.16555207	3.77212806	0.752278025	2	5	cell migration involved in sprouting angiogenesis	NR2E1;VEGFA	BP	0.600399929
1335	GO:0002921	0.16555207	3.77212806	0.752278025	2	5	negative regulation of humoral immune response	SERPING1;CD59	BP	0.600399929
1336	GO:0003177	0.16555207	3.77212806	0.752278025	2	5	pulmonary valve development	HEY2;JAG1	BP	0.600399929
1337	GO:0003184	0.16555207	3.77212806	0.752278025	2	5	pulmonary valve morphogenesis	HEY2;JAG1	BP	0.600399929
1338	GO:0003214	0.16555207	3.77212806	0.752278025	2	5	cardiac left ventricle morphogenesis	CPE;HEY2	BP	0.600399929
1339	GO:0007100	0.16555207	3.77212806	0.752278025	2	5	mitotic centrosome separation	RANBP1;AURKA	BP	0.600399929
1340	GO:0007164	0.16555207	3.77212806	0.752278025	2	5	establishment of tissue polarity	FZD6;DVL2	BP	0.600399929
1341	GO:0009084	0.16555207	3.77212806	0.752278025	2	5	glutamine family amino acid biosynthetic process	PYCR2;ASS1	BP	0.600399929
1342	GO:0009310	0.16555207	3.77212806	0.752278025	2	5	amine catabolic process	SAT2;SAT1	BP	0.600399929
1343	GO:0021561	0.16555207	3.77212806	0.752278025	2	5	facial nerve development	EGR2;HOXB2	BP	0.600399929
1344	GO:0021591	0.16555207	3.77212806	0.752278025	2	5	ventricular system development	DPCD;AQP1	BP	0.600399929
1345	GO:0021604	0.16555207	3.77212806	0.752278025	2	5	cranial nerve structural organization	EGR2;HOXB2	BP	0.600399929
1346	GO:0021610	0.16555207	3.77212806	0.752278025	2	5	facial nerve morphogenesis	EGR2;HOXB2	BP	0.600399929
1347	GO:0021783	0.16555207	3.77212806	0.752278025	2	5	preganglionic parasympathetic fiber development	EGR2;HOXB2	BP	0.600399929
1348	GO:0021871	0.16555207	3.77212806	0.752278025	2	5	forebrain regionalization	DMRTA2;WNT2B	BP	0.600399929
1349	GO:0030150	0.16555207	3.77212806	0.752278025	2	5	protein import into mitochondrial matrix	TOMM7;TIMM44	BP	0.600399929
1350	GO:0031297	0.16555207	3.77212806	0.752278025	2	5	replication fork processing	CDK9;NUCKS1	BP	0.600399929
1351	GO:0031954	0.16555207	3.77212806	0.752278025	2	5	positive regulation of protein autophosphorylation	PDGFA;VEGFA	BP	0.600399929
1352	GO:0032331	0.16555207	3.77212806	0.752278025	2	5	negative regulation of chondrocyte differentiation	WNT9A;SOX9	BP	0.600399929
1353	GO:0032495	0.16555207	3.77212806	0.752278025	2	5	response to muramyl dipeptide	ARHGEF2;JAG1	BP	0.600399929
1354	GO:0032968	0.16555207	3.77212806	0.752278025	2	5	positive regulation of transcription elongation from RNA polymerase II promoter	PAF1;LEO1	BP	0.600399929
1355	GO:0034243	0.16555207	3.77212806	0.752278025	2	5	regulation of transcription elongation from RNA polymerase II promoter	PAF1;LEO1	BP	0.600399929
1356	GO:0034497	0.16555207	3.77212806	0.752278025	2	5	protein localization to pre-autophagosomal structure	WIPI1;WIPI2	BP	0.600399929
1357	GO:0035336	0.16555207	3.77212806	0.752278025	2	5	long-chain fatty-acyl-CoA metabolic process	FAR2;FAR1	BP	0.600399929
1358	GO:0035337	0.16555207	3.77212806	0.752278025	2	5	fatty-acyl-CoA metabolic process	FAR2;FAR1	BP	0.600399929
1359	GO:0042402	0.16555207	3.77212806	0.752278025	2	5	cellular biogenic amine catabolic process	SAT2;SAT1	BP	0.600399929
1360	GO:0042462	0.16555207	3.77212806	0.752278025	2	5	eye photoreceptor cell development	THY1;MFRP	BP	0.600399929
1361	GO:0042634	0.16555207	3.77212806	0.752278025	2	5	regulation of hair cycle	FERMT1;INHBA	BP	0.600399929
1362	GO:0043536	0.16555207	3.77212806	0.752278025	2	5	positive regulation of blood vessel endothelial cell migration	VEGFA;THBS1	BP	0.600399929
1363	GO:0048013	0.16555207	3.77212806	0.752278025	2	5	ephrin receptor signaling pathway	EFNB2;EFNA1	BP	0.600399929
1364	GO:0048486	0.16555207	3.77212806	0.752278025	2	5	parasympathetic nervous system development	EGR2;HOXB2	BP	0.600399929
1365	GO:0050879	0.16555207	3.77212806	0.752278025	2	5	multicellular organismal movement	TNNC1;TNNT1	BP	0.600399929
1366	GO:0050881	0.16555207	3.77212806	0.752278025	2	5	musculoskeletal movement	TNNC1;TNNT1	BP	0.600399929
1367	GO:0051299	0.16555207	3.77212806	0.752278025	2	5	centrosome separation	RANBP1;AURKA	BP	0.600399929
1368	GO:0051602	0.16555207	3.77212806	0.752278025	2	5	response to electrical stimulus	REST;LOC100621006	BP	0.600399929
1369	GO:0060071	0.16555207	3.77212806	0.752278025	2	5	Wnt signaling pathway, planar cell polarity pathway	FZD6;DVL2	BP	0.600399929
1370	GO:0060433	0.16555207	3.77212806	0.752278025	2	5	bronchus development	HOXA5;SOX9	BP	0.600399929
1371	GO:0060502	0.16555207	3.77212806	0.752278025	2	5	epithelial cell proliferation involved in lung morphogenesis	FGFR2;SOX9	BP	0.600399929
1372	GO:0060575	0.16555207	3.77212806	0.752278025	2	5	intestinal epithelial cell differentiation	HOXA5;YIPF6	BP	0.600399929
1373	GO:0060753	0.16555207	3.77212806	0.752278025	2	5	regulation of mast cell chemotaxis	VEGFB;VEGFA	BP	0.600399929
1374	GO:0060998	0.16555207	3.77212806	0.752278025	2	5	regulation of dendritic spine development	EFNA1;NEURL1	BP	0.600399929
1375	GO:0070266	0.16555207	3.77212806	0.752278025	2	5	necroptotic process	PPIF;YBX3	BP	0.600399929
1376	GO:0071467	0.16555207	3.77212806	0.752278025	2	5	cellular response to pH	SLC9A1;IMPACT	BP	0.600399929
1377	GO:0090175	0.16555207	3.77212806	0.752278025	2	5	regulation of establishment of planar polarity	FZD6;DVL2	BP	0.600399929
1378	GO:0090311	0.16555207	3.77212806	0.752278025	2	5	regulation of protein deacetylation	CCAR2;EP300	BP	0.600399929
1379	GO:1901017	0.16555207	3.77212806	0.752278025	2	5	negative regulation of potassium ion transmembrane transporter activity	SUMO1;ACTN2	BP	0.600399929
1380	GO:1901380	0.16555207	3.77212806	0.752278025	2	5	negative regulation of potassium ion transmembrane transport	SUMO1;ACTN2	BP	0.600399929
1381	GO:1902914	0.16555207	3.77212806	0.752278025	2	5	regulation of protein polyubiquitination	OTUB1;FBXO4	BP	0.600399929
1382	GO:1903306	0.16555207	3.77212806	0.752278025	2	5	negative regulation of regulated secretory pathway	REST;LOC100621006	BP	0.600399929
1383	GO:1903599	0.16555207	3.77212806	0.752278025	2	5	positive regulation of autophagy of mitochondrion	TOMM7;MUL1	BP	0.600399929
1384	GO:2000257	0.16555207	3.77212806	0.752278025	2	5	regulation of protein activation cascade	SERPING1;CD59	BP	0.600399929
1385	GO:2001028	0.16555207	3.77212806	0.752278025	2	5	positive regulation of endothelial cell chemotaxis	VEGFA;MET	BP	0.600399929
1386	GO:0010629	0.166208198	1.184458695	43.78258106	50	291	negative regulation of gene expression	MEF2A;KDM5C;XIAP;SUMO1;RELA;SERPING1;SLC35C2;HEY2;ACVR1B;IRF2BPL;NR2F2;ZHX1;MORF4L1;CCAR2;EP300;BMP2;FERMT1;CDK9;ELAVL1;EXOSC4;NOCT;PAF1;ENC1;BRMS1;CBX5;EGR1;REST;MAFK;MAPKAPK2;LOC100621006;RRP8;ID3;PHB2;ZNF24;SHOX2;LOC100738836;U2AF2;DCPS;FGFR2;SOX9;PLK3;CD59;MIF;PTBP1;THBS1;IMPACT;RPS3;TXNIP;PTBP3;LDB1	BP	0.60247303
1387	GO:0010721	0.166895465	1.449247089	8.876880695	12	59	negative regulation of cell development	EFNA1;PRPF19;S1PR3;NR2E1;JAG1;THY1;REST;DISP3;LOC100621006;SOX9;NPPC;FZR1	BP	0.604656843
1388	GO:0051098	0.169535408	1.419296987	9.779614325	13	65	regulation of binding	SUMO1;HEY2;EP300;EPHA4;CDK9;RUVBL2;SRI;AIDA;GNL3L;GTPBP4;NUCKS1;EDF1;MET	BP	0.612664702
1389	GO:0050768	0.170171221	1.546881079	6.31913541	9	42	negative regulation of neurogenesis	EFNA1;PRPF19;NR2E1;JAG1;THY1;REST;DISP3;LOC100621006;SOX9	BP	0.61433965
1390	GO:0006400	0.171300626	1.888416076	3.0091121	5	20	tRNA modification	PUS1;FTSJ1;NSUN2;QTRT1;KIAA1456	BP	0.615611623
1391	GO:0006405	0.171300626	1.888416076	3.0091121	5	20	RNA export from nucleus	RANBP1;NUP214;NOL6;NUP85;FYTTD1	BP	0.615611623
1392	GO:0007006	0.171300626	1.888416076	3.0091121	5	20	mitochondrial membrane organization	TOMM7;PPIF;MUL1;TIMM13;RHOT2	BP	0.615611623
1393	GO:0007173	0.171300626	1.888416076	3.0091121	5	20	epidermal growth factor receptor signaling pathway	ARHGEF2;NEURL1;SOCS5;CBL;SOX9	BP	0.615611623
1394	GO:0030518	0.171300626	1.888416076	3.0091121	5	20	intracellular steroid hormone receptor signaling pathway	UFL1;PTGES3;EP300;PAK1;PHB2	BP	0.615611623
1395	GO:0031623	0.171300626	1.888416076	3.0091121	5	20	receptor internalization	RAB5A;ACKR3;GRK4;TFRC;VEGFA	BP	0.615611623
1396	GO:0060840	0.171300626	1.888416076	3.0091121	5	20	artery development	BMPR2;HEY2;HPGD;JAG1;LUZP1	BP	0.615611623
1397	GO:0090317	0.171300626	1.888416076	3.0091121	5	20	negative regulation of intracellular protein transport	KEAP1;AKAP5;FERMT1;SRI;PPM1A	BP	0.615611623
1398	GO:1905269	0.171300626	1.888416076	3.0091121	5	20	positive regulation of chromatin organization	PHF1;CDK9;RUVBL2;PAF1;TADA2B	BP	0.615611623
1399	GO:0048519	0.171489939	1.103550309	146.0923925	156	971	negative regulation of biological process	MEF2A;KDM5C;XIAP;SOCS2;BTG1;TES;SUMO1;BMPR2;RELA;KEAP1;SERPING1;EFNA1;PRPF19;ARHGEF2;BMP5;INTS3;SLC35C2;HEY2;ACVR1B;PPIF;TRIM59;IRF2BPL;MAPKAPK5;PHF1;AKAP5;UFL1;BAG6;NR2F2;NOV;ZHX1;S1PR3;SMARCB1;MORF4L1;NEURL1;ITPR3;PIK3IP1;NR2E1;ORMDL1;CCAR2;HPGD;EP300;TM7SF3;JAG1;PEAR1;TRPC1;BMP2;FZD6;ACTN2;FERMT1;FEM1B;AZIN1;STK26;THY1;OTUB1;SOCS5;CDK9;ELAVL1;HOXA5;TSC2;TMEM109;WNT16;ASPN;EXOSC4;WNT9A;NOCT;AAT…	BP	0.615981494
1400	GO:0032774	0.173064326	1.115492585	110.1335029	119	732	RNA biosynthetic process	EPAS1;MEF2A;KDM5C;EGR2;SUMO1;BMPR2;RELA;KEAP1;FOS;ATF6B;ARHGEF2;BMP5;TEAD4;CREG1;TCF19;HEY2;MYB;ACVR1B;LUM;IRF2BPL;UFL1;ZNF79;NR2F2;SIX4;SIM1;ZHX1;ILF2;SMARCB1;MORF4L1;LBX1;PDLIM1;CCAR2;EP300;JAG1;POLR3H;BMP2;FZD6;LPIN1;DLX5;PRMT5;MSX1;CDK9;RUVBL2;BMP3;MEGF8;AATF;PAF1;ANKRA2;DDX3X;CREB3L1;YBX3;BRMS1;RIPK4;TAF15;LEO1;HOXA9;MLX;CBX5;FOXN2;FZD4;CCNQ;EGR1;REST;DBX1;ZNF667;MAFK;HOXB2;FUS;NR5A2;ELL2;RH…	BP	0.620386449
1401	GO:0048646	0.173710109	1.211721405	31.74613266	37	211	anatomical structure formation involved in morphogenesis	MEF2A;EGR2;BMPR2;EFNA1;BMP5;PLEKHO1;HEY2;NR2E1;EP300;FZD6;ACTN2;THY1;HOXA5;PAF1;GBX2;ACKR3;AGGF1;WNT2B;HTATIP2;VEGFB;ADGRA2;LUZP1;DVL2;FJX1;SLC40A1;ANGPT2;FGFR2;SOX9;CEND1;ANGPT1;INHBA;ENG;VEGFA;ANPEP;SDC4;AQP1;THBS1	BP	0.621616636
1402	GO:2001242	0.17437054	1.653330963	4.664123755	7	31	regulation of intrinsic apoptotic signaling pathway	PPIF;CCAR2;ACKR3;YBX3;PLEKHF1;MIF;RPS3	BP	0.621941944
1403	GO:0072657	0.174534965	1.34137005	13.39054885	17	89	protein localization to membrane	CPE;TOMM7;HPS6;STX7;GOLPH3L;BAG6;ACTN2;ATG4C;PEX16;TUB;PLEKHF1;FGF13;RHOQ;TIMM13;SSR3;VAMP7;RAB11A	BP	0.622042667
1404	GO:0042325	0.174573265	1.167213554	49.65034965	56	330	regulation of phosphorylation	SOCS2;BMPR2;EFNA1;ARHGEF2;BMP5;PPIF;NR2F2;NEURL1;PIK3IP1;CDK20;BMP2;CNPPD1;RPLP1;THY1;SOCS5;CDK9;WNT16;ASPN;BMP3;MUL1;ACKR3;STYX;AIDA;CBL;RICTOR;PDGFA;FZD4;MAP3K14;CCNQ;GPR37;DSTYK;PAK1;MAP3K8;GTPBP4;C13H3orf33;CCNL1;PHB2;LOC100736818;IRAK1;FGFR2;KIT;SOX9;ALOX15;C3;INHBA;VEGFA;PKIA;MIF;KITLG;ARAF;ADCYAP1;FBN1;THBS1;IMPACT;RPS3;UBE2K	BP	0.622042667
1405	GO:0006351	0.175034593	1.114970439	109.2307692	118	726	transcription, DNA-templated	EPAS1;MEF2A;KDM5C;EGR2;SUMO1;BMPR2;RELA;KEAP1;FOS;ATF6B;ARHGEF2;BMP5;TEAD4;CREG1;TCF19;HEY2;MYB;ACVR1B;LUM;IRF2BPL;UFL1;ZNF79;NR2F2;SIX4;SIM1;ZHX1;ILF2;SMARCB1;MORF4L1;LBX1;PDLIM1;CCAR2;EP300;JAG1;POLR3H;BMP2;FZD6;LPIN1;DLX5;PRMT5;MSX1;CDK9;RUVBL2;BMP3;MEGF8;AATF;PAF1;ANKRA2;DDX3X;CREB3L1;YBX3;BRMS1;RIPK4;TAF15;LEO1;HOXA9;MLX;CBX5;FOXN2;FZD4;CCNQ;EGR1;REST;DBX1;ZNF667;MAFK;HOXB2;FUS;NR5A2;ELL2;RH…	BP	0.622752817
1406	GO:0097659	0.175034593	1.114970439	109.2307692	118	726	nucleic acid-templated transcription	EPAS1;MEF2A;KDM5C;EGR2;SUMO1;BMPR2;RELA;KEAP1;FOS;ATF6B;ARHGEF2;BMP5;TEAD4;CREG1;TCF19;HEY2;MYB;ACVR1B;LUM;IRF2BPL;UFL1;ZNF79;NR2F2;SIX4;SIM1;ZHX1;ILF2;SMARCB1;MORF4L1;LBX1;PDLIM1;CCAR2;EP300;JAG1;POLR3H;BMP2;FZD6;LPIN1;DLX5;PRMT5;MSX1;CDK9;RUVBL2;BMP3;MEGF8;AATF;PAF1;ANKRA2;DDX3X;CREB3L1;YBX3;BRMS1;RIPK4;TAF15;LEO1;HOXA9;MLX;CBX5;FOXN2;FZD4;CCNQ;EGR1;REST;DBX1;ZNF667;MAFK;HOXB2;FUS;NR5A2;ELL2;RH…	BP	0.622752817
1407	GO:0030323	0.175322815	1.492857143	7.22186904	10	48	respiratory tube development	BMPR2;BAG6;PTGES3;EP300;HOXA5;WNT2B;LOC100738836;FGFR2;SOX9;MMP14	BP	0.623156365
1408	GO:0030324	0.175322815	1.492857143	7.22186904	10	48	lung development	BMPR2;BAG6;PTGES3;EP300;HOXA5;WNT2B;LOC100738836;FGFR2;SOX9;MMP14	BP	0.623156365
1409	GO:0000387	0.178458331	2.059232552	2.256834075	4	15	spliceosomal snRNP assembly	PRPF19;SNRPD3;PRPF31;SART1	BP	0.630529186
1410	GO:0001952	0.178458331	2.059232552	2.256834075	4	15	regulation of cell-matrix adhesion	FERMT1;THY1;VEGFA;THBS1	BP	0.630529186
1411	GO:0006023	0.178458331	2.059232552	2.256834075	4	15	aminoglycan biosynthetic process	GLCE;B3GALT6;B3GNT2;SHAS2	BP	0.630529186
1412	GO:0014033	0.178458331	2.059232552	2.256834075	4	15	neural crest cell differentiation	JAG1;GBX2;SOX9;KITLG	BP	0.630529186
1413	GO:0030968	0.178458331	2.059232552	2.256834075	4	15	endoplasmic reticulum unfolded protein response	ATF6B;EP300;CREB3L1;YOD1	BP	0.630529186
1414	GO:0031638	0.178458331	2.059232552	2.256834075	4	15	zymogen activation	PRSS12;PLAT;MMP14;THBS1	BP	0.630529186
1415	GO:0034333	0.178458331	2.059232552	2.256834075	4	15	adherens junction assembly	ACTN2;THY1;VCL;VEGFA	BP	0.630529186
1416	GO:0043500	0.178458331	2.059232552	2.256834075	4	15	muscle adaptation	HEY2;LOC100738836;TNNT1;CAMK2D	BP	0.630529186
1417	GO:0046785	0.178458331	2.059232552	2.256834075	4	15	microtubule polymerization	TPPP;FGF13;MET;RPS3	BP	0.630529186
1418	GO:0071482	0.178458331	2.059232552	2.256834075	4	15	cellular response to light stimulus	EP300;RUVBL2;AQP1;IMPACT	BP	0.630529186
1419	GO:1901575	0.178664195	1.143887147	64.99682136	72	432	organic substance catabolic process	PNPLA3;SUMO1;KEAP1;LIPA;PRPF19;RANBP1;USP45;UFL1;BAG6;CCAR2;RNF139;AZIN1;SAT2;LPIN1;PGAM2;SOCS5;ELAVL1;CNP;EXOSC4;FOXRED2;NOCT;PCYOX1L;RNF138;LOC100515984;ERLEC1;ENC1;RNF125;FEN1;PRKCG;CCNF;UBQLN4;YOD1;MAPKAPK2;CTSC;BDH2;FBXO4;UBE2J2;GCAT;NUDT11;PSMD2;RNF11;RLIM;PLA2G7;ETFB;DCPS;SOX9;CTSV;FAAH;OXCT1;SCARB1;PSMC5;SUMO2;TDH;SPP1;DPYD;ESD;PLK3;AMY2;ANPEP;LPL;ARAF;PSME3;SAT1;DLST;CYP19A1;HMOX1;PSMB6;…	BP	0.630710211
1420	GO:0010464	0.180809491	2.425944635	1.50455605	3	10	regulation of mesenchymal cell proliferation	SHOX2;FGFR2;SOX9	BP	0.630710211
1421	GO:0016073	0.180809491	2.425944635	1.50455605	3	10	snRNA metabolic process	INTS3;EXOSC4;INTS5	BP	0.630710211
1422	GO:0018196	0.180809491	2.425944635	1.50455605	3	10	peptidyl-asparagine modification	ST3GAL4;DDOST;ST3GAL1	BP	0.630710211
1423	GO:0021549	0.180809491	2.425944635	1.50455605	3	10	cerebellum development	GBX2;FZD4;CEND1	BP	0.630710211
1424	GO:0031124	0.180809491	2.425944635	1.50455605	3	10	mRNA 3'-end processing	CDK9;AHCYL1;PAF1	BP	0.630710211
1425	GO:0033059	0.180809491	2.425944635	1.50455605	3	10	cellular pigmentation	RAB32;RAB11A;RAB27A	BP	0.630710211
1426	GO:0035767	0.180809491	2.425944635	1.50455605	3	10	endothelial cell chemotaxis	VEGFA;THBS1;MET	BP	0.630710211
1427	GO:0042992	0.180809491	2.425944635	1.50455605	3	10	negative regulation of transcription factor import into nucleus	KEAP1;SRI;PPM1A	BP	0.630710211
1428	GO:0043502	0.180809491	2.425944635	1.50455605	3	10	regulation of muscle adaptation	LOC100738836;TNNT1;CAMK2D	BP	0.630710211
1429	GO:0048008	0.180809491	2.425944635	1.50455605	3	10	platelet-derived growth factor receptor signaling pathway	PDGFA;VEGFA;TXNIP	BP	0.630710211
1430	GO:0051646	0.180809491	2.425944635	1.50455605	3	10	mitochondrion localization	MEF2A;MUL1;RHOT2	BP	0.630710211
1431	GO:0060512	0.180809491	2.425944635	1.50455605	3	10	prostate gland morphogenesis	FEM1B;FGFR2;SOX9	BP	0.630710211
1432	GO:0060740	0.180809491	2.425944635	1.50455605	3	10	prostate gland epithelium morphogenesis	FEM1B;FGFR2;SOX9	BP	0.630710211
1433	GO:0061383	0.180809491	2.425944635	1.50455605	3	10	trabecula morphogenesis	BMP5;HEY2;SLC40A1	BP	0.630710211
1434	GO:0071320	0.180809491	2.425944635	1.50455605	3	10	cellular response to cAMP	LOC100738836;SLC5A5;AQP1	BP	0.630710211
1435	GO:1901799	0.180809491	2.425944635	1.50455605	3	10	negative regulation of proteasomal protein catabolic process	BAG6;CCAR2;PRKCG	BP	0.630710211
1436	GO:0046890	0.182580777	1.564004323	5.566857385	8	37	regulation of lipid biosynthetic process	BMP5;ORMDL1;EGR1;REST;LOC100621006;SCARB1;C3;SREBF1	BP	0.635955517
1437	GO:0010628	0.183462029	1.153720956	54.61538462	61	363	positive regulation of gene expression	MEF2A;EGR2;BMPR2;RELA;ABCF1;PRPF19;ARHGEF2;BMP5;ACTC1;HEY2;MYB;ACVR1B;LUM;IRF2BPL;NR2F2;ILF2;EP300;JAG1;CDK9;ELAVL1;WNT16;RUVBL2;NOCT;AATF;PAF1;DDX3X;CREB3L1;UBAP2L;LEO1;HOXA9;MLX;FOXN2;FZD4;CCNQ;MAPKAPK2;HOXB2;RHOQ;BUD23;NUP85;CCNL1;SHOX2;SLC40A1;PPM1A;U2AF2;FGFR2;SOX9;PSMC5;SUMO2;SPP1;INHBA;VEGFA;RPS4X;ADCYAP1;THBS1;IMPACT;AURKA;NCOA1;RAB27A;MET;ACTA2;RPS3	BP	0.638713021
1438	GO:0071826	0.185343262	1.370243757	10.83280356	14	72	ribonucleoprotein complex subunit organization	PRPF19;SNRPD3;SF3A1;PTGES3;RUVBL2;NOCT;NOP2;PRPF31;EIF3H;SART1;XAB2;NLE1;LUC7L;RPL6	BP	0.644632907
1439	GO:0046034	0.186251067	1.351832819	11.73553719	15	78	ATP metabolic process	PPIF;LOC100156879;PGAM2;ATP5G3;NDUFS6;NDUFA10;NDUFV1;ATP5I;ATP5G1;ND2;COX1;ATP6;ND4L;ND4;ND5	BP	0.646350512
1440	GO:0002065	0.186290365	1.699857955	3.91184573	6	26	columnar/cuboidal epithelial cell differentiation	BMP5;HEY2;JAG1;HOXA5;YIPF6;FGFR2	BP	0.646350512
1441	GO:0031056	0.186290365	1.699857955	3.91184573	6	26	regulation of histone modification	PHF1;OTUB1;CDK9;RUVBL2;PAF1;TADA2B	BP	0.646350512
1442	GO:1905330	0.186290365	1.699857955	3.91184573	6	26	regulation of morphogenesis of an epithelium	FZD6;WNT2B;DVL2;PHB2;FGFR2;SOX9	BP	0.646350512
1443	GO:2000243	0.186290365	1.699857955	3.91184573	6	26	positive regulation of reproductive process	ACVR1B;SYDE1;AKAP1;SOX9;INHBA;AURKA	BP	0.646350512
1444	GO:0048639	0.188422687	1.501006965	6.469591015	9	43	positive regulation of developmental growth	BMPR2;HEY2;MEGF8;MUL1;YBX3;RND2;FGFR2;RAB11A;NTN1	BP	0.653113153
1445	GO:1901360	0.189417719	1.084815908	210.637847	221	1400	organic cyclic compound metabolic process	EPAS1;MEF2A;KDM5C;EGR2;EIF4A2;RBM38;SUMO1;SMNDC1;BMPR2;RELA;KEAP1;CLK1;DHX16;FOS;ATF6B;PRPF19;WDR62;ARHGEF2;BMP5;TEAD4;INTS3;CREG1;TCF19;HEY2;MYB;USP45;ACVR1B;LUM;PPIF;IRF2BPL;MAPKAPK5;AKAP5;SNRPD3;UFL1;POLL;ZNF79;NR2F2;SIX4;SIM1;ZHX1;ILF2;SMARCB1;MORF4L1;SF3A1;LBX1;PDLIM1;PCBD1;AK3;CCAR2;PTGES3;NOC4L;EP300;UAP1;JAG1;LOC100156879;POLR3H;BMP2;PUS1;FZD6;LPIN1;PGAM2;PRPF3;POT1;DKC1;VARS;DLX5;PRMT5;O…	BP	0.656243117
1446	GO:0044087	0.190402331	1.214237955	27.38292011	32	182	regulation of cellular component biogenesis	SUMO1;TPPP;RAB5A;HEY2;NEURL1;ORMDL1;SLITRK5;ARPC1A;ARPC1B;THY1;FSCN1;PFN1;MEFV;NCLN;CAPG;LRRN3;REST;CDC42EP3;RHOQ;BUD23;PAK1;LOC100621006;CDC42EP1;PPM1A;SOX9;ALOX15;PSMC5;VEGFA;SDC4;IMPACT;MET;RPS3	BP	0.659333957
1447	GO:0001654	0.192594023	1.454212454	7.372324645	10	49	eye development	BMPR2;NR2E1;JAG1;THY1;FZD4;MFRP;FJX1;SOX9;INHBA;FZR1	BP	0.666270223
1448	GO:0016071	0.193225101	1.251772006	20.01059547	24	133	mRNA metabolic process	SMNDC1;DHX16;PRPF19;SNRPD3;SF3A1;PUS1;PRPF3;CDK9;ELAVL1;EXOSC4;AHCYL1;NOCT;PAF1;DHX8;PRPF31;MAPKAPK2;SART1;XAB2;LUC7L;U2AF2;DCPS;PTBP1;QKI;PTBP3	BP	0.666519095
1449	GO:0001763	0.195545718	1.418097282	8.275058275	11	55	morphogenesis of a branching structure	FEM1B;HOXA5;GBX2;WNT2B;PAK1;PHB2;SHOX2;FGFR2;SOX9;MMP14;MET	BP	0.673871905
1450	GO:0006475	0.196190471	1.586799431	4.81457936	7	32	internal protein amino acid acetylation	BAG6;MORF4L1;EP300;RUVBL2;JADE3;TADA2B;NAA10	BP	0.67576718
1451	GO:1902532	0.198588057	1.284801185	15.49692732	19	103	negative regulation of intracellular signal transduction	SOCS2;PPIF;TRIM59;MAPKAPK5;PIK3IP1;CCAR2;SOCS5;TSC2;ASPN;SRI;MUL1;ACKR3;YBX3;AIDA;C13H3orf33;PPM1A;MIF;THBS1;MET	BP	0.68149809
1452	GO:0045595	0.19866513	1.153672239	48.29624921	54	321	regulation of cell differentiation	RBM38;BMPR2;FOS;EFNA1;PRPF19;BMP5;HEY2;ACVR1B;AKAP5;UFL1;MEDAG;S1PR3;NEURL1;NR2E1;SHTN1;JAG1;THY1;SOCS5;CDK9;HOXA5;WNT9A;NOCT;MEGF8;PAF1;MUL1;DMRTA2;TMEM176B;HOXA9;REST;DISP3;ADGRA2;SART1;PAK1;AKAP1;LOC100621006;RND2;VAMP7;SHOX2;LOC100738836;FGFR2;SOX9;PRKAR1A;INHBA;PTBP1;MMP14;BDNF;KITLG;NPPC;FZR1;IMPACT;AURKA;RAB11A;NTN1;PTBP3	BP	0.68149809
1453	GO:0001508	0.198812571	1.769946809	3.159567705	5	21	action potential	SUMO1;CATSPER2;FGF13;USP53;GNA11	BP	0.68149809
1454	GO:0038127	0.198812571	1.769946809	3.159567705	5	21	ERBB signaling pathway	ARHGEF2;NEURL1;SOCS5;CBL;SOX9	BP	0.68149809
1455	GO:0048704	0.198812571	1.769946809	3.159567705	5	21	embryonic skeletal system morphogenesis	HOXA5;WNT9A;MEGF8;HOXB2;SHOX2	BP	0.68149809
1456	GO:0060411	0.198812571	1.769946809	3.159567705	5	21	cardiac septum morphogenesis	BMPR2;BMP5;HEY2;JAG1;FGFR2	BP	0.68149809
1457	GO:0051170	0.198917644	1.366039641	10.08052554	13	67	nuclear import	KEAP1;RANBP1;AKAP5;ZIC1;NUP214;FERMT1;SRI;HTATIP2;NUP85;IPO13;PHB2;PPM1A;TXNIP	BP	0.68149809
1458	GO:0071902	0.198917644	1.366039641	10.08052554	13	67	positive regulation of protein serine/threonine kinase activity	MUL1;PDGFA;FZD4;CCNQ;PAK1;CCNL1;IRAK1;KIT;VEGFA;MIF;KITLG;THBS1;RPS3	BP	0.68149809
1459	GO:0006887	0.199705221	1.346678356	10.98325917	14	73	exocytosis	RAB5A;STXBP5;RAB11FIP2;STX17;REST;PRSS12;LOC100621006;EXOC7;VAMP7;KIT;SCAMP1;SDC4;RAB11A;RAB27A	BP	0.68149809
1460	GO:0045862	0.199705221	1.346678356	10.98325917	14	73	positive regulation of proteolysis	SUMO1;ARHGEF2;BAG6;SOCS5;MUL1;RNF138;MEFV;RNF125;REST;LOC100621006;SUMO2;PLK3;PSME3;RPS3	BP	0.68149809
1461	GO:0002683	0.200065003	1.316459926	12.78872643	16	85	negative regulation of immune system process	SERPING1;THY1;SOCS5;HOXA5;PAF1;MUL1;TMEM176B;HOXA9;SOX9;ALOX15;CD59;MIF;KITLG;SDC4;CYP19A1;THBS1	BP	0.68149809
1462	GO:0051172	0.201510484	1.135367874	60.78406442	67	404	negative regulation of nitrogen compound metabolic process	MEF2A;KDM5C;XIAP;SOCS2;SUMO1;BMPR2;RELA;SERPING1;HEY2;PPIF;IRF2BPL;PHF1;UFL1;BAG6;NR2F2;ZHX1;MORF4L1;ORMDL1;CCAR2;EP300;BMP2;AZIN1;THY1;OTUB1;SOCS5;CDK9;ELAVL1;ASPN;WNT9A;NOCT;AATF;PAF1;ENC1;PRKCG;BRMS1;AIDA;CBL;CBX5;EGR1;REST;GNL3L;MAFK;MAPKAPK2;LOC100621006;RRP8;GTPBP4;C13H3orf33;ID3;PHB2;ZNF24;SHOX2;LOC100738836;U2AF2;FGFR2;SOX9;PLK3;CD59;ARPP19;PKIA;MIF;PTBP1;THBS1;IMPACT;RPS3;TXNIP;PTBP3;LDB1	BP	0.68149809
1463	GO:0034728	0.202901458	1.511490978	5.71731299	8	38	nucleosome organization	SMARCB1;PAF1;GRWD1;LOC100521680;NAP1L1;CHAF1A;SOX9;H3F3A	BP	0.68149809
1464	GO:0048477	0.202901458	1.511490978	5.71731299	8	38	oogenesis	AKAP5;TRIP13;AKAP1;PAQR7;PRKAR1A;NPPC;FZR1;AURKA	BP	0.68149809
1465	GO:2000027	0.202901458	1.511490978	5.71731299	8	38	regulation of organ morphogenesis	BMPR2;FZD6;ASPN;WNT2B;DVL2;PHB2;FGFR2;SOX9	BP	0.68149809
1466	GO:0048468	0.203056071	1.13243047	62.73998729	69	417	cell development	MEF2A;EGR2;BMPR2;EFNA1;PRPF19;BMP5;HEY2;BVES;AKAP5;UFL1;S1PR3;NEURL1;NR2E1;SLITRK5;SHTN1;EP300;JAG1;IMPAD1;BMP2;ACTN2;DBNDD2;FEM1B;THY1;TRIP13;HOXA5;BMP3;MEGF8;GBX2;MUL1;DMRTA2;NSUN2;FZD4;MFRP;REST;CNTN1;DISP3;B3GNT2;ADGRA2;CDH11;PAK1;AKAP1;LOC100621006;PITPNA;NEFM;RND2;VAMP7;SHOX2;LOC100736818;YIPF6;STMN4;CHRNB1;PAQR7;FGFR2;KIT;SOX9;VCL;PRKAR1A;INHBA;BDNF;KITLG;SDC4;ADCYAP1;NPPC;FZR1;IMPACT;AURK…	BP	0.68149809
1467	GO:0010648	0.205996513	1.173355567	36.1093452	41	240	negative regulation of cell communication	SOCS2;BMP5;HEY2;PPIF;TRIM59;MAPKAPK5;NEURL1;PIK3IP1;CCAR2;PEAR1;FZD6;FERMT1;THY1;SOCS5;TSC2;ASPN;SRI;MUL1;ACKR3;YBX3;AIDA;CBL;EGR1;REST;ADGRA2;APC2;LOC100621006;C13H3orf33;PHB2;PPM1A;LOC100738836;SHISA2;SOX9;MIF;MMP14;ARAF;PSME3;RGS5;HMOX1;THBS1;MET	BP	0.68149809
1468	GO:0048585	0.207700872	1.159402689	41.82665819	47	278	negative regulation of response to stimulus	SOCS2;SERPING1;BMP5;HEY2;PPIF;TRIM59;MAPKAPK5;NEURL1;PIK3IP1;CCAR2;PEAR1;FZD6;FERMT1;THY1;OTUB1;SOCS5;TSC2;ASPN;SRI;MUL1;ACKR3;MEFV;YBX3;AIDA;CBL;EGR1;GPR37;ADGRA2;APC2;C13H3orf33;PHB2;PPM1A;LOC100738836;SHISA2;SOX9;ALOX15;CD59;MIF;MMP14;ARAF;PSME3;RGS5;CYP19A1;HMOX1;THBS1;MET;RPS3	BP	0.68149809
1469	GO:0051493	0.208391107	1.255732946	17.45285018	21	116	regulation of cytoskeleton organization	ARHGEF2;RANBP1;KATNBL1;ACTN2;ARPC1A;ARPC1B;FSCN1;PFN1;SYDE1;CCNF;RICTOR;CAPG;CDC42EP3;FGF13;PAK1;CDC42EP1;STMN4;ALOX15;CAPN2;MET;RPS3	BP	0.68149809
1470	GO:0016485	0.210579934	1.4175	7.52278025	10	50	protein processing	XIAP;CPE;SERPING1;LOC100156879;PRSS12;SPCS3;PLAT;CD59;MMP14;THBS1	BP	0.68149809
1471	GO:0048856	0.210744776	1.083338632	169.1121	178	1124	anatomical structure development	MEF2A;SPARCL1;CPE;EGR2;OSTM1;RBM38;SUMO1;BMPR2;FOS;EFNA1;PRPF19;WDR62;ARHGEF2;BMP5;PLEKHO1;ACTC1;POSTN;HEY2;ACVR1B;DPCD;CRISPLD1;BVES;AKAP5;ZIC1;UFL1;BAG6;NR2F2;SIM1;S1PR3;SMARCB1;SLC18A2;NEURL1;MIGA2;NR2E1;TTBK1;MSC;SLITRK5;PTGES3;HPGD;SHTN1;EP300;JAG1;IMPAD1;BMP2;FZD6;ACTN2;DBNDD2;FERMT1;FEM1B;SMARCA1;THY1;CLDN11;SOCS5;CDK9;FZD2;TRIP13;HOXA5;WNT16;ASPN;ARMC6;WNT9A;BMP3;NOCT;TACC3;MEGF8;AATF;PAF…	BP	0.68149809
1472	GO:0001936	0.21116909	1.618506494	4.062301335	6	27	regulation of endothelial cell proliferation	BMPR2;NR2F2;AGGF1;VEGFB;VEGFA;THBS1	BP	0.68149809
1473	GO:0031109	0.21116909	1.618506494	4.062301335	6	27	microtubule polymerization or depolymerization	TPPP;ARHGEF2;FGF13;STMN4;MET;RPS3	BP	0.68149809
1474	GO:0032874	0.21116909	1.618506494	4.062301335	6	27	positive regulation of stress-activated MAPK cascade	ARHGEF2;WNT16;MUL1;FZD4;PAK1;RPS3	BP	0.68149809
1475	GO:0043271	0.21116909	1.618506494	4.062301335	6	27	negative regulation of ion transport	SUMO1;PPIF;ACTN2;SRI;THBS1;ARL6IP5	BP	0.68149809
1476	GO:0043433	0.21116909	1.618506494	4.062301335	6	27	negative regulation of DNA binding transcription factor activity	SUMO1;KEAP1;UFL1;FZD6;PHB2;IRAK1	BP	0.68149809
1477	GO:0045727	0.21116909	1.618506494	4.062301335	6	27	positive regulation of translation	ABCF1;ELAVL1;RPS4X;THBS1;IMPACT;AURKA	BP	0.68149809
1478	GO:0048599	0.21116909	1.618506494	4.062301335	6	27	oocyte development	AKAP5;AKAP1;PRKAR1A;NPPC;FZR1;AURKA	BP	0.68149809
1479	GO:0048706	0.21116909	1.618506494	4.062301335	6	27	embryonic skeletal system development	HOXA5;WNT9A;MEGF8;HOXA9;HOXB2;SHOX2	BP	0.68149809
1480	GO:0070304	0.21116909	1.618506494	4.062301335	6	27	positive regulation of stress-activated protein kinase signaling cascade	ARHGEF2;WNT16;MUL1;FZD4;PAK1;RPS3	BP	0.68149809
1481	GO:0000245	0.211426961	1.887157696	2.40728968	4	16	spliceosomal complex assembly	PRPF19;SNRPD3;SF3A1;LUC7L	BP	0.68149809
1482	GO:0001570	0.211426961	1.887157696	2.40728968	4	16	vasculogenesis	HEY2;ACKR3;AGGF1;FZD4	BP	0.68149809
1483	GO:0008543	0.211426961	1.887157696	2.40728968	4	16	fibroblast growth factor receptor signaling pathway	DSTYK;SHISA2;FGFR2;THBS1	BP	0.68149809
1484	GO:0030010	0.211426961	1.887157696	2.40728968	4	16	establishment of cell polarity	SHTN1;FERMT1;FSCN1;RICTOR	BP	0.68149809
1485	GO:0030516	0.211426961	1.887157696	2.40728968	4	16	regulation of axon extension	BMPR2;MEGF8;RAB11A;NTN1	BP	0.68149809
1486	GO:0030850	0.211426961	1.887157696	2.40728968	4	16	prostate gland development	FEM1B;FGFR2;SOX9;CYP19A1	BP	0.68149809
1487	GO:0032760	0.211426961	1.887157696	2.40728968	4	16	positive regulation of tumor necrosis factor production	ARHGEF2;MAPKAPK2;MIF;THBS1	BP	0.68149809
1488	GO:0034332	0.211426961	1.887157696	2.40728968	4	16	adherens junction organization	ACTN2;THY1;VCL;VEGFA	BP	0.68149809
1489	GO:0043507	0.211426961	1.887157696	2.40728968	4	16	positive regulation of JUN kinase activity	MUL1;FZD4;PAK1;RPS3	BP	0.68149809
1490	GO:0060425	0.211426961	1.887157696	2.40728968	4	16	lung morphogenesis	HOXA5;WNT2B;FGFR2;SOX9	BP	0.68149809
1491	GO:0072132	0.211426961	1.887157696	2.40728968	4	16	mesenchyme morphogenesis	BMP5;ACTC1;SOX9;ACTA2	BP	0.68149809
1492	GO:1903317	0.211426961	1.887157696	2.40728968	4	16	regulation of protein maturation	XIAP;SERPING1;CD59;THBS1	BP	0.68149809
1493	GO:1903557	0.211426961	1.887157696	2.40728968	4	16	positive regulation of tumor necrosis factor superfamily cytokine production	ARHGEF2;MAPKAPK2;MIF;THBS1	BP	0.68149809
1494	GO:2000147	0.212079389	1.277492775	14.74464929	18	98	positive regulation of cell motility	BMPR2;ACVR1B;MOSPD2;SHTN1;THY1;SYDE1;PDGFA;VEGFB;PTP4A1;ADGRA2;SOX9;VEGFA;MMP14;KITLG;THBS1;RAB11A;MET;NTN1	BP	0.68149809
1495	GO:0050920	0.212598803	1.386234303	8.42551388	11	56	regulation of chemotaxis	BMPR2;MOSPD2;MEGF8;VEGFB;ADGRA2;CXCR4;VEGFA;MIF;CYP19A1;THBS1;MET	BP	0.68149809
1496	GO:0097435	0.213003465	1.224830103	21.21424031	25	141	supramolecular fiber organization	MEF2A;P4HA1;MSRB1;TPM1;TPPP;ARHGEF2;LUM;ACTN2;ARPC1A;ARPC1B;FSCN1;PFN1;CAPG;CDC42EP3;FGF13;PAK1;CDC42EP1;STMN4;ALOX15;PLK3;CFL1;RAB11A;MET;TMSB4X;RPS3	BP	0.68149809
1497	GO:0001503	0.213799022	1.297324002	12.93918203	16	86	ossification	EGR2;BMPR2;UFL1;JAG1;IMPAD1;ASPN;BMP3;NOCT;GTPBP4;SHOX2;LOC100738836;FGFR2;SOX9;ALOX15;SPP1;NPPC	BP	0.68149809
1498	GO:0007423	0.213799022	1.297324002	12.93918203	16	86	sensory organ development	BMPR2;HEY2;NR2E1;JAG1;FZD6;THY1;GBX2;FZD4;MFRP;MAPKAPK2;FJX1;FGFR2;SOX9;INHBA;SDC4;FZR1	BP	0.68149809
1499	GO:0006839	0.213816465	1.361260745	9.32824751	12	62	mitochondrial transport	TOMM7;PPIF;SLC25A22;MUL1;SLC25A47;SLC25A24;TIMM44;UBE2J2;TIMM13;TOMM40;U2AF2;RHOT2	BP	0.68149809
1500	GO:0090287	0.213816465	1.361260745	9.32824751	12	62	regulation of cellular response to growth factor stimulus	BMPR2;FERMT1;ASPN;FZD4;ADGRA2;DSTYK;PPM1A;SHISA2;FGFR2;VEGFA;FBN1;THBS1	BP	0.68149809
1501	GO:0023057	0.214235911	1.167182362	36.25980081	41	241	negative regulation of signaling	SOCS2;BMP5;HEY2;PPIF;TRIM59;MAPKAPK5;NEURL1;PIK3IP1;CCAR2;PEAR1;FZD6;FERMT1;THY1;SOCS5;TSC2;ASPN;SRI;MUL1;ACKR3;YBX3;AIDA;CBL;EGR1;REST;ADGRA2;APC2;LOC100621006;C13H3orf33;PHB2;PPM1A;LOC100738836;SHISA2;SOX9;MIF;MMP14;ARAF;PSME3;RGS5;HMOX1;THBS1;MET	BP	0.68149809
1502	GO:0051258	0.214424739	1.340863441	10.23098114	13	68	protein polymerization	MSRB1;TPPP;ARPC1A;ARPC1B;PFN1;CAPG;CDC42EP3;FGF13;CDC42EP1;ALOX15;MET;RPS3;UBE2K	BP	0.68149809
1503	GO:0031331	0.214561266	1.323898467	11.13371477	14	74	positive regulation of cellular catabolic process	TOMM7;SUMO1;BAG6;SOCS5;MUL1;RNF138;MEFV;RNF125;PLEKHF1;CALCOCO2;TRIM65;SUMO2;PLK3;TMEM59	BP	0.68149809
1504	GO:0003206	0.219017764	1.52538571	4.965034965	7	33	cardiac chamber morphogenesis	CPE;BMPR2;BMP5;HEY2;JAG1;SHOX2;FGFR2	BP	0.68149809
1505	GO:0006403	0.219017764	1.52538571	4.965034965	7	33	RNA localization	RANBP1;NUP214;NOL6;RUVBL2;NUP85;FYTTD1;QKI	BP	0.68149809
1506	GO:0030326	0.219017764	1.52538571	4.965034965	7	33	embryonic limb morphogenesis	IMPAD1;FZD6;WNT9A;MEGF8;HOXA9;HOXA10;SHOX2	BP	0.68149809
1507	GO:0035113	0.219017764	1.52538571	4.965034965	7	33	embryonic appendage morphogenesis	IMPAD1;FZD6;WNT9A;MEGF8;HOXA9;HOXA10;SHOX2	BP	0.68149809
1508	GO:0008104	0.222322341	1.11223936	74.77643569	81	497	protein localization	CPE;TOMM7;EGR2;HPS6;SUMO1;KEAP1;RAB5A;RAB1B;PRPF19;RANBP1;TRAM1;SCAMP3;STXBP5;STX7;GOLPH3L;AKAP5;ZIC1;UFL1;BAG6;NUP214;SEC23A;TM7SF3;STX17;ACTN2;AP1B1;SNX16;FERMT1;ATG4C;WIPI1;WIPI2;NOL6;RUVBL2;AHCYL1;SRI;PAF1;TBC1D10B;PEX16;ERLEC1;STYX;TBC1D17;TUB;REST;GNL3L;TIMM44;PEX14;PLEKHF1;FBXO4;UBE2J2;FGF13;RHOQ;NUP85;SPCS3;ARHGDIA;AKAP1;TIMM13;LOC100621006;FYTTD1;GDI1;IPO13;SSR3;VAMP7;PHB2;PPM1A;TOMM40;U…	BP	0.68149809
1509	GO:0000027	0.222411987	2.122171146	1.655011655	3	11	ribosomal large subunit assembly	NOP2;NLE1;RPL6	BP	0.68149809
1510	GO:0001913	0.222411987	2.122171146	1.655011655	3	11	T cell mediated cytotoxicity	STX7;CTSC;RAB27A	BP	0.68149809
1511	GO:0022037	0.222411987	2.122171146	1.655011655	3	11	metencephalon development	GBX2;FZD4;CEND1	BP	0.68149809
1512	GO:0032465	0.222411987	2.122171146	1.655011655	3	11	regulation of cytokinesis	KLHL21;PLK3;AURKA	BP	0.68149809
1513	GO:0055013	0.222411987	2.122171146	1.655011655	3	11	cardiac muscle cell development	MEF2A;HEY2;ACTN2	BP	0.68149809
1514	GO:0060415	0.222411987	2.122171146	1.655011655	3	11	muscle tissue morphogenesis	HEY2;SHOX2;FGFR2	BP	0.68149809
1515	GO:0071357	0.222411987	2.122171146	1.655011655	3	11	cellular response to type I interferon	MUL1;IRAK1;UBE2K	BP	0.68149809
1516	GO:0072665	0.222411987	2.122171146	1.655011655	3	11	protein localization to vacuole	SNX16;VAMP7;SCARB2	BP	0.68149809
1517	GO:1904031	0.222411987	2.122171146	1.655011655	3	11	positive regulation of cyclin-dependent protein kinase activity	CDK20;CCNQ;CCNL1	BP	0.68149809
1518	GO:0048583	0.222744518	1.093703534	110.7353253	118	736	regulation of response to stimulus	XIAP;SOCS2;CFB;BMPR2;SERPING1;IGFBP4;ARHGEF2;BMP5;MASP1;SLC35C2;POSTN;HEY2;ACVR1B;PPIF;TRIM59;STX7;MAPKAPK5;AKAP5;ZIC1;MOSPD2;UFL1;BAG6;GOLT1B;NEURL1;PIK3IP1;CCAR2;EP300;JAG1;PEAR1;BMP2;FZD6;FERMT1;FEM1B;STK26;CYTH2;THY1;OTUB1;SOCS5;CDK9;TSC2;WNT16;ASPN;WNT9A;BMP3;MEGF8;SRI;MUL1;ACKR3;NOP2;DEDD2;MEFV;ARHGEF25;STYX;PRKCG;YBX3;NCLN;AIDA;CBL;RICTOR;PDGFA;FZD4;MAP3K14;WNT2B;CCNQ;EGR1;VEGFB;MAPKAPK2;C…	BP	0.68149809
1519	GO:0002064	0.224075093	1.462365591	5.867768595	8	39	epithelial cell development	BMP5;S1PR3;JAG1;FEM1B;HOXA5;YIPF6;SOX9;MET	BP	0.68149809
1520	GO:0003205	0.224075093	1.462365591	5.867768595	8	39	cardiac chamber development	CPE;BMPR2;BMP5;HEY2;JAG1;LUZP1;SHOX2;FGFR2	BP	0.68149809
1521	GO:0070482	0.224075093	1.462365591	5.867768595	8	39	response to oxygen levels	EP300;EGR1;VEGFB;CXCR4;VEGFA;PLK3;DPP4;AQP1	BP	0.68149809
1522	GO:0001867	0.224524603	2.828389831	0.90273363	2	6	complement activation, lectin pathway	MASP1;C1S	BP	0.68149809
1523	GO:0002544	0.224524603	2.828389831	0.90273363	2	6	chronic inflammatory response	CYP19A1;THBS1	BP	0.68149809
1524	GO:0002551	0.224524603	2.828389831	0.90273363	2	6	mast cell chemotaxis	VEGFB;VEGFA	BP	0.68149809
1525	GO:0003215	0.224524603	2.828389831	0.90273363	2	6	cardiac right ventricle morphogenesis	HEY2;JAG1	BP	0.68149809
1526	GO:0006625	0.224524603	2.828389831	0.90273363	2	6	protein targeting to peroxisome	PEX16;PEX14	BP	0.68149809
1527	GO:0007026	0.224524603	2.828389831	0.90273363	2	6	negative regulation of microtubule depolymerization	ARHGEF2;FGF13	BP	0.68149809
1528	GO:0007130	0.224524603	2.828389831	0.90273363	2	6	synaptonemal complex assembly	BAG6;TRIP13	BP	0.68149809
1529	GO:0007584	0.224524603	2.828389831	0.90273363	2	6	response to nutrient	POSTN;SPP1	BP	0.68149809
1530	GO:0009125	0.224524603	2.828389831	0.90273363	2	6	nucleoside monophosphate catabolic process	LOC100515984;NUDT11	BP	0.68149809
1531	GO:0009309	0.224524603	2.828389831	0.90273363	2	6	amine biosynthetic process	AZIN1;SRM	BP	0.68149809
1532	GO:0010002	0.224524603	2.828389831	0.90273363	2	6	cardioblast differentiation	REST;LOC100621006	BP	0.68149809
1533	GO:0010447	0.224524603	2.828389831	0.90273363	2	6	response to acidic pH	SLC9A1;IMPACT	BP	0.68149809
1534	GO:0010762	0.224524603	2.828389831	0.90273363	2	6	regulation of fibroblast migration	SDC4;THBS1	BP	0.68149809
1535	GO:0010884	0.224524603	2.828389831	0.90273363	2	6	positive regulation of lipid storage	SCARB1;C3	BP	0.68149809
1536	GO:0014743	0.224524603	2.828389831	0.90273363	2	6	regulation of muscle hypertrophy	LOC100738836;CAMK2D	BP	0.68149809
1537	GO:0016558	0.224524603	2.828389831	0.90273363	2	6	protein import into peroxisome matrix	PEX16;PEX14	BP	0.68149809
1538	GO:0021952	0.224524603	2.828389831	0.90273363	2	6	central nervous system projection neuron axonogenesis	NR2E1;CDH11	BP	0.68149809
1539	GO:0021955	0.224524603	2.828389831	0.90273363	2	6	central nervous system neuron axonogenesis	NR2E1;CDH11	BP	0.68149809
1540	GO:0030488	0.224524603	2.828389831	0.90273363	2	6	tRNA methylation	FTSJ1;NSUN2	BP	0.68149809
1541	GO:0030728	0.224524603	2.828389831	0.90273363	2	6	ovulation	HPGD;INHBA	BP	0.68149809
1542	GO:0031057	0.224524603	2.828389831	0.90273363	2	6	negative regulation of histone modification	PHF1;OTUB1	BP	0.68149809
1543	GO:0031112	0.224524603	2.828389831	0.90273363	2	6	positive regulation of microtubule polymerization or depolymerization	MET;RPS3	BP	0.68149809
1544	GO:0031114	0.224524603	2.828389831	0.90273363	2	6	regulation of microtubule depolymerization	ARHGEF2;FGF13	BP	0.68149809
1545	GO:0031116	0.224524603	2.828389831	0.90273363	2	6	positive regulation of microtubule polymerization	MET;RPS3	BP	0.68149809
1546	GO:0031146	0.224524603	2.828389831	0.90273363	2	6	SCF-dependent proteasomal ubiquitin-dependent protein catabolic process	CCNF;FBXO4	BP	0.68149809
1547	GO:0031268	0.224524603	2.828389831	0.90273363	2	6	pseudopodium organization	CDC42EP3;CDC42EP1	BP	0.68149809
1548	GO:0031269	0.224524603	2.828389831	0.90273363	2	6	pseudopodium assembly	CDC42EP3;CDC42EP1	BP	0.68149809
1549	GO:0031272	0.224524603	2.828389831	0.90273363	2	6	regulation of pseudopodium assembly	CDC42EP3;CDC42EP1	BP	0.68149809
1550	GO:0031274	0.224524603	2.828389831	0.90273363	2	6	positive regulation of pseudopodium assembly	CDC42EP3;CDC42EP1	BP	0.68149809
1551	GO:0032400	0.224524603	2.828389831	0.90273363	2	6	melanosome localization	RAB11A;RAB27A	BP	0.68149809
1552	GO:0032401	0.224524603	2.828389831	0.90273363	2	6	establishment of melanosome localization	RAB11A;RAB27A	BP	0.68149809
1553	GO:0032402	0.224524603	2.828389831	0.90273363	2	6	melanosome transport	RAB11A;RAB27A	BP	0.68149809
1554	GO:0032528	0.224524603	2.828389831	0.90273363	2	6	microvillus organization	STK26;FSCN1	BP	0.68149809
1555	GO:0033033	0.224524603	2.828389831	0.90273363	2	6	negative regulation of myeloid cell apoptotic process	MIF;KITLG	BP	0.68149809
1556	GO:0033628	0.224524603	2.828389831	0.90273363	2	6	regulation of cell adhesion mediated by integrin	FERMT1;DPP4	BP	0.68149809
1557	GO:0035929	0.224524603	2.828389831	0.90273363	2	6	steroid hormone secretion	FZD4;INHBA	BP	0.68149809
1558	GO:0035938	0.224524603	2.828389831	0.90273363	2	6	estradiol secretion	SPP1;CYP19A1	BP	0.68149809
1559	GO:0036465	0.224524603	2.828389831	0.90273363	2	6	synaptic vesicle recycling	RAB5A;SH3GL1	BP	0.68149809
1560	GO:0038084	0.224524603	2.828389831	0.90273363	2	6	vascular endothelial growth factor signaling pathway	ADGRA2;VEGFA	BP	0.68149809
1561	GO:0042074	0.224524603	2.828389831	0.90273363	2	6	cell migration involved in gastrulation	MEGF8;RIC8A	BP	0.68149809
1562	GO:0042401	0.224524603	2.828389831	0.90273363	2	6	cellular biogenic amine biosynthetic process	AZIN1;SRM	BP	0.68149809
1563	GO:0042461	0.224524603	2.828389831	0.90273363	2	6	photoreceptor cell development	THY1;MFRP	BP	0.68149809
1564	GO:0042535	0.224524603	2.828389831	0.90273363	2	6	positive regulation of tumor necrosis factor biosynthetic process	MAPKAPK2;THBS1	BP	0.68149809
1565	GO:0043267	0.224524603	2.828389831	0.90273363	2	6	negative regulation of potassium ion transport	SUMO1;ACTN2	BP	0.68149809
1566	GO:0043574	0.224524603	2.828389831	0.90273363	2	6	peroxisomal transport	PEX16;PEX14	BP	0.68149809
1567	GO:0045022	0.224524603	2.828389831	0.90273363	2	6	early endosome to late endosome transport	RAB5A;SNX16	BP	0.68149809
1568	GO:0045056	0.224524603	2.828389831	0.90273363	2	6	transcytosis	RAB5A;SCARB1	BP	0.68149809
1569	GO:0045739	0.224524603	2.828389831	0.90273363	2	6	positive regulation of DNA repair	PRKCG;RPS3	BP	0.68149809
1570	GO:0048532	0.224524603	2.828389831	0.90273363	2	6	anatomical structure arrangement	EGR2;HOXB2	BP	0.68149809
1571	GO:0048710	0.224524603	2.828389831	0.90273363	2	6	regulation of astrocyte differentiation	PRPF19;NR2E1	BP	0.68149809
1572	GO:0050930	0.224524603	2.828389831	0.90273363	2	6	induction of positive chemotaxis	VEGFB;VEGFA	BP	0.68149809
1573	GO:0051875	0.224524603	2.828389831	0.90273363	2	6	pigment granule localization	RAB11A;RAB27A	BP	0.68149809
1574	GO:0051904	0.224524603	2.828389831	0.90273363	2	6	pigment granule transport	RAB11A;RAB27A	BP	0.68149809
1575	GO:0051905	0.224524603	2.828389831	0.90273363	2	6	establishment of pigment granule localization	RAB11A;RAB27A	BP	0.68149809
1576	GO:0060081	0.224524603	2.828389831	0.90273363	2	6	membrane hyperpolarization	TRPC1;KCNMA1	BP	0.68149809
1577	GO:0060087	0.224524603	2.828389831	0.90273363	2	6	relaxation of vascular smooth muscle	TRPC1;KCNMA1	BP	0.68149809
1578	GO:0060317	0.224524603	2.828389831	0.90273363	2	6	cardiac epithelial to mesenchymal transition	HEY2;WNT16	BP	0.68149809
1579	GO:0060438	0.224524603	2.828389831	0.90273363	2	6	trachea development	HOXA5;SOX9	BP	0.68149809
1580	GO:0060442	0.224524603	2.828389831	0.90273363	2	6	branching involved in prostate gland morphogenesis	FEM1B;FGFR2	BP	0.68149809
1581	GO:0060572	0.224524603	2.828389831	0.90273363	2	6	morphogenesis of an epithelial bud	WNT2B;FGFR2	BP	0.68149809
1582	GO:0060749	0.224524603	2.828389831	0.90273363	2	6	mammary gland alveolus development	HOXA5;PHB2	BP	0.68149809
1583	GO:0060972	0.224524603	2.828389831	0.90273363	2	6	left/right pattern formation	DPCD;MEGF8	BP	0.68149809
1584	GO:0061099	0.224524603	2.828389831	0.90273363	2	6	negative regulation of protein tyrosine kinase activity	SOCS5;CBL	BP	0.68149809
1585	GO:0061377	0.224524603	2.828389831	0.90273363	2	6	mammary gland lobule development	HOXA5;PHB2	BP	0.68149809
1586	GO:0071157	0.224524603	2.828389831	0.90273363	2	6	negative regulation of cell cycle arrest	CDK9;MIF	BP	0.68149809
1587	GO:0071300	0.224524603	2.828389831	0.90273363	2	6	cellular response to retinoic acid	SOX9;AQP1	BP	0.68149809
1588	GO:0072662	0.224524603	2.828389831	0.90273363	2	6	protein localization to peroxisome	PEX16;PEX14	BP	0.68149809
1589	GO:0072663	0.224524603	2.828389831	0.90273363	2	6	establishment of protein localization to peroxisome	PEX16;PEX14	BP	0.68149809
1590	GO:0097300	0.224524603	2.828389831	0.90273363	2	6	programmed necrotic cell death	PPIF;YBX3	BP	0.68149809
1591	GO:0097531	0.224524603	2.828389831	0.90273363	2	6	mast cell migration	VEGFB;VEGFA	BP	0.68149809
1592	GO:0098780	0.224524603	2.828389831	0.90273363	2	6	response to mitochondrial depolarisation	TOMM7;MUL1	BP	0.68149809
1593	GO:0098927	0.224524603	2.828389831	0.90273363	2	6	vesicle-mediated transport between endosomal compartments	RAB5A;SNX16	BP	0.68149809
1594	GO:1901890	0.224524603	2.828389831	0.90273363	2	6	positive regulation of cell junction assembly	THY1;VEGFA	BP	0.68149809
1595	GO:1903523	0.224524603	2.828389831	0.90273363	2	6	negative regulation of blood circulation	BMPR2;SRI	BP	0.68149809
1596	GO:2000178	0.224524603	2.828389831	0.90273363	2	6	negative regulation of neural precursor cell proliferation	NR2E1;CEND1	BP	0.68149809
1597	GO:2000279	0.224524603	2.828389831	0.90273363	2	6	negative regulation of DNA biosynthetic process	BMPR2;GNL3L	BP	0.68149809
1598	GO:2000864	0.224524603	2.828389831	0.90273363	2	6	regulation of estradiol secretion	SPP1;CYP19A1	BP	0.68149809
1599	GO:2000866	0.224524603	2.828389831	0.90273363	2	6	positive regulation of estradiol secretion	SPP1;CYP19A1	BP	0.68149809
1600	GO:0030335	0.226667058	1.269480519	13.99237127	17	93	positive regulation of cell migration	BMPR2;ACVR1B;MOSPD2;SHTN1;THY1;SYDE1;PDGFA;VEGFB;PTP4A1;ADGRA2;SOX9;VEGFA;MMP14;KITLG;THBS1;RAB11A;MET	BP	0.68149809
1601	GO:0000723	0.227697944	1.665415102	3.31002331	5	22	telomere maintenance	MAPKAPK5;PTGES3;POT1;GNL3L;FBXO4	BP	0.68149809
1602	GO:0001841	0.227697944	1.665415102	3.31002331	5	22	neural tube formation	BMP5;FZD6;LUZP1;DVL2;SDC4	BP	0.68149809
1603	GO:0009411	0.227697944	1.665415102	3.31002331	5	22	response to UV	CCAR2;EP300;RUVBL2;AQP1;IMPACT	BP	0.68149809
1604	GO:0018210	0.227697944	1.665415102	3.31002331	5	22	peptidyl-threonine modification	CLK1;ACVR1B;GALNT1;CAMK2D;UBE2K	BP	0.68149809
1605	GO:0032200	0.227697944	1.665415102	3.31002331	5	22	telomere organization	MAPKAPK5;PTGES3;POT1;GNL3L;FBXO4	BP	0.68149809
1606	GO:0043401	0.227697944	1.665415102	3.31002331	5	22	steroid hormone mediated signaling pathway	UFL1;PTGES3;EP300;PAK1;PHB2	BP	0.68149809
1607	GO:0048675	0.227697944	1.665415102	3.31002331	5	22	axon extension	BMPR2;MEGF8;VCL;RAB11A;NTN1	BP	0.68149809
1608	GO:0060389	0.227697944	1.665415102	3.31002331	5	22	pathway-restricted SMAD protein phosphorylation	BMPR2;BMP5;BMP2;BMP3;INHBA	BP	0.68149809
1609	GO:0060393	0.227697944	1.665415102	3.31002331	5	22	regulation of pathway-restricted SMAD protein phosphorylation	BMPR2;BMP5;BMP2;BMP3;INHBA	BP	0.68149809
1610	GO:1905954	0.227697944	1.665415102	3.31002331	5	22	positive regulation of lipid localization	SCARB1;C3;SPP1;MIF;CYP19A1	BP	0.68149809
1611	GO:0016569	0.22794267	1.278727118	13.08963764	16	87	covalent chromatin modification	KDM5C;PHF1;BAG6;MORF4L1;EP300;SMARCA1;OTUB1;CDK9;RUVBL2;PAF1;BRMS1;LEO1;REST;JADE3;LOC100621006;TADA2B	BP	0.68149809
1612	GO:0043009	0.228317342	1.220884518	19.55922865	23	130	chordate embryonic development	BMPR2;PRPF19;BMP5;HEY2;ACVR1B;NR2F2;SMARCB1;EP300;FZD6;HOXA5;WNT9A;MEGF8;GBX2;RIC8A;YBX3;HOXA9;HOXB2;XAB2;LUZP1;DVL2;SHOX2;FGFR2;SDC4	BP	0.68149809
1613	GO:0009888	0.228411075	1.128614728	53.71265099	59	357	tissue development	MEF2A;EGR2;BMPR2;FOS;BMP5;ACTC1;POSTN;HEY2;ACVR1B;BVES;NR2F2;SIM1;S1PR3;MSC;EP300;JAG1;IMPAD1;FZD6;ACTN2;FERMT1;FEM1B;HOXA5;WNT16;ASPN;WNT9A;MEGF8;PAF1;GBX2;DMRTA2;YBX3;RIPK4;NSUN2;WNT2B;EGR1;HOXB2;BDH2;PAK1;LUZP1;DVL2;PHB2;SHOX2;SLC40A1;YIPF6;LOC100738836;FGFR2;SOX9;ALOX15;VCL;SPP1;INHBA;CASP3;MMP14;KITLG;SDC4;NPPC;FZR1;MET;ACTA2;TXNIP	BP	0.68149809
1614	GO:0009966	0.229157834	1.102304723	85.60923925	92	569	regulation of signal transduction	XIAP;SOCS2;BMPR2;IGFBP4;ARHGEF2;BMP5;SLC35C2;POSTN;HEY2;ACVR1B;PPIF;TRIM59;MAPKAPK5;AKAP5;ZIC1;UFL1;GOLT1B;NEURL1;PIK3IP1;CCAR2;EP300;JAG1;PEAR1;BMP2;FZD6;FERMT1;FEM1B;CYTH2;THY1;SOCS5;TSC2;WNT16;ASPN;WNT9A;BMP3;SRI;MUL1;ACKR3;NOP2;DEDD2;ARHGEF25;STYX;YBX3;NCLN;AIDA;CBL;RICTOR;PDGFA;FZD4;MAP3K14;WNT2B;CCNQ;EGR1;CTSC;PLEKHF1;GPR37;ADGRA2;DSTYK;PAK1;AKAP1;APC2;C13H3orf33;NUCKS1;PHB2;SHOX2;LOC100736…	BP	0.68149809
1615	GO:0003007	0.22922551	1.382578397	7.673235855	10	51	heart morphogenesis	CPE;BMPR2;BMP5;HEY2;JAG1;WNT16;MEGF8;SHOX2;FGFR2;SOX9	BP	0.68149809
1616	GO:0090257	0.22922551	1.382578397	7.673235855	10	51	regulation of muscle system process	SUMO1;TNNC1;TRPC1;SRI;FKBP1B;FGF13;LOC100738836;TNNT1;KCNMA1;CAMK2D	BP	0.68149809
1617	GO:0010243	0.230216792	1.19860679	23.32061878	27	155	response to organonitrogen compound	SOCS2;AKT1;ARHGEF2;UFL1;BAG6;SLC18A2;NEURL1;JAG1;ACTN2;SOCS5;TSC2;AHCYL1;FOXRED2;ERLEC1;PRKCG;YOD1;EGR1;UBE2J2;RHOQ;NUCKS1;LOC100738836;SOX9;PSMC5;IGFBP5;SLC5A5;AQP1;IMPACT	BP	0.68149809
1618	GO:0048193	0.230247042	1.355756671	8.575969485	11	57	Golgi vesicle transport	ATP9A;RAB1B;GOLPH3L;SEC23A;STX17;RABIF;IER3IP1;TEX261;VAMP7;OPTN;LMAN2	BP	0.68149809
1619	GO:0060429	0.230624693	1.162266385	33.70205552	38	224	epithelium development	BMPR2;BMP5;HEY2;ACVR1B;NR2F2;SIM1;S1PR3;EP300;JAG1;FZD6;FERMT1;FEM1B;HOXA5;WNT16;MEGF8;GBX2;RIPK4;NSUN2;WNT2B;HOXB2;BDH2;PAK1;LUZP1;DVL2;PHB2;SLC40A1;YIPF6;LOC100738836;FGFR2;SOX9;VCL;INHBA;CASP3;MMP14;SDC4;FZR1;MET;TXNIP	BP	0.68149809
1620	GO:0048869	0.230730671	1.086972259	121.7185844	129	809	cellular developmental process	MEF2A;EGR2;HPS6;OSTM1;RBM38;BMPR2;FOS;EFNA1;PRPF19;WDR62;ARHGEF2;BMP5;PLEKHO1;HEY2;MYB;ACVR1B;BVES;MAPKAPK5;AKAP5;UFL1;MEDAG;BAG6;NR2F2;S1PR3;SMARCB1;NEURL1;NR2E1;TTBK1;SLITRK5;SHTN1;EP300;JAG1;IMPAD1;BMP2;ACTN2;DBNDD2;FEM1B;SMARCA1;THY1;SOCS5;CDK9;TRIP13;HOXA5;WNT16;ARMC6;WNT9A;BMP3;NOCT;MEGF8;PAF1;GBX2;MUL1;ACKR3;DMRTA2;TMEM176B;NSUN2;HOXA9;FOXN2;AGGF1;NDUFS6;FZD4;MFRP;WNT2B;EGR1;REST;DBX1;CDC4…	BP	0.68149809
1621	GO:0006468	0.232921641	1.119792033	59.58041958	65	396	protein phosphorylation	MEF2A;SOCS2;BMPR2;CLK1;EFNA1;ARHGEF2;BMP5;ACVR1B;MAPKAPK5;NR2F2;NEURL1;TTBK1;CDK20;BMP2;CNPPD1;RPLP1;EPHA4;STK26;THY1;SOCS5;CDK9;WNT16;ASPN;BMP3;MUL1;ACKR3;STYX;PRKCG;AIDA;CBL;PDGFA;FZD4;MAP3K14;CCNQ;MAPKAPK2;GPR37;FGF13;DSTYK;PAK1;MAP3K8;GTPBP4;C13H3orf33;CCNL1;PHB2;LOC100736818;IRAK1;FGFR2;KIT;SOX9;ALOX15;C3;INHBA;VEGFA;IL12RB2;PKIA;MIF;KITLG;ARAF;CAMK2D;ADCYAP1;FBN1;THBS1;IMPACT;RPS3;UBE2K	BP	0.68149809
1622	GO:0008285	0.235162198	1.203451689	21.51515152	25	143	negative regulation of cell proliferation	BTG1;TES;BMPR2;BMP5;NR2F2;SMARCB1;NEURL1;NR2E1;FERMT1;WNT9A;REST;FBXO4;PAK1;LOC100621006;GTPBP4;PHB2;LOC100738836;P14ARF;SOX9;CEND1;CNN1;INHBA;SDC4;HMOX1;THBS1	BP	0.68149809
1623	GO:0065009	0.235654735	1.109216036	70.26276754	76	467	regulation of molecular function	XIAP;SOCS2;SUMO1;RELA;KEAP1;HPCA;ARHGEF2;RANBP1;HEY2;PPIF;BVES;MAPKAPK5;UFL1;NR2F2;NEURL1;PIK3IP1;ARRDC4;PTGES3;EP300;CDK20;FZD6;ACTN2;CNPPD1;FEM1B;RPLP1;EPHA4;THY1;SOCS5;CDK9;RUVBL2;ASPN;AHCYL1;WNT9A;SRI;TBC1D10B;MUL1;MEFV;SYDE1;SBF1;RIPK4;AIDA;CBL;TBC1D17;PPP1R26;PDGFA;FZD4;MAP3K14;CCNQ;REST;GNL3L;DSTYK;PAK1;LOC100621006;MAP3K8;GTPBP4;C13H3orf33;CCNL1;NUCKS1;PHB2;EDF1;IRAK1;KIT;SCARB1;CAPN1;VEG…	BP	0.68149809
1624	GO:0000077	0.237120822	1.54455062	4.21275694	6	28	DNA damage checkpoint	PRPF19;CCAR2;FEM1B;MAPKAPK2;FBXO4;FZR1	BP	0.68149809
1625	GO:0003231	0.237120822	1.54455062	4.21275694	6	28	cardiac ventricle development	CPE;BMPR2;HEY2;JAG1;LUZP1;FGFR2	BP	0.68149809
1626	GO:0003279	0.237120822	1.54455062	4.21275694	6	28	cardiac septum development	BMPR2;BMP5;HEY2;JAG1;LUZP1;FGFR2	BP	0.68149809
1627	GO:0006626	0.237120822	1.54455062	4.21275694	6	28	protein targeting to mitochondrion	TOMM7;TIMM44;UBE2J2;TIMM13;TOMM40;U2AF2	BP	0.68149809
1628	GO:0006641	0.237120822	1.54455062	4.21275694	6	28	triglyceride metabolic process	LPIN1;SCARB1;C3;DGAT1;SREBF1;LPL	BP	0.68149809
1629	GO:0007565	0.237120822	1.54455062	4.21275694	6	28	female pregnancy	BMPR2;ACVR1B;NR2F2;HPGD;SYDE1;LOC100738836	BP	0.68149809
1630	GO:0021953	0.237120822	1.54455062	4.21275694	6	28	central nervous system neuron differentiation	NR2E1;GBX2;DBX1;CDH11;CEND1;INHBA	BP	0.68149809
1631	GO:0009889	0.238314685	1.084365278	120.9663064	128	804	regulation of biosynthetic process	MEF2A;KDM5C;EGR2;SUMO1;BMPR2;RELA;KEAP1;ABCF1;FOS;ATF6B;ARHGEF2;BMP5;CREG1;TCF19;HEY2;MYB;ACVR1B;LUM;IRF2BPL;MAPKAPK5;AKAP5;UFL1;ZNF79;NR2F2;SIX4;ZHX1;ILF2;SMARCB1;MORF4L1;LBX1;ORMDL1;PDLIM1;CCAR2;PTGES3;EP300;SECISBP2L;JAG1;BMP2;FZD6;LPIN1;DLX5;PRMT5;MSX1;CDK9;ELAVL1;HOXA5;RUVBL2;BMP3;MEGF8;AATF;PAF1;ANKRA2;DDX3X;CREB3L1;ENC1;YBX3;BRMS1;RIPK4;TAF15;LEO1;HOXA9;MLX;CBX5;FOXN2;FZD4;CCNQ;EGR1;REST;D…	BP	0.68149809
1632	GO:0031326	0.238355205	1.084931507	119.0103836	126	791	regulation of cellular biosynthetic process	MEF2A;KDM5C;EGR2;SUMO1;BMPR2;RELA;KEAP1;ABCF1;FOS;ATF6B;ARHGEF2;BMP5;CREG1;TCF19;HEY2;MYB;ACVR1B;LUM;IRF2BPL;MAPKAPK5;AKAP5;UFL1;ZNF79;NR2F2;SIX4;ZHX1;ILF2;SMARCB1;MORF4L1;LBX1;ORMDL1;PDLIM1;CCAR2;PTGES3;EP300;SECISBP2L;JAG1;BMP2;FZD6;LPIN1;DLX5;PRMT5;MSX1;CDK9;ELAVL1;RUVBL2;BMP3;MEGF8;AATF;PAF1;ANKRA2;DDX3X;CREB3L1;ENC1;YBX3;BRMS1;RIPK4;TAF15;LEO1;HOXA9;MLX;CBX5;FOXN2;FZD4;CCNQ;EGR1;REST;DBX1;GN…	BP	0.68149809
1633	GO:0009792	0.240155087	1.209270042	19.70968426	23	131	embryo development ending in birth or egg hatching	BMPR2;PRPF19;BMP5;HEY2;ACVR1B;NR2F2;SMARCB1;EP300;FZD6;HOXA5;WNT9A;MEGF8;GBX2;RIC8A;YBX3;HOXA9;HOXB2;XAB2;LUZP1;DVL2;SHOX2;FGFR2;SDC4	BP	0.68149809
1634	GO:0034504	0.242472326	1.260646814	13.24009324	16	88	protein localization to nucleus	SUMO1;KEAP1;RANBP1;AKAP5;ZIC1;NUP214;FERMT1;SRI;PAF1;FBXO4;NUP85;IPO13;PHB2;PPM1A;SOX9;TXNIP	BP	0.68149809
1635	GO:0006941	0.242732189	1.468521153	5.11549057	7	34	striated muscle contraction	TPM1;SUMO1;TNNC1;SRI;VEGFB;FKBP1B;TNNT1	BP	0.68149809
1636	GO:0030334	0.243838013	1.190930956	22.56834075	26	150	regulation of cell migration	BMPR2;ACVR1B;MOSPD2;NR2F2;NR2E1;SHTN1;STK26;THY1;SYDE1;PDGFA;VEGFB;PTP4A1;ADGRA2;GTPBP4;LOC100738836;SOX9;VCL;VEGFA;MIF;MMP14;KITLG;SDC4;CYP19A1;THBS1;RAB11A;MET	BP	0.68149809
1637	GO:0051649	0.243934908	1.113078393	60.78406442	66	404	establishment of localization in cell	TOMM7;EGR2;KEAP1;RAB5A;RAB1B;RANBP1;PPIF;STX7;AKAP5;ZIC1;RGP1;SLC18A2;ITPR3;NUP214;SEC23A;STX17;ACTN2;AP1B1;SNX16;FERMT1;THY1;ATG4C;NOL6;LOC100511376;AHCYL1;SLC25A22;SRI;TBC1D10B;MUL1;SLC25A47;PEX16;ERLEC1;STYX;TMEM201;SLC25A24;TBC1D17;IER3IP1;TIMM44;HTATIP2;FKBP1B;PEX14;TEX261;UBE2J2;SH3GL1;NUP85;SPCS3;TIMM13;FYTTD1;KIF22;IPO13;SSR3;VAMP7;PHB2;CHMP1A;PPM1A;TOMM40;U2AF2;KIT;OPTN;PLK3;NPC2;RHOT2;S…	BP	0.68149809
1638	GO:0051052	0.245639494	1.280543196	11.43462598	14	76	regulation of DNA metabolic process	BMPR2;BMP5;MAPKAPK5;PTGES3;OTUB1;CDK9;PRKCG;GNL3L;FBXO4;GTPBP4;NUCKS1;TFRC;KITLG;RPS3	BP	0.68149809
1639	GO:0003281	0.245912475	1.741555895	2.557745285	4	17	ventricular septum development	BMPR2;HEY2;LUZP1;FGFR2	BP	0.68149809
1640	GO:0006284	0.245912475	1.741555895	2.557745285	4	17	base-excision repair	POLL;FEN1;POLD1;RPS3	BP	0.68149809
1641	GO:0009791	0.245912475	1.741555895	2.557745285	4	17	post-embryonic development	SLC18A2;IMPAD1;FGFR2;NPPC	BP	0.68149809
1642	GO:0010833	0.245912475	1.741555895	2.557745285	4	17	telomere maintenance via telomere lengthening	MAPKAPK5;PTGES3;GNL3L;FBXO4	BP	0.68149809
1643	GO:0015988	0.245912475	1.741555895	2.557745285	4	17	energy coupled proton transmembrane transport, against electrochemical gradient	ATP5G3;ATP6V0C;ATP5G1;COX1	BP	0.68149809
1644	GO:0036294	0.245912475	1.741555895	2.557745285	4	17	cellular response to decreased oxygen levels	EGR1;VEGFA;PLK3;AQP1	BP	0.68149809
1645	GO:0048844	0.245912475	1.741555895	2.557745285	4	17	artery morphogenesis	BMPR2;HEY2;HPGD;JAG1	BP	0.68149809
1646	GO:0050764	0.245912475	1.741555895	2.557745285	4	17	regulation of phagocytosis	PRKCG;ALOX15;LMAN2;RAB27A	BP	0.68149809
1647	GO:0071456	0.245912475	1.741555895	2.557745285	4	17	cellular response to hypoxia	EGR1;VEGFA;PLK3;AQP1	BP	0.68149809
1648	GO:0072091	0.245912475	1.741555895	2.557745285	4	17	regulation of stem cell proliferation	NR2E1;FERMT1;DMRTA2;KITLG	BP	0.68149809
1649	GO:0043543	0.246009657	1.416310541	6.0182242	8	40	protein acylation	BAG6;MORF4L1;EP300;RUVBL2;JADE3;TADA2B;PPM1A;NAA10	BP	0.68149809
1650	GO:0043583	0.246009657	1.416310541	6.0182242	8	40	ear development	HEY2;JAG1;FZD6;GBX2;MAPKAPK2;FGFR2;SOX9;SDC4	BP	0.68149809
1651	GO:0051216	0.246009657	1.416310541	6.0182242	8	40	cartilage development	BMPR2;IMPAD1;HOXA5;WNT9A;WNT2B;SHOX2;SOX9;NPPC	BP	0.68149809
1652	GO:0009314	0.246906555	1.293161167	10.53189235	13	70	response to radiation	INTS3;CCAR2;EP300;TMEM109;RUVBL2;RIC8A;EGR1;FBXO4;NUCKS1;PLK3;AQP1;IMPACT;GNA11	BP	0.68149809
1653	GO:0044282	0.246906555	1.293161167	10.53189235	13	70	small molecule catabolic process	LPIN1;PCYOX1L;BDH2;GCAT;ETFB;FAAH;OXCT1;SCARB1;TDH;ESD;DLST;DECR1;ALDH2	BP	0.68149809
1654	GO:0006909	0.247762316	1.378262713	6.92095783	9	46	phagocytosis	RAB5A;ANXA11;PEAR1;PRKCG;ALOX15;SCARB1;LMAN2;THBS1;RAB27A	BP	0.68149809
1655	GO:0007517	0.247873251	1.308243333	9.62915872	12	64	muscle organ development	EGR2;FOS;HEY2;BVES;NR2F2;MSC;EP300;DMRTA2;YBX3;EGR1;SHOX2;FGFR2	BP	0.68149809
1656	GO:0007265	0.248441125	1.32657596	8.72642509	11	58	Ras protein signal transduction	ARHGEF2;MAPKAPK5;CYTH2;ARHGEF25;CDC42EP3;PAK1;ARHGDIA;CDC42EP1;KITLG;MET;NTN1	BP	0.68149809
1657	GO:0010506	0.248441125	1.32657596	8.72642509	11	58	regulation of autophagy	TOMM7;MUL1;MEFV;UBQLN4;WDR41;PLEKHF1;CALCOCO2;TRIM65;U2AF2;PLK3;TMEM59	BP	0.68149809
1658	GO:0061138	0.248471379	1.349319728	7.82369146	10	52	morphogenesis of a branching epithelium	FEM1B;HOXA5;GBX2;WNT2B;PAK1;PHB2;FGFR2;SOX9;MMP14;MET	BP	0.68149809
1659	GO:0097193	0.248471379	1.349319728	7.82369146	10	52	intrinsic apoptotic signaling pathway	PPIF;BAG6;CCAR2;EP300;TMEM109;ACKR3;YBX3;PLEKHF1;MIF;RPS3	BP	0.68149809
1660	GO:1902905	0.248471379	1.349319728	7.82369146	10	52	positive regulation of supramolecular fiber organization	ACTN2;ARPC1A;ARPC1B;PFN1;CDC42EP3;PAK1;CDC42EP1;ALOX15;MET;RPS3	BP	0.68149809
1661	GO:0001501	0.255007956	1.236300736	14.29328248	17	95	skeletal system development	BMPR2;BMP5;MIGA2;EP300;IMPAD1;HOXA5;WNT9A;MEGF8;HOXA9;WNT2B;HOXB2;HOXA10;SHOX2;FGFR2;KIT;SOX9;NPPC	BP	0.68149809
1662	GO:0000079	0.257703255	1.57249803	3.460478915	5	23	regulation of cyclin-dependent protein serine/threonine kinase activity	NR2F2;CNPPD1;CCNQ;GTPBP4;CCNL1	BP	0.68149809
1663	GO:0009062	0.257703255	1.57249803	3.460478915	5	23	fatty acid catabolic process	LPIN1;BDH2;ETFB;FAAH;DECR1	BP	0.68149809
1664	GO:0021543	0.257703255	1.57249803	3.460478915	5	23	pallium development	WDR62;NR2E1;TACC3;DMRTA2;FGF13	BP	0.68149809
1665	GO:0034763	0.257703255	1.57249803	3.460478915	5	23	negative regulation of transmembrane transport	SUMO1;PPIF;ACTN2;SRI;THBS1	BP	0.68149809
1666	GO:0044106	0.257703255	1.57249803	3.460478915	5	23	cellular amine metabolic process	AZIN1;SAT2;GPR37;SAT1;SRM	BP	0.68149809
1667	GO:0048592	0.257703255	1.57249803	3.460478915	5	23	eye morphogenesis	JAG1;THY1;MFRP;FJX1;SOX9	BP	0.68149809
1668	GO:0072089	0.257703255	1.57249803	3.460478915	5	23	stem cell proliferation	NR2E1;FERMT1;DMRTA2;WNT2B;KITLG	BP	0.68149809
1669	GO:1903707	0.257703255	1.57249803	3.460478915	5	23	negative regulation of hemopoiesis	SOCS5;HOXA5;PAF1;TMEM176B;HOXA9	BP	0.68149809
1670	GO:0007178	0.259636184	1.250846382	12.48781522	15	83	transmembrane receptor protein serine/threonine kinase signaling pathway	BMPR2;FOS;BMP5;ACVR1B;HPGD;BMP2;FERMT1;ASPN;BMP3;MEGF8;EGR1;PPM1A;INHBA;ENG;THBS1	BP	0.68149809
1671	GO:2001233	0.259636184	1.250846382	12.48781522	15	83	regulation of apoptotic signaling pathway	PPIF;CCAR2;FEM1B;MUL1;ACKR3;DEDD2;YBX3;CTSC;PLEKHF1;INHBA;MIF;PSME3;HMOX1;THBS1;RPS3	BP	0.68149809
1672	GO:0010605	0.259865317	1.101907804	64.99682136	70	432	negative regulation of macromolecule metabolic process	MEF2A;KDM5C;XIAP;SOCS2;SUMO1;BMPR2;RELA;SERPING1;SLC35C2;HEY2;ACVR1B;IRF2BPL;PHF1;UFL1;BAG6;NR2F2;ZHX1;MORF4L1;CCAR2;EP300;BMP2;FERMT1;AZIN1;THY1;OTUB1;SOCS5;CDK9;ELAVL1;ASPN;EXOSC4;WNT9A;NOCT;AATF;PAF1;ENC1;PRKCG;BRMS1;AIDA;CBL;CBX5;EGR1;REST;GNL3L;MAFK;MAPKAPK2;LOC100621006;RRP8;GTPBP4;C13H3orf33;ID3;PHB2;ZNF24;SHOX2;LOC100738836;U2AF2;DCPS;FGFR2;SOX9;PLK3;CD59;ARPP19;PKIA;MIF;PTBP1;THBS1;IMPAC…	BP	0.68149809
1673	GO:0009790	0.261690345	1.149918991	30.39203221	34	202	embryo development	BMPR2;PRPF19;BMP5;HEY2;ACVR1B;BAG6;NR2F2;SMARCB1;EP300;IMPAD1;FZD6;HOXA5;WNT9A;NOCT;MEGF8;AATF;PAF1;GBX2;RIC8A;YBX3;HOXA9;WNT2B;HOXB2;XAB2;HOXA10;LUZP1;DVL2;SHOX2;FGFR2;KIT;SOX9;INHBA;KITLG;SDC4	BP	0.68149809
1674	GO:0034654	0.263721776	1.073592631	127.586353	134	848	nucleobase-containing compound biosynthetic process	EPAS1;MEF2A;KDM5C;EGR2;SUMO1;BMPR2;RELA;KEAP1;FOS;ATF6B;ARHGEF2;BMP5;TEAD4;CREG1;TCF19;HEY2;MYB;ACVR1B;LUM;IRF2BPL;MAPKAPK5;AKAP5;UFL1;ZNF79;NR2F2;SIX4;SIM1;ZHX1;ILF2;SMARCB1;MORF4L1;LBX1;PDLIM1;AK3;CCAR2;PTGES3;EP300;UAP1;JAG1;POLR3H;BMP2;FZD6;LPIN1;DLX5;PRMT5;MSX1;CDK9;RUVBL2;BMP3;ATP5G3;MEGF8;AATF;PAF1;ANKRA2;DDX3X;CREB3L1;YBX3;BRMS1;RIPK4;TAF15;LEO1;HOXA9;MLX;CBX5;FOXN2;FZD4;CCNQ;EGR1;REST;DB…	BP	0.68149809
1675	GO:0000375	0.263807741	1.270543709	10.68234796	13	71	RNA splicing, via transesterification reactions	DHX16;PRPF19;SNRPD3;SF3A1;PRPF3;DHX8;PRPF31;SART1;XAB2;LUC7L;U2AF2;DCPS;PTBP1	BP	0.68149809
1676	GO:0000377	0.263807741	1.270543709	10.68234796	13	71	RNA splicing, via transesterification reactions with bulged adenosine as nucleophile	DHX16;PRPF19;SNRPD3;SF3A1;PRPF3;DHX8;PRPF31;SART1;XAB2;LUC7L;U2AF2;DCPS;PTBP1	BP	0.68149809
1677	GO:0000398	0.263807741	1.270543709	10.68234796	13	71	mRNA splicing, via spliceosome	DHX16;PRPF19;SNRPD3;SF3A1;PRPF3;DHX8;PRPF31;SART1;XAB2;LUC7L;U2AF2;DCPS;PTBP1	BP	0.68149809
1678	GO:0008361	0.263972866	1.477025692	4.363212545	6	29	regulation of cell size	BMPR2;MEGF8;RND2;AQP1;RAB11A;NTN1	BP	0.68149809
1679	GO:0009994	0.263972866	1.477025692	4.363212545	6	29	oocyte differentiation	AKAP5;AKAP1;PRKAR1A;NPPC;FZR1;AURKA	BP	0.68149809
1680	GO:1902275	0.263972866	1.477025692	4.363212545	6	29	regulation of chromatin organization	PHF1;OTUB1;CDK9;RUVBL2;PAF1;TADA2B	BP	0.68149809
1681	GO:0006974	0.264623611	1.159063625	26.63064209	30	177	cellular response to DNA damage stimulus	PRPF19;INTS3;USP45;PHF1;POLL;BAG6;SMARCB1;MORF4L1;CCAR2;EP300;FEM1B;OTUB1;CDK9;TRIP13;TMEM109;RUVBL2;AATF;ACKR3;FEN1;PRKCG;MAPKAPK2;FBXO4;XAB2;POLD1;KIF22;NUCKS1;PLK3;MIF;FZR1;RPS3	BP	0.68149809
1682	GO:0043405	0.265610121	1.283235119	9.779614325	12	65	regulation of MAP kinase activity	MUL1;AIDA;PDGFA;FZD4;PAK1;IRAK1;KIT;VEGFA;MIF;KITLG;THBS1;RPS3	BP	0.68149809
1683	GO:0001516	0.265623718	1.885902876	1.80546726	3	12	prostaglandin biosynthetic process	FAM213B;PTGES3;MIF	BP	0.68149809
1684	GO:0006970	0.265623718	1.885902876	1.80546726	3	12	response to osmotic stress	YBX3;PLK3;AQP1	BP	0.68149809
1685	GO:0007030	0.265623718	1.885902876	1.80546726	3	12	Golgi organization	GOLPH3L;OPTN;PLK3	BP	0.68149809
1686	GO:0007044	0.265623718	1.885902876	1.80546726	3	12	cell-substrate junction assembly	ACTN2;THY1;VEGFA	BP	0.68149809
1687	GO:0009166	0.265623718	1.885902876	1.80546726	3	12	nucleotide catabolic process	CNP;LOC100515984;NUDT11	BP	0.68149809
1688	GO:0017158	0.265623718	1.885902876	1.80546726	3	12	regulation of calcium ion-dependent exocytosis	RAB5A;REST;LOC100621006	BP	0.68149809
1689	GO:0034340	0.265623718	1.885902876	1.80546726	3	12	response to type I interferon	MUL1;IRAK1;UBE2K	BP	0.68149809
1690	GO:0038061	0.265623718	1.885902876	1.80546726	3	12	NIK/NF-kappaB signaling	RELA;IRAK1;RPS3	BP	0.68149809
1691	GO:0043487	0.265623718	1.885902876	1.80546726	3	12	regulation of RNA stability	ELAVL1;NOCT;MAPKAPK2	BP	0.68149809
1692	GO:0043488	0.265623718	1.885902876	1.80546726	3	12	regulation of mRNA stability	ELAVL1;NOCT;MAPKAPK2	BP	0.68149809
1693	GO:0045646	0.265623718	1.885902876	1.80546726	3	12	regulation of erythrocyte differentiation	ACVR1B;HOXA5;INHBA	BP	0.68149809
1694	GO:0046457	0.265623718	1.885902876	1.80546726	3	12	prostanoid biosynthetic process	FAM213B;PTGES3;MIF	BP	0.68149809
1695	GO:0048662	0.265623718	1.885902876	1.80546726	3	12	negative regulation of smooth muscle cell proliferation	LOC100738836;CNN1;HMOX1	BP	0.68149809
1696	GO:0071384	0.265623718	1.885902876	1.80546726	3	12	cellular response to corticosteroid stimulus	REST;LOC100621006;AQP1	BP	0.68149809
1697	GO:0071385	0.265623718	1.885902876	1.80546726	3	12	cellular response to glucocorticoid stimulus	REST;LOC100621006;AQP1	BP	0.68149809
1698	GO:1903051	0.265623718	1.885902876	1.80546726	3	12	negative regulation of proteolysis involved in cellular protein catabolic process	BAG6;CCAR2;PRKCG	BP	0.68149809
1699	GO:1903201	0.265623718	1.885902876	1.80546726	3	12	regulation of oxidative stress-induced cell death	STK26;GPR37;MET	BP	0.68149809
1700	GO:2000573	0.265623718	1.885902876	1.80546726	3	12	positive regulation of DNA biosynthetic process	MAPKAPK5;PTGES3;FBXO4	BP	0.68149809
1701	GO:2001022	0.265623718	1.885902876	1.80546726	3	12	positive regulation of response to DNA damage stimulus	CCAR2;PRKCG;RPS3	BP	0.68149809
1702	GO:0033043	0.265836337	1.126991857	40.02119093	44	266	regulation of organelle organization	TOMM7;ARHGEF2;RANBP1;PPIF;MAPKAPK5;PHF1;KATNBL1;ACTN2;ARPC1A;ARPC1B;FSCN1;OTUB1;CDK9;RUVBL2;PFN1;PAF1;TBC1D10B;MUL1;FEN1;SYDE1;CCNF;UBQLN4;TBC1D17;RICTOR;CAPG;GNL3L;CDC42EP3;FBXO4;CALCOCO2;UBE2J2;FGF13;PAK1;TADA2B;VAT1;PHB2;CDC42EP1;STMN4;U2AF2;ALOX15;CAPN2;SDC4;FZR1;MET;RPS3	BP	0.68149809
1703	GO:0030522	0.267207326	1.41571835	5.265946175	7	35	intracellular receptor signaling pathway	UFL1;PTGES3;EP300;PAK1;PHB2;ALOX15;NCOA1	BP	0.68149809
1704	GO:0042157	0.267207326	1.41571835	5.265946175	7	35	lipoprotein metabolic process	PIGA;ATG12;ATG4C;WIPI1;WIPI2;PPM1A;PIGK	BP	0.68149809
1705	GO:0051261	0.267207326	1.41571835	5.265946175	7	35	protein depolymerization	ARHGEF2;ACTN2;CAPG;FGF13;SH3GL1;STMN4;CFL1	BP	0.68149809
1706	GO:0033036	0.26815449	1.085976842	85.60923925	91	569	macromolecule localization	CPE;TOMM7;EGR2;HPS6;SUMO1;KEAP1;RAB5A;RAB1B;PRPF19;RANBP1;TRAM1;SCAMP3;STXBP5;STX7;GOLPH3L;AKAP5;ZIC1;UFL1;BAG6;NUP214;SEC23A;TM7SF3;STX17;ACTN2;AP1B1;SNX16;FERMT1;ATG4C;WIPI1;WIPI2;NOL6;RUVBL2;AHCYL1;SRI;PAF1;TBC1D10B;PEX16;ERLEC1;STYX;TBC1D17;TUB;FZD4;REST;GNL3L;TIMM44;PEX14;PLEKHF1;FBXO4;UBE2J2;FGF13;RHOQ;NUP85;SPCS3;ARHGDIA;AKAP1;TIMM13;LOC100621006;FYTTD1;GDI1;IPO13;SSR3;VAMP7;PHB2;PPM1A;TOM…	BP	0.68149809
1707	GO:0031098	0.268254591	1.317607973	7.974147065	10	53	stress-activated protein kinase signaling cascade	ARHGEF2;WNT16;MUL1;AIDA;FZD4;MAP3K14;MAPKAPK2;PAK1;MAP3K8;RPS3	BP	0.68149809
1708	GO:0000209	0.268608052	1.373046706	6.168679805	8	41	protein polyubiquitination	PRPF19;RNF139;OTUB1;RNF138;RNF125;FBXO4;UBE2J2;UBE2K	BP	0.68149809
1709	GO:0000075	0.268828484	1.341654779	7.071413435	9	47	cell cycle checkpoint	PRPF19;INTS3;CCAR2;FEM1B;WNT9A;NSUN2;MAPKAPK2;FBXO4;FZR1	BP	0.68149809
1710	GO:0045732	0.268828484	1.341654779	7.071413435	9	47	positive regulation of protein catabolic process	SUMO1;BAG6;SOCS5;RNF138;RNF125;SOX9;SUMO2;PLK3;FZR1	BP	0.68149809
1711	GO:0051173	0.271747072	1.080787382	94.48611994	100	628	positive regulation of nitrogen compound metabolic process	MEF2A;EGR2;SUMO1;BMPR2;RELA;ABCF1;PRPF19;ARHGEF2;BMP5;HEY2;MYB;LUM;IRF2BPL;MAPKAPK5;PHF1;AKAP5;BAG6;NR2F2;ILF2;NEURL1;ARRDC4;PTGES3;EP300;JAG1;CDK20;BMP2;RPLP1;SOCS5;CDK9;ELAVL1;WNT16;RUVBL2;BMP3;AATF;PAF1;MUL1;ACKR3;DDX3X;RNF138;CREB3L1;MEFV;RNF125;PRKCG;LEO1;HOXA9;MLX;PDGFA;FOXN2;FZD4;MAP3K14;CCNQ;EGR1;REST;MAPKAPK2;HOXB2;FBXO4;GPR37;RHOQ;DSTYK;BUD23;PAK1;NUP85;LOC100621006;TADA2B;MAP3K8;CCNL1;…	BP	0.68149809
1712	GO:2000145	0.275011629	1.161087448	23.9224412	27	159	regulation of cell motility	BMPR2;ACVR1B;MOSPD2;NR2F2;NR2E1;SHTN1;STK26;THY1;SYDE1;PDGFA;VEGFB;PTP4A1;ADGRA2;GTPBP4;LOC100738836;SOX9;VCL;VEGFA;MIF;MMP14;KITLG;SDC4;CYP19A1;THBS1;RAB11A;MET;NTN1	BP	0.68149809
1713	GO:0006520	0.275478311	1.23240538	12.63827082	15	84	cellular amino acid metabolic process	P4HA1;SDS;AZIN1;VARS;AASS;PCYOX1L;HARS;PYCR2;AASDHPPT;CTPS1;GCAT;TDH;DPYD;DLST;ASS1	BP	0.68149809
1714	GO:0032970	0.275478311	1.23240538	12.63827082	15	84	regulation of actin filament-based process	SUMO1;ACTN2;ARPC1A;ARPC1B;FSCN1;PFN1;SRI;RICTOR;CAPG;CDC42EP3;FGF13;PAK1;CDC42EP1;ALOX15;MET	BP	0.68149809
1715	GO:0018130	0.276459974	1.068577102	130.8963764	137	870	heterocycle biosynthetic process	EPAS1;MEF2A;KDM5C;EGR2;SUMO1;BMPR2;RELA;KEAP1;FOS;ATF6B;ARHGEF2;BMP5;TEAD4;CREG1;TCF19;HEY2;MYB;ACVR1B;LUM;IRF2BPL;MAPKAPK5;AKAP5;UFL1;ZNF79;NR2F2;SIX4;SIM1;ZHX1;ILF2;SMARCB1;MORF4L1;LBX1;PDLIM1;PCBD1;AK3;CCAR2;PTGES3;EP300;UAP1;JAG1;POLR3H;BMP2;FZD6;LPIN1;DLX5;PRMT5;MSX1;CDK9;RUVBL2;BMP3;ATP5G3;MEGF8;AATF;PAF1;ANKRA2;DDX3X;MBIP;CREB3L1;YBX3;BRMS1;RIPK4;TAF15;LEO1;HOXA9;MLX;CBX5;FOXN2;FZD4;CCNQ;E…	BP	0.68149809
1716	GO:0000389	0.278301413	5.65303244	0.30091121	1	2	mRNA 3'-splice site recognition	SF3A1	BP	0.68149809
1717	GO:0000451	0.278301413	5.65303244	0.30091121	1	2	rRNA 2'-O-methylation	FTSJ3	BP	0.68149809
1718	GO:0000453	0.278301413	5.65303244	0.30091121	1	2	enzyme-directed rRNA 2'-O-methylation	FTSJ3	BP	0.68149809
1719	GO:0001574	0.278301413	5.65303244	0.30091121	1	2	ganglioside biosynthetic process	ST8SIA2	BP	0.68149809
1720	GO:0001821	0.278301413	5.65303244	0.30091121	1	2	histamine secretion	VAMP7	BP	0.68149809
1721	GO:0001921	0.278301413	5.65303244	0.30091121	1	2	positive regulation of receptor recycling	BVES	BP	0.68149809
1722	GO:0002036	0.278301413	5.65303244	0.30091121	1	2	regulation of L-glutamate transport	ARL6IP5	BP	0.68149809
1723	GO:0002278	0.278301413	5.65303244	0.30091121	1	2	eosinophil activation involved in immune response	VAMP7	BP	0.68149809
1724	GO:0002349	0.278301413	5.65303244	0.30091121	1	2	histamine production involved in inflammatory response	VAMP7	BP	0.68149809
1725	GO:0002371	0.278301413	5.65303244	0.30091121	1	2	dendritic cell cytokine production	KIT	BP	0.68149809
1726	GO:0002441	0.278301413	5.65303244	0.30091121	1	2	histamine secretion involved in inflammatory response	VAMP7	BP	0.68149809
1727	GO:0002447	0.278301413	5.65303244	0.30091121	1	2	eosinophil mediated immunity	VAMP7	BP	0.68149809
1728	GO:0002468	0.278301413	5.65303244	0.30091121	1	2	dendritic cell antigen processing and presentation	THBS1	BP	0.68149809
1729	GO:0002553	0.278301413	5.65303244	0.30091121	1	2	histamine secretion by mast cell	VAMP7	BP	0.68149809
1730	GO:0002578	0.278301413	5.65303244	0.30091121	1	2	negative regulation of antigen processing and presentation	THBS1	BP	0.68149809
1731	GO:0002580	0.278301413	5.65303244	0.30091121	1	2	regulation of antigen processing and presentation of peptide or polysaccharide antigen via MHC class II	THBS1	BP	0.68149809
1732	GO:0002604	0.278301413	5.65303244	0.30091121	1	2	regulation of dendritic cell antigen processing and presentation	THBS1	BP	0.68149809
1733	GO:0002901	0.278301413	5.65303244	0.30091121	1	2	mature B cell apoptotic process	MIF	BP	0.68149809
1734	GO:0002905	0.278301413	5.65303244	0.30091121	1	2	regulation of mature B cell apoptotic process	MIF	BP	0.68149809
1735	GO:0002906	0.278301413	5.65303244	0.30091121	1	2	negative regulation of mature B cell apoptotic process	MIF	BP	0.68149809
1736	GO:0003149	0.278301413	5.65303244	0.30091121	1	2	membranous septum morphogenesis	FGFR2	BP	0.68149809
1737	GO:0006021	0.278301413	5.65303244	0.30091121	1	2	inositol biosynthetic process	IMPAD1	BP	0.68149809
1738	GO:0006067	0.278301413	5.65303244	0.30091121	1	2	ethanol metabolic process	ALDH2	BP	0.68149809
1739	GO:0006068	0.278301413	5.65303244	0.30091121	1	2	ethanol catabolic process	ALDH2	BP	0.68149809
1740	GO:0006172	0.278301413	5.65303244	0.30091121	1	2	ADP biosynthetic process	AK3	BP	0.68149809
1741	GO:0006206	0.278301413	5.65303244	0.30091121	1	2	pyrimidine nucleobase metabolic process	DPYD	BP	0.68149809
1742	GO:0006208	0.278301413	5.65303244	0.30091121	1	2	pyrimidine nucleobase catabolic process	DPYD	BP	0.68149809
1743	GO:0006297	0.278301413	5.65303244	0.30091121	1	2	nucleotide-excision repair, DNA gap filling	POLD1	BP	0.68149809
1744	GO:0006384	0.278301413	5.65303244	0.30091121	1	2	transcription initiation from RNA polymerase III promoter	POLR3H	BP	0.68149809
1745	GO:0006427	0.278301413	5.65303244	0.30091121	1	2	histidyl-tRNA aminoacylation	HARS	BP	0.68149809
1746	GO:0006438	0.278301413	5.65303244	0.30091121	1	2	valyl-tRNA aminoacylation	VARS	BP	0.68149809
1747	GO:0006477	0.278301413	5.65303244	0.30091121	1	2	protein sulfation	TPST2	BP	0.68149809
1748	GO:0006478	0.278301413	5.65303244	0.30091121	1	2	peptidyl-tyrosine sulfation	TPST2	BP	0.68149809
1749	GO:0006480	0.278301413	5.65303244	0.30091121	1	2	N-terminal protein amino acid methylation	NTMT1	BP	0.68149809
1750	GO:0006526	0.278301413	5.65303244	0.30091121	1	2	arginine biosynthetic process	ASS1	BP	0.68149809
1751	GO:0006544	0.278301413	5.65303244	0.30091121	1	2	glycine metabolic process	TDH	BP	0.68149809
1752	GO:0006560	0.278301413	5.65303244	0.30091121	1	2	proline metabolic process	PYCR2	BP	0.68149809
1753	GO:0006561	0.278301413	5.65303244	0.30091121	1	2	proline biosynthetic process	PYCR2	BP	0.68149809
1754	GO:0006701	0.278301413	5.65303244	0.30091121	1	2	progesterone biosynthetic process	EGR1	BP	0.68149809
1755	GO:0006788	0.278301413	5.65303244	0.30091121	1	2	heme oxidation	HMOX1	BP	0.68149809
1756	GO:0006930	0.278301413	5.65303244	0.30091121	1	2	substrate-dependent cell migration, cell extension	NTN1	BP	0.68149809
1757	GO:0007042	0.278301413	5.65303244	0.30091121	1	2	lysosomal lumen acidification	ATP6V0C	BP	0.68149809
1758	GO:0007076	0.278301413	5.65303244	0.30091121	1	2	mitotic chromosome condensation	CHMP1A	BP	0.68149809
1759	GO:0007549	0.278301413	5.65303244	0.30091121	1	2	dosage compensation	RLIM	BP	0.68149809
1760	GO:0008542	0.278301413	5.65303244	0.30091121	1	2	visual learning	RIC8A	BP	0.68149809
1761	GO:0008612	0.278301413	5.65303244	0.30091121	1	2	peptidyl-lysine modification to peptidyl-hypusine	DOHH	BP	0.68149809
1762	GO:0008627	0.278301413	5.65303244	0.30091121	1	2	intrinsic apoptotic signaling pathway in response to osmotic stress	YBX3	BP	0.68149809
1763	GO:0009048	0.278301413	5.65303244	0.30091121	1	2	dosage compensation by inactivation of X chromosome	RLIM	BP	0.68149809
1764	GO:0009120	0.278301413	5.65303244	0.30091121	1	2	deoxyribonucleoside metabolic process	DPYD	BP	0.68149809
1765	GO:0009133	0.278301413	5.65303244	0.30091121	1	2	nucleoside diphosphate biosynthetic process	AK3	BP	0.68149809
1766	GO:0009136	0.278301413	5.65303244	0.30091121	1	2	purine nucleoside diphosphate biosynthetic process	AK3	BP	0.68149809
1767	GO:0009180	0.278301413	5.65303244	0.30091121	1	2	purine ribonucleoside diphosphate biosynthetic process	AK3	BP	0.68149809
1768	GO:0009188	0.278301413	5.65303244	0.30091121	1	2	ribonucleoside diphosphate biosynthetic process	AK3	BP	0.68149809
1769	GO:0010225	0.278301413	5.65303244	0.30091121	1	2	response to UV-C	IMPACT	BP	0.68149809
1770	GO:0010421	0.278301413	5.65303244	0.30091121	1	2	hydrogen peroxide-mediated programmed cell death	MET	BP	0.68149809
1771	GO:0010613	0.278301413	5.65303244	0.30091121	1	2	positive regulation of cardiac muscle hypertrophy	CAMK2D	BP	0.68149809
1772	GO:0010623	0.278301413	5.65303244	0.30091121	1	2	programmed cell death involved in cell development	KITLG	BP	0.68149809
1773	GO:0010644	0.278301413	5.65303244	0.30091121	1	2	cell communication by electrical coupling	SRI	BP	0.68149809
1774	GO:0010649	0.278301413	5.65303244	0.30091121	1	2	regulation of cell communication by electrical coupling	SRI	BP	0.68149809
1775	GO:0010658	0.278301413	5.65303244	0.30091121	1	2	striated muscle cell apoptotic process	HEY2	BP	0.68149809
1776	GO:0010659	0.278301413	5.65303244	0.30091121	1	2	cardiac muscle cell apoptotic process	HEY2	BP	0.68149809
1777	GO:0010662	0.278301413	5.65303244	0.30091121	1	2	regulation of striated muscle cell apoptotic process	HEY2	BP	0.68149809
1778	GO:0010664	0.278301413	5.65303244	0.30091121	1	2	negative regulation of striated muscle cell apoptotic process	HEY2	BP	0.68149809
1779	GO:0010665	0.278301413	5.65303244	0.30091121	1	2	regulation of cardiac muscle cell apoptotic process	HEY2	BP	0.68149809
1780	GO:0010667	0.278301413	5.65303244	0.30091121	1	2	negative regulation of cardiac muscle cell apoptotic process	HEY2	BP	0.68149809
1781	GO:0010716	0.278301413	5.65303244	0.30091121	1	2	negative regulation of extracellular matrix disassembly	DPP4	BP	0.68149809
1782	GO:0010757	0.278301413	5.65303244	0.30091121	1	2	negative regulation of plasminogen activation	THBS1	BP	0.68149809
1783	GO:0010796	0.278301413	5.65303244	0.30091121	1	2	regulation of multivesicular body size	RAB11A	BP	0.68149809
1784	GO:0010870	0.278301413	5.65303244	0.30091121	1	2	positive regulation of receptor biosynthetic process	HOXA5	BP	0.68149809
1785	GO:0010878	0.278301413	5.65303244	0.30091121	1	2	cholesterol storage	SCARB1	BP	0.68149809
1786	GO:0010885	0.278301413	5.65303244	0.30091121	1	2	regulation of cholesterol storage	SCARB1	BP	0.68149809
1787	GO:0010992	0.278301413	5.65303244	0.30091121	1	2	ubiquitin recycling	UBE2K	BP	0.68149809
1788	GO:0010994	0.278301413	5.65303244	0.30091121	1	2	free ubiquitin chain polymerization	UBE2K	BP	0.68149809
1789	GO:0014067	0.278301413	5.65303244	0.30091121	1	2	negative regulation of phosphatidylinositol 3-kinase signaling	PIK3IP1	BP	0.68149809
1790	GO:0014734	0.278301413	5.65303244	0.30091121	1	2	skeletal muscle hypertrophy	LOC100738836	BP	0.68149809
1791	GO:0014742	0.278301413	5.65303244	0.30091121	1	2	positive regulation of muscle hypertrophy	CAMK2D	BP	0.68149809
1792	GO:0014883	0.278301413	5.65303244	0.30091121	1	2	transition between fast and slow fiber	TNNT1	BP	0.68149809
1793	GO:0015012	0.278301413	5.65303244	0.30091121	1	2	heparan sulfate proteoglycan biosynthetic process	GLCE	BP	0.68149809
1794	GO:0015780	0.278301413	5.65303244	0.30091121	1	2	nucleotide-sugar transport	SLC35C2	BP	0.68149809
1795	GO:0015791	0.278301413	5.65303244	0.30091121	1	2	polyol transport	AQP1	BP	0.68149809
1796	GO:0015919	0.278301413	5.65303244	0.30091121	1	2	peroxisomal membrane transport	PEX16	BP	0.68149809
1797	GO:0016114	0.278301413	5.65303244	0.30091121	1	2	terpenoid biosynthetic process	RBP1	BP	0.68149809
1798	GO:0016267	0.278301413	5.65303244	0.30091121	1	2	O-glycan processing, core 1	C1GALT1C1	BP	0.68149809
1799	GO:0016584	0.278301413	5.65303244	0.30091121	1	2	nucleosome positioning	PAF1	BP	0.68149809
1800	GO:0018076	0.278301413	5.65303244	0.30091121	1	2	N-terminal peptidyl-lysine acetylation	EP300	BP	0.68149809
1801	GO:0018216	0.278301413	5.65303244	0.30091121	1	2	peptidyl-arginine methylation	PRMT5	BP	0.68149809
1802	GO:0019372	0.278301413	5.65303244	0.30091121	1	2	lipoxygenase pathway	ALOX15	BP	0.68149809
1803	GO:0019471	0.278301413	5.65303244	0.30091121	1	2	4-hydroxyproline metabolic process	P4HA1	BP	0.68149809
1804	GO:0019853	0.278301413	5.65303244	0.30091121	1	2	L-ascorbic acid biosynthetic process	RGN	BP	0.68149809
1805	GO:0019934	0.278301413	5.65303244	0.30091121	1	2	cGMP-mediated signaling	THBS1	BP	0.68149809
1806	GO:0021502	0.278301413	5.65303244	0.30091121	1	2	neural fold elevation formation	BMP5	BP	0.68149809
1807	GO:0021570	0.278301413	5.65303244	0.30091121	1	2	rhombomere 4 development	HOXB2	BP	0.68149809
1808	GO:0021571	0.278301413	5.65303244	0.30091121	1	2	rhombomere 5 development	EGR2	BP	0.68149809
1809	GO:0021680	0.278301413	5.65303244	0.30091121	1	2	cerebellar Purkinje cell layer development	CEND1	BP	0.68149809
1810	GO:0021681	0.278301413	5.65303244	0.30091121	1	2	cerebellar granular layer development	CEND1	BP	0.68149809
1811	GO:0021692	0.278301413	5.65303244	0.30091121	1	2	cerebellar Purkinje cell layer morphogenesis	CEND1	BP	0.68149809
1812	GO:0021697	0.278301413	5.65303244	0.30091121	1	2	cerebellar cortex formation	CEND1	BP	0.68149809
1813	GO:0021794	0.278301413	5.65303244	0.30091121	1	2	thalamus development	GBX2	BP	0.68149809
1814	GO:0021796	0.278301413	5.65303244	0.30091121	1	2	cerebral cortex regionalization	DMRTA2	BP	0.68149809
1815	GO:0030070	0.278301413	5.65303244	0.30091121	1	2	insulin processing	CPE	BP	0.68149809
1816	GO:0030201	0.278301413	5.65303244	0.30091121	1	2	heparan sulfate proteoglycan metabolic process	GLCE	BP	0.68149809
1817	GO:0030575	0.278301413	5.65303244	0.30091121	1	2	nuclear body organization	SUMO1	BP	0.68149809
1818	GO:0030578	0.278301413	5.65303244	0.30091121	1	2	PML body organization	SUMO1	BP	0.68149809
1819	GO:0030917	0.278301413	5.65303244	0.30091121	1	2	midbrain-hindbrain boundary development	GBX2	BP	0.68149809
1820	GO:0030953	0.278301413	5.65303244	0.30091121	1	2	astral microtubule organization	RAB11A	BP	0.68149809
1821	GO:0031118	0.278301413	5.65303244	0.30091121	1	2	rRNA pseudouridine synthesis	GAR1	BP	0.68149809
1822	GO:0031126	0.278301413	5.65303244	0.30091121	1	2	snoRNA 3'-end processing	EXOSC4	BP	0.68149809
1823	GO:0031442	0.278301413	5.65303244	0.30091121	1	2	positive regulation of mRNA 3'-end processing	PAF1	BP	0.68149809
1824	GO:0031670	0.278301413	5.65303244	0.30091121	1	2	cellular response to nutrient	POSTN	BP	0.68149809
1825	GO:0031958	0.278301413	5.65303244	0.30091121	1	2	corticosteroid receptor signaling pathway	PTGES3	BP	0.68149809
1826	GO:0032056	0.278301413	5.65303244	0.30091121	1	2	positive regulation of translation in response to stress	IMPACT	BP	0.68149809
1827	GO:0032070	0.278301413	5.65303244	0.30091121	1	2	regulation of deoxyribonuclease activity	RPS3	BP	0.68149809
1828	GO:0032071	0.278301413	5.65303244	0.30091121	1	2	regulation of endodeoxyribonuclease activity	RPS3	BP	0.68149809
1829	GO:0032075	0.278301413	5.65303244	0.30091121	1	2	positive regulation of nuclease activity	RPS3	BP	0.68149809
1830	GO:0032276	0.278301413	5.65303244	0.30091121	1	2	regulation of gonadotropin secretion	INHBA	BP	0.68149809
1831	GO:0032488	0.278301413	5.65303244	0.30091121	1	2	Cdc42 protein signal transduction	NTN1	BP	0.68149809
1832	GO:0032534	0.278301413	5.65303244	0.30091121	1	2	regulation of microvillus assembly	FSCN1	BP	0.68149809
1833	GO:0032905	0.278301413	5.65303244	0.30091121	1	2	transforming growth factor beta1 production	LUM	BP	0.68149809
1834	GO:0032908	0.278301413	5.65303244	0.30091121	1	2	regulation of transforming growth factor beta1 production	LUM	BP	0.68149809
1835	GO:0032927	0.278301413	5.65303244	0.30091121	1	2	positive regulation of activin receptor signaling pathway	ACVR1B	BP	0.68149809
1836	GO:0032929	0.278301413	5.65303244	0.30091121	1	2	negative regulation of superoxide anion generation	AATF	BP	0.68149809
1837	GO:0033023	0.278301413	5.65303244	0.30091121	1	2	mast cell homeostasis	KITLG	BP	0.68149809
1838	GO:0033024	0.278301413	5.65303244	0.30091121	1	2	mast cell apoptotic process	KITLG	BP	0.68149809
1839	GO:0033025	0.278301413	5.65303244	0.30091121	1	2	regulation of mast cell apoptotic process	KITLG	BP	0.68149809
1840	GO:0033026	0.278301413	5.65303244	0.30091121	1	2	negative regulation of mast cell apoptotic process	KITLG	BP	0.68149809
1841	GO:0033147	0.278301413	5.65303244	0.30091121	1	2	negative regulation of intracellular estrogen receptor signaling pathway	PHB2	BP	0.68149809
1842	GO:0033148	0.278301413	5.65303244	0.30091121	1	2	positive regulation of intracellular estrogen receptor signaling pathway	PAK1	BP	0.68149809
1843	GO:0033574	0.278301413	5.65303244	0.30091121	1	2	response to testosterone	SPP1	BP	0.68149809
1844	GO:0035234	0.278301413	5.65303244	0.30091121	1	2	ectopic germ cell programmed cell death	KITLG	BP	0.68149809
1845	GO:0035377	0.278301413	5.65303244	0.30091121	1	2	transepithelial water transport	AQP1	BP	0.68149809
1846	GO:0035426	0.278301413	5.65303244	0.30091121	1	2	extracellular matrix-cell signaling	FZD4	BP	0.68149809
1847	GO:0035751	0.278301413	5.65303244	0.30091121	1	2	regulation of lysosomal lumen pH	ATP6V0C	BP	0.68149809
1848	GO:0035905	0.278301413	5.65303244	0.30091121	1	2	ascending aorta development	HEY2	BP	0.68149809
1849	GO:0035910	0.278301413	5.65303244	0.30091121	1	2	ascending aorta morphogenesis	HEY2	BP	0.68149809
1850	GO:0036017	0.278301413	5.65303244	0.30091121	1	2	response to erythropoietin	KIT	BP	0.68149809
1851	GO:0036018	0.278301413	5.65303244	0.30091121	1	2	cellular response to erythropoietin	KIT	BP	0.68149809
1852	GO:0036215	0.278301413	5.65303244	0.30091121	1	2	response to stem cell factor	KIT	BP	0.68149809
1853	GO:0036216	0.278301413	5.65303244	0.30091121	1	2	cellular response to stem cell factor stimulus	KIT	BP	0.68149809
1854	GO:0036245	0.278301413	5.65303244	0.30091121	1	2	cellular response to menadione	DCPS	BP	0.68149809
1855	GO:0036258	0.278301413	5.65303244	0.30091121	1	2	multivesicular body assembly	RAB11A	BP	0.68149809
1856	GO:0036265	0.278301413	5.65303244	0.30091121	1	2	RNA (guanine-N7)-methylation	BUD23	BP	0.68149809
1857	GO:0038092	0.278301413	5.65303244	0.30091121	1	2	nodal signaling pathway	ACVR1B	BP	0.68149809
1858	GO:0038109	0.278301413	5.65303244	0.30091121	1	2	Kit signaling pathway	KIT	BP	0.68149809
1859	GO:0038162	0.278301413	5.65303244	0.30091121	1	2	erythropoietin-mediated signaling pathway	KIT	BP	0.68149809
1860	GO:0040034	0.278301413	5.65303244	0.30091121	1	2	regulation of development, heterochronic	NR2E1	BP	0.68149809
1861	GO:0042182	0.278301413	5.65303244	0.30091121	1	2	ketone catabolic process	OXCT1	BP	0.68149809
1862	GO:0042222	0.278301413	5.65303244	0.30091121	1	2	interleukin-1 biosynthetic process	EGR1	BP	0.68149809
1863	GO:0042249	0.278301413	5.65303244	0.30091121	1	2	establishment of planar polarity of embryonic epithelium	DVL2	BP	0.68149809
1864	GO:0042481	0.278301413	5.65303244	0.30091121	1	2	regulation of odontogenesis	ASPN	BP	0.68149809
1865	GO:0042573	0.278301413	5.65303244	0.30091121	1	2	retinoic acid metabolic process	RBP1	BP	0.68149809
1866	GO:0042670	0.278301413	5.65303244	0.30091121	1	2	retinal cone cell differentiation	THY1	BP	0.68149809
1867	GO:0042695	0.278301413	5.65303244	0.30091121	1	2	thelarche	PHB2	BP	0.68149809
1868	GO:0042921	0.278301413	5.65303244	0.30091121	1	2	glucocorticoid receptor signaling pathway	PTGES3	BP	0.68149809
1869	GO:0043144	0.278301413	5.65303244	0.30091121	1	2	snoRNA processing	EXOSC4	BP	0.68149809
1870	GO:0043307	0.278301413	5.65303244	0.30091121	1	2	eosinophil activation	VAMP7	BP	0.68149809
1871	GO:0043308	0.278301413	5.65303244	0.30091121	1	2	eosinophil degranulation	VAMP7	BP	0.68149809
1872	GO:0043312	0.278301413	5.65303244	0.30091121	1	2	neutrophil degranulation	VAMP7	BP	0.68149809
1873	GO:0043455	0.278301413	5.65303244	0.30091121	1	2	regulation of secondary metabolic process	PGAM2	BP	0.68149809
1874	GO:0043553	0.278301413	5.65303244	0.30091121	1	2	negative regulation of phosphatidylinositol 3-kinase activity	PIK3IP1	BP	0.68149809
1875	GO:0043653	0.278301413	5.65303244	0.30091121	1	2	mitochondrial fragmentation involved in apoptotic process	CCAR2	BP	0.68149809
1876	GO:0043983	0.278301413	5.65303244	0.30091121	1	2	histone H4-K12 acetylation	JADE3	BP	0.68149809
1877	GO:0044068	0.278301413	5.65303244	0.30091121	1	2	modulation by symbiont of host cellular process	DDX3X	BP	0.68149809
1878	GO:0044359	0.278301413	5.65303244	0.30091121	1	2	modulation of molecular function in other organism	NUCKS1	BP	0.68149809
1879	GO:0044380	0.278301413	5.65303244	0.30091121	1	2	protein localization to cytoskeleton	KLHL21	BP	0.68149809
1880	GO:0044793	0.278301413	5.65303244	0.30091121	1	2	negative regulation by host of viral process	DDX3X	BP	0.68149809
1881	GO:0044848	0.278301413	5.65303244	0.30091121	1	2	biological phase	FERMT1	BP	0.68149809
1882	GO:0044868	0.278301413	5.65303244	0.30091121	1	2	modulation by host of viral molecular function	NUCKS1	BP	0.68149809
1883	GO:0045006	0.278301413	5.65303244	0.30091121	1	2	DNA deamination	EXOSC4	BP	0.68149809
1884	GO:0045039	0.278301413	5.65303244	0.30091121	1	2	protein import into mitochondrial inner membrane	TIMM13	BP	0.68149809
1885	GO:0045046	0.278301413	5.65303244	0.30091121	1	2	protein import into peroxisome membrane	PEX16	BP	0.68149809
1886	GO:0045360	0.278301413	5.65303244	0.30091121	1	2	regulation of interleukin-1 biosynthetic process	EGR1	BP	0.68149809
1887	GO:0045362	0.278301413	5.65303244	0.30091121	1	2	positive regulation of interleukin-1 biosynthetic process	EGR1	BP	0.68149809
1888	GO:0045627	0.278301413	5.65303244	0.30091121	1	2	positive regulation of T-helper 1 cell differentiation	SOCS5	BP	0.68149809
1889	GO:0045629	0.278301413	5.65303244	0.30091121	1	2	negative regulation of T-helper 2 cell differentiation	SOCS5	BP	0.68149809
1890	GO:0045634	0.278301413	5.65303244	0.30091121	1	2	regulation of melanocyte differentiation	KITLG	BP	0.68149809
1891	GO:0045743	0.278301413	5.65303244	0.30091121	1	2	positive regulation of fibroblast growth factor receptor signaling pathway	DSTYK	BP	0.68149809
1892	GO:0045759	0.278301413	5.65303244	0.30091121	1	2	negative regulation of action potential	SUMO1	BP	0.68149809
1893	GO:0045876	0.278301413	5.65303244	0.30091121	1	2	positive regulation of sister chromatid cohesion	FEN1	BP	0.68149809
1894	GO:0045906	0.278301413	5.65303244	0.30091121	1	2	negative regulation of vasoconstriction	BMPR2	BP	0.68149809
1895	GO:0046113	0.278301413	5.65303244	0.30091121	1	2	nucleobase catabolic process	DPYD	BP	0.68149809
1896	GO:0046185	0.278301413	5.65303244	0.30091121	1	2	aldehyde catabolic process	ESD	BP	0.68149809
1897	GO:0046532	0.278301413	5.65303244	0.30091121	1	2	regulation of photoreceptor cell differentiation	SOX9	BP	0.68149809
1898	GO:0046533	0.278301413	5.65303244	0.30091121	1	2	negative regulation of photoreceptor cell differentiation	SOX9	BP	0.68149809
1899	GO:0046549	0.278301413	5.65303244	0.30091121	1	2	retinal cone cell development	THY1	BP	0.68149809
1900	GO:0046877	0.278301413	5.65303244	0.30091121	1	2	regulation of saliva secretion	AQP1	BP	0.68149809
1901	GO:0046878	0.278301413	5.65303244	0.30091121	1	2	positive regulation of saliva secretion	AQP1	BP	0.68149809
1902	GO:0046880	0.278301413	5.65303244	0.30091121	1	2	regulation of follicle-stimulating hormone secretion	INHBA	BP	0.68149809
1903	GO:0046886	0.278301413	5.65303244	0.30091121	1	2	positive regulation of hormone biosynthetic process	EGR1	BP	0.68149809
1904	GO:0048087	0.278301413	5.65303244	0.30091121	1	2	positive regulation of developmental pigmentation	KITLG	BP	0.68149809
1905	GO:0048308	0.278301413	5.65303244	0.30091121	1	2	organelle inheritance	PLK3	BP	0.68149809
1906	GO:0048311	0.278301413	5.65303244	0.30091121	1	2	mitochondrion distribution	MEF2A	BP	0.68149809
1907	GO:0048313	0.278301413	5.65303244	0.30091121	1	2	Golgi inheritance	PLK3	BP	0.68149809
1908	GO:0048484	0.278301413	5.65303244	0.30091121	1	2	enteric nervous system development	EDNRA	BP	0.68149809
1909	GO:0048505	0.278301413	5.65303244	0.30091121	1	2	regulation of timing of cell differentiation	NR2E1	BP	0.68149809
1910	GO:0048670	0.278301413	5.65303244	0.30091121	1	2	regulation of collateral sprouting	RND2	BP	0.68149809
1911	GO:0048672	0.278301413	5.65303244	0.30091121	1	2	positive regulation of collateral sprouting	RND2	BP	0.68149809
1912	GO:0048711	0.278301413	5.65303244	0.30091121	1	2	positive regulation of astrocyte differentiation	PRPF19	BP	0.68149809
1913	GO:0050655	0.278301413	5.65303244	0.30091121	1	2	dermatan sulfate proteoglycan metabolic process	CHST14	BP	0.68149809
1914	GO:0050720	0.278301413	5.65303244	0.30091121	1	2	interleukin-1 beta biosynthetic process	EGR1	BP	0.68149809
1915	GO:0050722	0.278301413	5.65303244	0.30091121	1	2	regulation of interleukin-1 beta biosynthetic process	EGR1	BP	0.68149809
1916	GO:0050725	0.278301413	5.65303244	0.30091121	1	2	positive regulation of interleukin-1 beta biosynthetic process	EGR1	BP	0.68149809
1917	GO:0050774	0.278301413	5.65303244	0.30091121	1	2	negative regulation of dendrite morphogenesis	EFNA1	BP	0.68149809
1918	GO:0050775	0.278301413	5.65303244	0.30091121	1	2	positive regulation of dendrite morphogenesis	VAMP7	BP	0.68149809
1919	GO:0050942	0.278301413	5.65303244	0.30091121	1	2	positive regulation of pigment cell differentiation	KITLG	BP	0.68149809
1920	GO:0050974	0.278301413	5.65303244	0.30091121	1	2	detection of mechanical stimulus involved in sensory perception	KIT	BP	0.68149809
1921	GO:0051280	0.278301413	5.65303244	0.30091121	1	2	negative regulation of release of sequestered calcium ion into cytosol	SRI	BP	0.68149809
1922	GO:0051284	0.278301413	5.65303244	0.30091121	1	2	positive regulation of sequestering of calcium ion	SRI	BP	0.68149809
1923	GO:0052205	0.278301413	5.65303244	0.30091121	1	2	modulation of molecular function in other organism involved in symbiotic interaction	NUCKS1	BP	0.68149809
1924	GO:0052428	0.278301413	5.65303244	0.30091121	1	2	modulation by host of symbiont molecular function	NUCKS1	BP	0.68149809
1925	GO:0055129	0.278301413	5.65303244	0.30091121	1	2	L-proline biosynthetic process	PYCR2	BP	0.68149809
1926	GO:0060009	0.278301413	5.65303244	0.30091121	1	2	Sertoli cell development	SOX9	BP	0.68149809
1927	GO:0060056	0.278301413	5.65303244	0.30091121	1	2	mammary gland involution	LOC100738836	BP	0.68149809
1928	GO:0060074	0.278301413	5.65303244	0.30091121	1	2	synapse maturation	NEURL1	BP	0.68149809
1929	GO:0060099	0.278301413	5.65303244	0.30091121	1	2	regulation of phagocytosis, engulfment	ALOX15	BP	0.68149809
1930	GO:0060216	0.278301413	5.65303244	0.30091121	1	2	definitive hemopoiesis	HOXA9	BP	0.68149809
1931	GO:0060244	0.278301413	5.65303244	0.30091121	1	2	negative regulation of cell proliferation involved in contact inhibition	PAK1	BP	0.68149809
1932	GO:0060278	0.278301413	5.65303244	0.30091121	1	2	regulation of ovulation	INHBA	BP	0.68149809
1933	GO:0060279	0.278301413	5.65303244	0.30091121	1	2	positive regulation of ovulation	INHBA	BP	0.68149809
1934	GO:0060315	0.278301413	5.65303244	0.30091121	1	2	negative regulation of ryanodine-sensitive calcium-release channel activity	SRI	BP	0.68149809
1935	GO:0060430	0.278301413	5.65303244	0.30091121	1	2	lung saccule development	PTGES3	BP	0.68149809
1936	GO:0060439	0.278301413	5.65303244	0.30091121	1	2	trachea morphogenesis	HOXA5	BP	0.68149809
1937	GO:0060449	0.278301413	5.65303244	0.30091121	1	2	bud elongation involved in lung branching	FGFR2	BP	0.68149809
1938	GO:0060456	0.278301413	5.65303244	0.30091121	1	2	positive regulation of digestive system process	AQP1	BP	0.68149809
1939	GO:0060462	0.278301413	5.65303244	0.30091121	1	2	lung lobe development	FGFR2	BP	0.68149809
1940	GO:0060463	0.278301413	5.65303244	0.30091121	1	2	lung lobe morphogenesis	FGFR2	BP	0.68149809
1941	GO:0060480	0.278301413	5.65303244	0.30091121	1	2	lung goblet cell differentiation	HOXA5	BP	0.68149809
1942	GO:0060501	0.278301413	5.65303244	0.30091121	1	2	positive regulation of epithelial cell proliferation involved in lung morphogenesis	FGFR2	BP	0.68149809
1943	GO:0060523	0.278301413	5.65303244	0.30091121	1	2	prostate epithelial cord elongation	FGFR2	BP	0.68149809
1944	GO:0060532	0.278301413	5.65303244	0.30091121	1	2	bronchus cartilage development	SOX9	BP	0.68149809
1945	GO:0060536	0.278301413	5.65303244	0.30091121	1	2	cartilage morphogenesis	HOXA5	BP	0.68149809
1946	GO:0060539	0.278301413	5.65303244	0.30091121	1	2	diaphragm development	MSC	BP	0.68149809
1947	GO:0060544	0.278301413	5.65303244	0.30091121	1	2	regulation of necroptotic process	YBX3	BP	0.68149809
1948	GO:0060546	0.278301413	5.65303244	0.30091121	1	2	negative regulation of necroptotic process	YBX3	BP	0.68149809
1949	GO:0060648	0.278301413	5.65303244	0.30091121	1	2	mammary gland bud morphogenesis	FGFR2	BP	0.68149809
1950	GO:0060696	0.278301413	5.65303244	0.30091121	1	2	regulation of phospholipid catabolic process	SCARB1	BP	0.68149809
1951	GO:0060729	0.278301413	5.65303244	0.30091121	1	2	intestinal epithelial structure maintenance	SOX9	BP	0.68149809
1952	GO:0060743	0.278301413	5.65303244	0.30091121	1	2	epithelial cell maturation involved in prostate gland development	FEM1B	BP	0.68149809
1953	GO:0060744	0.278301413	5.65303244	0.30091121	1	2	mammary gland branching involved in thelarche	PHB2	BP	0.68149809
1954	GO:0060762	0.278301413	5.65303244	0.30091121	1	2	regulation of branching involved in mammary gland duct morphogenesis	PHB2	BP	0.68149809
1955	GO:0060837	0.278301413	5.65303244	0.30091121	1	2	blood vessel endothelial cell differentiation	HEY2	BP	0.68149809
1956	GO:0060841	0.278301413	5.65303244	0.30091121	1	2	venous blood vessel development	BMPR2	BP	0.68149809
1957	GO:0060842	0.278301413	5.65303244	0.30091121	1	2	arterial endothelial cell differentiation	HEY2	BP	0.68149809
1958	GO:0060916	0.278301413	5.65303244	0.30091121	1	2	mesenchymal cell proliferation involved in lung development	FGFR2	BP	0.68149809
1959	GO:0060999	0.278301413	5.65303244	0.30091121	1	2	positive regulation of dendritic spine development	NEURL1	BP	0.68149809
1960	GO:0061001	0.278301413	5.65303244	0.30091121	1	2	regulation of dendritic spine morphogenesis	EFNA1	BP	0.68149809
1961	GO:0061086	0.278301413	5.65303244	0.30091121	1	2	negative regulation of histone H3-K27 methylation	PHF1	BP	0.68149809
1962	GO:0061145	0.278301413	5.65303244	0.30091121	1	2	lung smooth muscle development	SOX9	BP	0.68149809
1963	GO:0061307	0.278301413	5.65303244	0.30091121	1	2	cardiac neural crest cell differentiation involved in heart development	JAG1	BP	0.68149809
1964	GO:0061308	0.278301413	5.65303244	0.30091121	1	2	cardiac neural crest cell development involved in heart development	JAG1	BP	0.68149809
1965	GO:0061309	0.278301413	5.65303244	0.30091121	1	2	cardiac neural crest cell development involved in outflow tract morphogenesis	JAG1	BP	0.68149809
1966	GO:0061370	0.278301413	5.65303244	0.30091121	1	2	testosterone biosynthetic process	CYP19A1	BP	0.68149809
1967	GO:0061684	0.278301413	5.65303244	0.30091121	1	2	chaperone-mediated autophagy	PLK3	BP	0.68149809
1968	GO:0061857	0.278301413	5.65303244	0.30091121	1	2	endoplasmic reticulum stress-induced pre-emptive quality control	BAG6	BP	0.68149809
1969	GO:0070170	0.278301413	5.65303244	0.30091121	1	2	regulation of tooth mineralization	ASPN	BP	0.68149809
1970	GO:0070476	0.278301413	5.65303244	0.30091121	1	2	rRNA (guanine-N7)-methylation	BUD23	BP	0.68149809
1971	GO:0070586	0.278301413	5.65303244	0.30091121	1	2	cell-cell adhesion involved in gastrulation	RIC8A	BP	0.68149809
1972	GO:0071051	0.278301413	5.65303244	0.30091121	1	2	polyadenylation-dependent snoRNA 3'-end processing	EXOSC4	BP	0.68149809
1973	GO:0071288	0.278301413	5.65303244	0.30091121	1	2	cellular response to mercury ion	AQP1	BP	0.68149809
1974	GO:0071394	0.278301413	5.65303244	0.30091121	1	2	cellular response to testosterone stimulus	SPP1	BP	0.68149809
1975	GO:0071569	0.278301413	5.65303244	0.30091121	1	2	protein ufmylation	UFL1	BP	0.68149809
1976	GO:0071636	0.278301413	5.65303244	0.30091121	1	2	positive regulation of transforming growth factor beta production	LUM	BP	0.68149809
1977	GO:0071638	0.278301413	5.65303244	0.30091121	1	2	negative regulation of monocyte chemotactic protein-1 production	SOCS5	BP	0.68149809
1978	GO:0071641	0.278301413	5.65303244	0.30091121	1	2	negative regulation of macrophage inflammatory protein 1 alpha production	MEFV	BP	0.68149809
1979	GO:0071650	0.278301413	5.65303244	0.30091121	1	2	negative regulation of chemokine (C-C motif) ligand 5 production	MUL1	BP	0.68149809
1980	GO:0071733	0.278301413	5.65303244	0.30091121	1	2	transcriptional activation by promoter-enhancer looping	RUVBL2	BP	0.68149809
1981	GO:0071907	0.278301413	5.65303244	0.30091121	1	2	determination of digestive tract left/right asymmetry	MEGF8	BP	0.68149809
1982	GO:0072015	0.278301413	5.65303244	0.30091121	1	2	glomerular visceral epithelial cell development	JAG1	BP	0.68149809
1983	GO:0072033	0.278301413	5.65303244	0.30091121	1	2	renal vesicle formation	SOX9	BP	0.68149809
1984	GO:0072070	0.278301413	5.65303244	0.30091121	1	2	loop of Henle development	JAG1	BP	0.68149809
1985	GO:0072148	0.278301413	5.65303244	0.30091121	1	2	epithelial cell fate commitment	NR2F2	BP	0.68149809
1986	GO:0072189	0.278301413	5.65303244	0.30091121	1	2	ureter development	SOX9	BP	0.68149809
1987	GO:0072191	0.278301413	5.65303244	0.30091121	1	2	ureter smooth muscle development	SOX9	BP	0.68149809
1988	GO:0072193	0.278301413	5.65303244	0.30091121	1	2	ureter smooth muscle cell differentiation	SOX9	BP	0.68149809
1989	GO:0072321	0.278301413	5.65303244	0.30091121	1	2	chaperone-mediated protein transport	TIMM13	BP	0.68149809
1990	GO:0072673	0.278301413	5.65303244	0.30091121	1	2	lamellipodium morphogenesis	PLEKHO1	BP	0.68149809
1991	GO:0086064	0.278301413	5.65303244	0.30091121	1	2	cell communication by electrical coupling involved in cardiac conduction	SRI	BP	0.68149809
1992	GO:0090050	0.278301413	5.65303244	0.30091121	1	2	positive regulation of cell migration involved in sprouting angiogenesis	VEGFA	BP	0.68149809
1993	GO:0090069	0.278301413	5.65303244	0.30091121	1	2	regulation of ribosome biogenesis	BUD23	BP	0.68149809
1994	GO:0090128	0.278301413	5.65303244	0.30091121	1	2	regulation of synapse maturation	NEURL1	BP	0.68149809
1995	GO:0090129	0.278301413	5.65303244	0.30091121	1	2	positive regulation of synapse maturation	NEURL1	BP	0.68149809
1996	GO:0090166	0.278301413	5.65303244	0.30091121	1	2	Golgi disassembly	PLK3	BP	0.68149809
1997	GO:0090177	0.278301413	5.65303244	0.30091121	1	2	establishment of planar polarity involved in neural tube closure	DVL2	BP	0.68149809
1998	GO:0090178	0.278301413	5.65303244	0.30091121	1	2	regulation of establishment of planar polarity involved in neural tube closure	DVL2	BP	0.68149809
1999	GO:0090179	0.278301413	5.65303244	0.30091121	1	2	planar cell polarity pathway involved in neural tube closure	DVL2	BP	0.68149809
[truncated: 5,131 more rows]
