# Supplementary material for: Generation of pig induced pluripotent stem cells using an extended pluripotent stem cell culture system
Source: Stem Cell Res Ther. 2019 Jun 27;10:193. doi: 10.1186/s13287-019-1303-0 (PMC6598264; doi:10.1186/s13287-019-1303-0)
Supplement: Supplementary file 7 — Table S5. KEGG enrichment of differentially expressed genes. (XLS 25 kb) [file 13287_2019_1303_MOESM7_ESM.xls]

	KEGGID	Pvalue	OddsRatio	ExpCount	Count	Size	Term	Symbols
1	4916	0.002054265	2.420314254	9.655919271	19	64	Melanogenesis	KIT;KITLG;CAMK2D;GNAI1;PLCB1;EP300;FZD6;FZD2;WNT16;WNT9A;ADCY3;WNT3A;PLCB4;CREB3L1;KRAS;FZD4;WNT2B;ADCY6;DVL1
2	5012	0.00209496	2.016239316	16.29436377	28	108	Parkinson's disease	CASP3;ATP5G1;ND2;COX1;ATP6;COX3;ND4L;ND4;ND5;ND6;COX6C;COX6A1;SLC18A2;LOC100156879;ATP5G3;NDUFA1;PPID;LOC100516606;NDUFA12;NDUFS6;NDUFA10;NDUFB11;NDUFV1;UBE2G1;GPR37;ATP5D;UBE2J2;LOC100524239
3	310	0.002970455	3.299615317	4.526212159	11	30	Lysine degradation	DLST;PLOD2;ALDH2;EHMT2;SETD1B;SETD1A;AASS;NSD2;OGDHL;NSD1;ALDH3A2
4	4512	0.004885995	2.314477469	8.901550578	17	59	ECM-receptor interaction	CD47;SPP1;COL11A1;TNC;ITGA2;SDC4;COL5A3;COL5A1;THBS1;ITGB8;ITGB5;SDC2;THBS2;ITGA6;THBS4;HSPG2;ITGA11
5	4510	0.005015696	1.802926169	19.61358602	31	130	Focal adhesion	MYLK;VCL;SPP1;VEGFA;COL11A1;CAPN2;TNC;ITGA2;COL5A3;COL5A1;THBS1;MET;ITGB8;XIAP;BCL2;AKT1;ITGB5;VAV2;THBS2;SOS2;ACTN2;MYL9;ITGA6;LOC100511937;THBS4;PDGFA;SOS1;ITGA11;VEGFB;ZYX;PAK1
6	4810	0.005244195	1.760632184	21.27319714	33	141	Regulation of actin cytoskeleton	FGFR2;MYLK;VCL;SLC9A1;ITGA2;ARAF;CFL1;TMSB4X;ITGB8;CD14;FGFR4;ITGB5;VAV2;CSK;DIAPH2;SOS2;ACTN2;MYL9;ITGA6;ARPC1A;ARPC1B;LOC100511937;PFN1;CHRM4;KRAS;PDGFA;SOS1;ITGA11;PIP4K2A;ARHGEF12;GNA12;ENAH;PAK1
7	5211	0.006061737	2.496452421	6.940191976	14	46	Renal cell carcinoma	HIF1A;VEGFA;ARAF;MET;EPAS1;AKT1;EP300;SOS2;LOC100511937;KRAS;SOS1;VEGFB;EGLN2;PAK1
8	4260	0.006822876	2.284757119	8.448929363	16	56	Cardiac muscle contraction	CACNB4;SLC9A1;COX1;COX3;COX6C;TPM1;TNNI3;COX6A1;ACTC1;TNNC1;LOC100156879;ATP1B3;LOC100516606;CACNA2D2;CACNB2;LOC100524239
9	5410	0.008395678	2.158277405	9.354171794	17	62	Hypertrophic cardiomyopathy (HCM)	CACNB4;ITGA2;DMD;ITGB8;TPM1;TNNI3;LMNA;ITGB5;PRKAA1;ACTC1;TNNC1;PRKAB2;ITGA6;PRKAG2;CACNA2D2;ITGA11;CACNB2
10	4720	0.011122138	2.608388704	5.280580852	11	35	Long-term potentiation	PPP3CA;ARAF;CAMK2D;PLCB1;ITPR3;EP300;RPS6KA2;CAMK4;PLCB4;KRAS;GRIN2D
11	3040	0.011202106	1.907094595	12.67339404	21	84	Spliceosome	SMNDC1;DHX16;PRPF19;SNRPD3;SRSF5;SF3A1;SF3B4;SF3B1;PRPF3;SF3B3;PLRG1;HNRNPA3;SF3A2;DHX8;PRPF31;SF3B2;EFTUD2;PPIH;SART1;XAB2;PRPF8
12	3010	0.011693	2.065222048	9.655919271	17	64	Ribosome	RPS23;RPS18;RPL22;RPS4X;RPS3A;RPL23;RPL7;RPL6;RPS3;RPS6;RPS24;RPL30;RPLP1;RPL39;RPS25;RPL34;RPS27
13	4150	0.014852454	2.355384704	6.185823283	12	41	mTOR signaling pathway	HIF1A;VEGFA;RPS6;AKT1;MTOR;PRKAA1;ULK1;LOC100511937;RPTOR;RPS6KA2;RICTOR;VEGFB
14	190	0.015002058	1.761525402	15.38912134	24	102	Oxidative phosphorylation	ATP5I;ATP5G1;ND2;COX1;ATP6;COX3;ND4L;ND4;ND5;ND6;COX6C;COX6A1;LOC100156879;ATP5G3;NDUFA1;LOC100516606;NDUFA12;ATP6V0C;NDUFS6;NDUFA10;NDUFB11;NDUFV1;ATP5D;LOC100524239
15	5010	0.015070177	1.663527397	19.46271228	29	129	Alzheimer's disease	RYR3;CAPN1;PPP3CA;CASP3;CAPN2;LPL;ATP5G1;COX1;ATP6;COX3;COX6C;COX6A1;PLCB1;ITPR3;LOC100156879;ATF6;ATP5G3;LRP1;NDUFA1;PLCB4;LOC100516606;NDUFA12;NDUFS6;NDUFA10;GRIN2D;NDUFB11;NDUFV1;ATP5D;LOC100524239
16	4144	0.015912295	1.639304092	20.36795471	30	135	Endocytosis	CXCR4;FGFR2;FOLR3;KIT;FOLR2;TFRC;FOLR1;RAB11A;MET;FGFR4;RAB5A;RAB11FIP2;DNM1;CHMP4C;VTA1;GRK3;STAM2;PRKCI;PDCD6IP;CHMP6;ASAP2;ARFGAP2;CHMP2B;EHD1;EPS15;CBL;GRK4;DAB2;SH3GL1;ACAP3
17	5414	0.016054562	2.027917365	9.203298056	16	61	Dilated cardiomyopathy	CACNB4;ITGA2;DMD;ITGB8;TPM1;TNNI3;LMNA;ITGB5;ACTC1;TNNC1;ITGA6;ADCY3;CACNA2D2;ITGA11;ADCY6;CACNB2
18	4360	0.017206313	1.843007126	12.37164657	20	82	Axon guidance	CXCR4;PPP3CA;CFL1;MET;NTN1;EFNB2;GNAI1;EFNA1;NFATC4;SEMA4A;EPHA4;ROBO2;KRAS;ABLIM2;PLXNB1;ARHGEF12;SEMA3D;SEMA4C;L1CAM;PAK1
19	4010	0.018070731	1.528318638	27.30814669	38	181	MAPK signaling pathway	CACNB4;FGFR2;PPP3CA;CASP3;BDNF;MAPK12;GADD45A;CD14;AKT1;FGFR4;RELA;FOS;MAPKAPK5;SIX4;TAB2;SOS2;CACNA1E;CACNA1G;LOC100513542;TRAF2;RPS6KA2;RASA2;CACNA2D2;MAPK8IP1;KRAS;MECOM;NTRK2;ECSIT;PDGFA;SOS1;MAP3K14;MAPKAPK2;RASGRP1;CACNB2;STK3;DAXX;GNA12;PAK1
20	561	0.025373099	2.2331514	5.884075806	11	39	Glycerolipid metabolism	DGAT1;LPL;AGPAT1;ALDH2;PNPLA3;MBOAT1;GPAT4;DGKE;PLPP1;DGKZ;ALDH3A2
21	4540	0.02589298	1.992487479	8.147181885	14	54	Gap junction	GNA11;PRKG1;TUBB;GNAI1;PLCB1;ITPR3;SOS2;ADCY3;TUBB4B;PLCB4;KRAS;PDGFA;SOS1;ADCY6
22	600	0.025895417	2.670296548	3.771843465	8	25	Sphingolipid metabolism	ARSA;SMPD4;KDSR;ASAH1;PLPP1;B4GALT6;SMPD3;ACER3
23	5016	0.027198105	1.566554665	20.36795471	29	135	Huntington's disease	HTT;CASP3;BDNF;ATP5G1;COX1;ATP6;COX3;COX6C;COX6A1;PLCB1;EP300;LOC100156879;ATP5G3;NDUFA1;PPID;PLCB4;LOC100516606;CREB3L1;NDUFA12;DCTN1;IFT57;NDUFS6;REST;NDUFA10;NDUFB11;NDUFV1;ATP5D;HIP1;LOC100524239
24	5214	0.030401559	2.155516096	6.034949545	11	40	Glioma	ARAF;CAMK2D;AKT1;MTOR;CDKN1A;PLCG1;SOS2;LOC100511937;KRAS;PDGFA;SOS1
25	563	0.032396442	3.090310019	2.564853556	6	17	Glycosylphosphatidylinositol(GPI)-anchor biosynthesis	PIGK;PIGA;PIGN;DPM2;PIGZ;GPAA1
26	512	0.042589411	2.831960461	2.715727295	6	18	Mucin type O-Glycan biosynthesis	ST3GAL1;GALNT2;GALNT15;GALNT12;GALNT3;GCNT4
27	1100	0.045189706	1.207362539	118.1341373	134	783	Metabolic pathways	PLA2G7;ST3GAL4;ABO;ATP5I;ALOX15;ACO2;DHRS4;DPYD;DGAT1;DLD;GFPT1;DDOST;AMY2;ANPEP;PGD;PGM1;HSD17B4;SAT1;DLST;CYP19A1;CYP19A3;SRM;MAOB;ST3GAL1;ACSL4;EPRS;ATP5G1;DNMT1;PIGK;AGPAT1;CDS1;ALDH2;AK5;ND2;COX1;ATP6;COX3;ND4L;ND4;ND5;ND6;P4HA1;COX6C;PNPLA3;CYP2R1;RDH10;MBOAT1;COX6A1;DOLK;PLCG1;LOC100152566;UGT1A6;PLCB1;SMPD4;NME7;GPAT4;KDSR;GALNT2;HSD17B8;GLCE;RDH11;ACADSB;PTGES2;SDS;UAP1;PTDSS1;LOC1001568…
28	5412	0.047233487	1.847083333	7.996308147	13	53	Arrhythmogenic right ventricular cardiomyopathy (ARVC)	CACNB4;ITGA2;DMD;ITGB8;LMNA;ITGB5;DSP;ACTN2;ITGA6;CACNA2D2;ITGA11;CACNB2;CTNNA2
29	3013	0.050867639	1.5748133	14.63475265	21	97	RNA transport	SUMO2;EEF1A1;EIF4A2;SUMO1;NUP153;RANGAP1;NUP214;EIF3E;PRMT5;LOC100511376;POM121C;TACC3;NUP160;TPR;ELAC2;NXT2;EIF3H;EIF1AX;GEMIN5;EIF2S3;NUP85
30	4270	0.053594116	1.685464359	10.5611617	16	70	Vascular smooth muscle contraction	MYLK;KCNMA1;EDNRA;ARAF;GNA11;ACTA2;PLCB1;ITPR3;MYL9;KCNMB2;ADCY3;PLCB4;ADCY6;ARHGEF12;CALD1;GNA12
31	5200	0.053886916	1.349322857	34.85183362	44	231	Pathways in cancer	HIF1A;RARB;FGFR2;KIT;VEGFA;CASP3;RXRA;ITGA2;KITLG;ARAF;MET;EPAS1;XIAP;BCL2;AKT1;MTOR;RELA;FOS;CDKN1A;PLCG1;EP300;SOS2;FZD6;BCR;ITGA6;FZD2;WNT16;LOC100511937;MSH3;WNT9A;TRAF2;WNT3A;KRAS;MECOM;CBL;PDGFA;SOS1;FZD4;TPR;WNT2B;VEGFB;EGLN2;DVL1;CTNNA2
32	4141	0.068158327	1.454255171	18.55746985	25	123	Protein processing in endoplasmic reticulum	CAPN1;DDOST;CAPN2;BAK1;LMAN2;HSPH1;BCL2;ATF6B;TRAM1;SEC63;RRBP1;SEC23A;ATF6;SEC24A;TRAF2;MBTPS1;ERLEC1;SEC61G;HSPBP1;UBQLN4;YOD1;UBE2G1;DNAJC10;SSR4;UBE2J2
33	120	0.070433955	3.230588787	1.659611125	4	11	Primary bile acid biosynthesis	HSD17B4;CYP39A1;CH25H;AMACR
34	4722	0.080271195	1.52750533	12.82426778	18	85	Neurotrophin signaling pathway	IRAK1;BDNF;CAMK2D;MAPK12;BCL2;AKT1;RELA;PLCG1;CSK;SOS2;LOC100511937;RPS6KA2;CAMK4;SH2B1;KRAS;NTRK2;SOS1;MAPKAPK2
35	5223	0.094083007	1.821073794	5.582328329	9	37	Non-small cell lung cancer	RARB;RXRA;ARAF;AKT1;PLCG1;SOS2;LOC100511937;KRAS;SOS1
36	4210	0.101968008	1.557694196	9.80679301	14	65	Apoptosis	IRAK1;MYD88;CAPN1;PRKAR1A;PPP3CA;CASP3;CAPN2;XIAP;BCL2;AKT1;RELA;LOC100511937;TRAF2;MAP3K14
37	4971	0.102521778	1.717171717	6.487570761	10	43	Gastric acid secretion	MYLK;SLC9A1;CAMK2D;GNAI1;PLCB1;ITPR3;ADCY3;ATP1B3;PLCB4;ADCY6
38	3018	0.109406276	1.640671446	7.392813192	11	49	RNA degradation	DCPS;HSPD1;BTG1;CNOT7;EXOSC4;EXOSC5;CNOT6L;DCP2;CNOT3;EDC4;EXOSC2
39	20	0.120818308	1.996123655	3.470095988	6	23	Citrate cycle (TCA cycle)	ACO2;DLD;DLST;IDH3A;PDHB;OGDHL
40	4910	0.126251437	1.385267141	15.38912134	20	102	Insulin signaling pathway	SLC2A4;PRKAR1A;SREBF1;ARAF;PPP1R3C;SOCS2;RPS6;AKT1;MTOR;PRKAA1;SOS2;PRKAB2;PRKCI;LOC100511937;RPTOR;PRKAG2;KRAS;CBL;SOS1;RHOQ
41	4962	0.128952641	1.741385887	5.129707113	8	34	Vasopressin-regulated water reabsorption	RAB11A;DYNC1H1;RAB5A;DYNC2LI1;ADCY3;CREB3L1;DCTN1;ADCY6
42	4660	0.129322315	1.440855069	11.91902535	16	79	T cell receptor signaling pathway	PPP3CA;TEC;MAPK12;AKT1;RELA;FOS;VAV2;NFATC4;SOS2;LOC100511937;KRAS;CBL;SOS1;MAP3K14;RASGRP1;PAK1
43	5221	0.137915197	1.643398846	6.034949545	9	40	Acute myeloid leukemia	KIT;ARAF;AKT1;MTOR;RELA;SOS2;LOC100511937;KRAS;SOS1
44	4920	0.140651098	1.510815308	8.599803101	12	57	Adipocytokine signaling pathway	SLC2A4;RXRA;CPT1A;ACSL4;AKT1;MTOR;RELA;PRKAA1;PRKAB2;ACSL3;TRAF2;PRKAG2
45	601	0.146612607	2.018327068	2.866601034	5	19	Glycosphingolipid biosynthesis - lacto and neolacto series	ST3GAL4;ABO;LOC100152566;FUT4;B3GNT2
46	5215	0.147544411	1.442707543	10.41028796	14	69	Prostate cancer	FGFR2;ARAF;BCL2;AKT1;MTOR;RELA;CDKN1A;EP300;SOS2;LOC100511937;CREB3L1;KRAS;PDGFA;SOS1
47	5220	0.150266559	1.519285309	7.845434408	11	52	Chronic myeloid leukemia	ARAF;AKT1;RELA;CDKN1A;SOS2;BCR;LOC100511937;KRAS;MECOM;CBL;SOS1
48	780	0.150873739	Inf	0.150873739	1	1	Biotin metabolism	HLCS
49	5217	0.164912415	1.616056671	5.43145459	8	36	Basal cell carcinoma	FZD6;FZD2;WNT16;WNT9A;WNT3A;FZD4;WNT2B;DVL1
50	72	0.166311694	3.761047463	0.754368693	2	5	Synthesis and degradation of ketone bodies	OXCT1;BDH2
51	5100	0.172055616	1.542895846	6.336697022	9	42	Bacterial invasion of epithelial cells	VCL;MET;DNM1;CD2AP;ARPC1A;ARPC1B;LOC100511937;CBL;CTNNA2
52	4662	0.177359685	1.489045998	7.241939454	10	48	B cell receptor signaling pathway	PPP3CA;AKT1;RELA;FOS;VAV2;NFATC4;SOS2;LOC100511937;KRAS;SOS1
53	4310	0.177577611	1.325199171	14.33300517	18	95	Wnt signaling pathway	PPP3CA;CAMK2D;PPP2R5D;PLCB1;NFATC4;EP300;PRICKLE1;FZD6;FZD2;WNT16;WNT9A;WNT3A;PLCB4;FZD4;WNT2B;TBL1XR1;DVL1;PPP2R5E
54	4666	0.181307989	1.447770996	8.147181885	11	54	Fc gamma R-mediated phagocytosis	CFL1;AKT1;VAV2;PLCG1;DNM1;ARPC1A;ARPC1B;LOC100511937;ASAP2;PLPP1;PAK1
55	4912	0.184230092	1.415141431	9.052424317	12	60	GnRH signaling pathway	MMP14;CAMK2D;MAPK12;GNA11;PLCB1;ITPR3;SOS2;ADCY3;PLCB4;KRAS;SOS1;ADCY6
56	330	0.184451562	1.559874608	5.582328329	8	37	Arginine and proline metabolism	SAT1;SRM;MAOB;ALDH2;P4HA1;SAT2;PYCR2;ALDH3A2
57	4070	0.194783636	1.450440107	7.392813192	10	49	Phosphatidylinositol signaling system	CDS1;PLCG1;PLCB1;ITPR3;DGKE;LOC100511937;PLCB4;DGKZ;PIP4K2A;PLCD3
58	4146	0.19787153	1.414451827	8.298055624	11	55	Peroxisome	DHRS4;HSD17B4;ACSL4;CRAT;PEX2;ACSL3;AMACR;PEX16;SLC25A17;PEX14;DECR2
59	4012	0.200032225	1.385853509	9.203298056	12	61	ErbB signaling pathway	ARAF;CAMK2D;AKT1;MTOR;CDKN1A;PLCG1;SOS2;LOC100511937;KRAS;CBL;SOS1;PAK1
60	564	0.212921539	1.413764511	7.543686931	10	50	Glycerophospholipid metabolism	AGPAT1;CDS1;MBOAT1;LYPLA1;GPAT4;PTDSS1;DGKE;PLPP1;DGKZ;CHPT1
61	4142	0.216797958	1.294089495	12.97514152	16	86	Lysosome	CTSV;ARSA;IGF2R;NPC2;SCARB2;CTSD;LIPA;CD164;LAMP2;AP1B1;AP1M1;ASAH1;ATP6V0C;CTSC;MANBA;GAA
62	5014	0.221015565	1.521198274	4.978833374	7	33	Amyotrophic lateral sclerosis (ALS)	PPP3CA;CASP3;MAPK12;BCL2;RAB5A;GRIN2D;DAXX
63	53	0.223659624	2.115983607	1.659611125	3	11	Ascorbate and aldarate metabolism	ALDH2;UGT1A6;ALDH3A2
64	3450	0.223659624	2.115983607	1.659611125	3	11	Non-homologous end-joining	POLL;PRKDC;FEN1
65	290	0.225498632	2.819967267	0.905242432	2	6	Valine, leucine and isoleucine biosynthesis	VARS;PDHB
66	4730	0.22963321	1.41307947	6.789318238	9	45	Long-term depression	ARAF;GNA11;PRKG1;GNAI1;PLCB1;ITPR3;PLCB4;KRAS;GNA12
67	4970	0.231717237	1.378877968	7.694560669	10	51	Salivary secretion	RYR3;KCNMA1;SLC9A1;PRKG1;PLCB1;ITPR3;ADCY3;ATP1B3;PLCB4;ADCY6
68	5146	0.233291761	1.313154762	10.41028796	13	69	Amoebiasis	VCL;COL11A1;CASP3;COL5A3;COL5A1;GNA11;CD14;RELA;RAB5A;PLCB1;ACTN2;LOC100511937;PLCB4
69	4020	0.236253407	1.226194622	17.80310116	21	118	Calcium signaling pathway	MYLK;RYR3;PPP3CA;HTR4;EDNRA;CAMK2D;GNA11;PLCG1;PLCB1;ITPR3;TNNC1;TRPC1;CACNA1E;CACNA1G;ADCY3;CAMK4;PPID;PLCB4;P2RX5;PLCD3;GRIN2D
70	71	0.244883731	1.464429776	5.129707113	7	34	Fatty acid degradation	CPT1A;ACSL4;ALDH2;ACADSB;ACSL3;ACADVL;ALDH3A2
71	4530	0.245761491	1.257398102	13.276889	16	88	Tight junction	LOC396711;MYH9;OCLN;AKT1;GNAI1;EPB41L1;ACTN2;MYL9;PRKCI;CLDN11;SYMPK;YBX3;KRAS;EPB41L3;PATJ;CTNNA2
72	4115	0.251110255	1.345652689	7.845434408	10	52	p53 signaling pathway	CASP3;CCNG1;GADD45A;CDKN1A;RRM2B;CD82;MDM4;PERP;GTSE1;SESN3
73	3410	0.259570478	1.567982456	3.470095988	5	23	Base excision repair	POLL;MUTYH;FEN1;LIG1;POLD1
74	3030	0.259570478	1.567982456	3.470095988	5	23	DNA replication	MCM4;POLA2;FEN1;LIG1;POLD1
75	4145	0.264764054	1.204118977	17.1996062	20	114	Phagosome	CTSV;SCARB1;TFRC;C3;ITGA2;C1R;THBS1;TUBB;DYNC1H1;CD14;ITGB5;RAB5A;STX7;THBS2;LAMP2;THBS4;TUBB4B;SEC61G;ATP6V0C;RILP
76	620	0.26607168	1.472817133	4.37533842	6	29	Pyruvate metabolism	DLD;ALDH2;GLO1;PDHB;LDHD;ALDH3A2
77	4340	0.269507218	1.411716172	5.280580852	7	35	Hedgehog signaling pathway	BMP5;WNT16;CSNK1G3;WNT9A;WNT3A;WNT2B;CSNK1G2
78	4914	0.270042409	1.29505814	8.901550578	11	59	Progesterone-mediated oocyte maturation	ARAF;FZR1;MAPK12;AKT1;GNAI1;PKMYT1;LOC100511937;ADCY3;RPS6KA2;KRAS;ADCY6
79	532	0.283250441	1.612010321	2.715727295	4	18	Glycosaminoglycan biosynthesis - chondroitin sulfate / dermatan sulfate	XYLT2;CHSY3;CHST14;B3GALT6
80	604	0.285826418	2.255319149	1.05611617	2	7	Glycosphingolipid biosynthesis - ganglio series	ST3GAL1;B4GALNT1
81	240	0.289306398	1.268255475	9.052424317	11	60	Pyrimidine metabolism	DPYD;NME7;AK3;POLR3H;RRM2B;POLA2;POLR1A;CMPK1;CTPS1;POLD1;UCK1
82	40	0.311269563	1.691803279	1.961358602	3	13	Pentose and glucuronate interconversions	ALDH2;UGT1A6;ALDH3A2
83	410	0.319687196	1.50410509	2.866601034	4	19	beta-Alanine metabolism	DPYD;SRM;ALDH2;ALDH3A2
84	650	0.319687196	1.50410509	2.866601034	4	19	Butanoate metabolism	OXCT1;ALDH5A1;PDHB;BDH2
85	5213	0.320491531	1.316831683	5.582328329	7	37	Endometrial cancer	ARAF;AKT1;SOS2;LOC100511937;KRAS;SOS1;CTNNA2
86	5144	0.342244784	1.25399449	6.638444499	8	44	Malaria	MYD88;SDC4;THBS1;MET;SDC2;THBS2;THBS4;LRP1
87	4370	0.342244784	1.25399449	6.638444499	8	44	VEGF signaling pathway	PPP3CA;MAPK12;AKT1;PLCG1;NFATC4;LOC100511937;KRAS;MAPKAPK2
88	5210	0.342244784	1.25399449	6.638444499	8	44	Colorectal cancer	CASP3;ARAF;BCL2;AKT1;FOS;LOC100511937;MSH3;KRAS
89	4976	0.342244784	1.25399449	6.638444499	8	44	Bile secretion	SCARB1;RXRA;SLC9A1;AQP1;NCEH1;ADCY3;ATP1B3;ADCY6
90	533	0.345606355	1.87888707	1.206989909	2	8	Glycosaminoglycan biosynthesis - keratan sulfate	ST3GAL1;B3GNT2
91	4930	0.350669356	1.301736155	4.827959636	6	32	Type II diabetes mellitus	SLC2A4;SOCS2;MTOR;CACNA1E;LOC100511937;CACNA1G
92	4610	0.37627727	1.175373134	8.75067684	10	58	Complement and coagulation cascades	CD55;C3;PLAT;C1S;CD59;C1R;CFB;SERPING1;MASP1;CFI
93	4114	0.382707174	1.147578894	10.71203544	12	71	Oocyte meiosis	PPP3CA;CAMK2D;MAPK12;AURKA;PPP2R5D;REC8;ITPR3;PKMYT1;ADCY3;RPS6KA2;ADCY6;PPP2R5E
94	300	0.387847235	2.816993464	0.452621216	1	3	Lysine biosynthesis	AASS
95	430	0.403631961	1.610007014	1.357863648	2	9	Taurine and hypotaurine metabolism	GGT5;CDO1
96	4974	0.406426276	1.153446719	7.996308147	9	53	Protein digestion and absorption	KCNE3;COL11A1;DPP4;COL5A3;COL5A1;SLC1A5;ATP1B3;SLC36A1;SLC38A2
97	4062	0.409684127	1.085095343	18.70834359	20	124	Chemokine signaling pathway	CXCR4;CXCL2;AKT1;RELA;GNAI1;VAV2;PLCB1;CSK;GNB3;GRK3;SOS2;LOC100511937;ADCY3;GSK3A;PLCB4;KRAS;GRK4;SOS1;ADCY6;PAK1
98	4670	0.423515399	1.096549805	12.97514152	14	86	Leukocyte transendothelial migration	CXCR4;VCL;OCLN;MAPK12;GNAI1;VAV2;PLCG1;ACTN2;MYL9;THY1;CLDN11;LOC100511937;SIPA1;CTNNA2
99	510	0.425735459	1.160551349	6.185823283	7	41	N-Glycan biosynthesis	DDOST;DOLK;NTMT1;MGAT5B;ALG6;DPM2;MGAT4A
100	4350	0.429425643	1.127483444	8.147181885	9	54	TGF-beta signaling pathway	INHBA;FST;THBS1;BMPR2;BMP5;THBS2;EP300;THBS4;PITX2
101	260	0.429556003	1.252326218	3.31922225	4	22	Glycine, serine and threonine metabolism	TDH;DLD;MAOB;SDS
102	4120	0.432352734	1.094004975	12.06989909	13	80	Ubiquitin mediated proteolysis	FZR1;UBE2K;XIAP;KEAP1;PRPF19;RHOBTB1;UBE2Q1;UBE4A;UBE2F;CBL;UBE2G1;FBXO4;UBE2J2
103	5222	0.44140215	1.105258024	9.203298056	10	61	Small cell lung cancer	RARB;RXRA;ITGA2;XIAP;BCL2;AKT1;RELA;ITGA6;LOC100511937;TRAF2
104	4320	0.442758309	1.300252207	2.413979818	3	16	Dorso-ventral axis formation	SOS2;KRAS;SOS1
105	5219	0.449991726	1.173930921	4.37533842	5	29	Bladder cancer	VEGFA;ARAF;CDKN1A;KRAS;VEGFB
106	4975	0.449991726	1.173930921	4.37533842	5	29	Fat digestion and absorption	SCARB1;DGAT1;MTTP;AGPAT1;PLPP1
107	4972	0.463036334	1.083684143	9.354171794	10	62	Pancreatic secretion	KCNMA1;SLC9A1;RAB11A;PLCB1;ITPR3;TRPC1;ADCY3;ATP1B3;PLCB4;ADCY6
108	565	0.465342429	1.18606862	3.470095988	4	23	Ether lipid metabolism	PLA2G7;PLPP1;PAFAH1B2;CHPT1
109	480	0.465502299	1.126853377	5.43145459	6	36	Glutathione metabolism	ANPEP;PGD;MGST1;SRM;RRM2B;GGT5
110	460	0.480273256	1.87745098	0.603494954	1	4	Cyanoamino acid metabolism	GGT5
111	52	0.48459836	1.207025761	2.564853556	3	17	Galactose metabolism	PGM1;GALK1;GAA
112	340	0.48459836	1.207025761	2.564853556	3	17	Histidine metabolism	MAOB;ALDH2;ALDH3A2
113	3430	0.48459836	1.207025761	2.564853556	3	17	Mismatch repair	MSH3;LIG1;POLD1
114	4664	0.488584989	1.0729634	7.543686931	8	50	Fc epsilon RI signaling pathway	MAPK12;AKT1;VAV2;PLCG1;SOS2;LOC100511937;KRAS;SOS1
115	520	0.493568899	1.090184408	5.582328329	6	37	Amino sugar and nucleotide sugar metabolism	GFPT1;PGM1;UAP1;GNPDA1;GALK1;LOC100524254
116	970	0.5002931	1.126436782	3.620969727	4	24	Aminoacyl-tRNA biosynthesis	EPRS;VARS;HARS;FARSA
117	1040	0.511386167	1.251500273	1.659611125	2	11	Biosynthesis of unsaturated fatty acids	SCD5;HACD1
118	830	0.521128117	1.055807249	5.733202067	6	38	Retinol metabolism	DHRS4;DGAT1;RDH10;UGT1A6;RDH11;DHRS3
119	4977	0.524867944	1.126229508	2.715727295	3	18	Vitamin digestion and absorption	SCARB1;CUBN;SLC5A6
120	534	0.524867944	1.126229508	2.715727295	3	18	Glycosaminoglycan biosynthesis - heparan sulfate / heparin	GLCE;XYLT2;B3GALT6
121	4640	0.526869752	1.023669531	9.80679301	10	65	Hematopoietic cell lineage	CD55;KIT;TFRC;CD59;ITGA2;KITLG;ANPEP;IL4R;CD14;ITGA6
122	5145	0.531560461	1.010401952	13.88038395	14	92	Toxoplasmosis	IRAK1;MYD88;IL10RB;CASP3;MAPK12;XIAP;BCL2;AKT1;RELA;GNAI1;PPIF;TAB2;ITGA6;LOC100511937
123	4973	0.534214029	1.072484166	3.771843465	4	25	Carbohydrate digestion and absorption	AMY2;AKT1;LOC100511937;ATP1B3
124	500	0.534214029	1.072484166	3.771843465	4	25	Starch and sucrose metabolism	AMY2;PGM1;UGT1A6;GAA
125	4130	0.534214029	1.072484166	3.771843465	4	25	SNARE interactions in vesicular transport	STX7;STX17;YKT6;BET1L
126	3008	0.535858234	1.023591285	7.845434408	8	52	Ribosome biogenesis in eukaryotes	DKC1;NOL6;NAT10;GAR1;GNL3L;NXT2;REXO1;MDN1
127	5150	0.54807712	1.023513554	5.884075806	6	39	Staphylococcus aureus infection	C3;C1S;C1R;CFB;MASP1;CFI
128	3050	0.54807712	1.023513554	5.884075806	6	39	Proteasome	PSMC5;PSME3;PSMB6;PSMB5;PSMD3;PSMC3
129	3060	0.563339334	1.055532787	2.866601034	3	19	Protein export	SEC63;SEC61G;SPCS3
130	5160	0.574255419	0.978224456	16.29436377	16	108	Hepatitis C	SCARB1;OCLN;RXRA;ARAF;PSME3;MAPK12;AKT1;RELA;CDKN1A;SOS2;EIF3E;CLDN11;LOC100511937;TRAF2;KRAS;SOS1
131	10	0.574326281	0.993119488	6.034949545	6	40	Glycolysis / Gluconeogenesis	DLD;PGM1;ALDH2;PGAM2;PDHB;ALDH3A2
132	4650	0.591172276	0.966725498	11.3155304	11	75	Natural killer cell mediated cytotoxicity	PPP3CA;CASP3;ARAF;VAV2;PLCG1;NFATC4;SOS2;LOC100511937;KRAS;SOS1;PAK1
133	4630	0.59330304	0.965476917	17.50135368	17	116	Jak-STAT signaling pathway	IL10RB;IL12RB2;IL4R;IL13RA1;SOCS2;AKT1;EP300;SOS2;STAM2;SOCS5;LOC100511937;SPRY4;CLCF1;SPRED3;SPRED2;CBL;SOS1
134	514	0.599851004	0.993153327	3.017474772	3	20	Other types of O-glycan biosynthesis	UGT1A6;FUT4;MGAT5B
135	5212	0.62426081	0.937293729	7.392813192	7	49	Pancreatic cancer	VEGFA;ARAF;AKT1;RELA;LOC100511937;KRAS;VEGFB
136	280	0.625578604	0.9375	5.280580852	5	35	Valine, leucine and isoleucine degradation	OXCT1;DLD;ALDH2;ACADSB;ALDH3A2
137	4742	0.634298627	0.937704918	3.168348511	3	21	Taste transduction	GNB3;ITPR3;ADCY6
138	250	0.634298627	0.937704918	3.168348511	3	21	Alanine, aspartate and glutamate metabolism	GFPT1;ALDH5A1;GPT
139	5218	0.646347572	0.915227569	7.543686931	7	50	Melanoma	ARAF;MET;AKT1;CDKN1A;LOC100511937;KRAS;PDGFA
140	5142	0.64652986	0.923666036	12.82426778	12	85	Chagas disease (American trypanosomiasis)	IRAK1;MYD88;C3;MAPK12;GNA11;AKT1;RELA;GNAI1;FOS;PLCB1;LOC100511937;PLCB4
141	100	0.647167861	0.937806874	2.112232341	2	14	Steroid biosynthesis	CYP2R1;LIPA
142	360	0.647167861	0.937806874	2.112232341	2	14	Phenylalanine metabolism	MIF;MAOB
143	4614	0.647167861	0.937806874	2.112232341	2	14	Renin-angiotensin system	THOP1;ANPEP
144	140	0.656924428	0.899835796	4.37533842	4	29	Steroid hormone biosynthesis	CYP19A1;CYP19A3;UGT1A6;HSD17B8
145	4140	0.656924428	0.899835796	4.37533842	4	29	Regulation of autophagy	PRKAA1;ULK1;ATG12;ATG4C
146	983	0.666626409	0.888093184	3.31922225	3	22	Drug metabolism - other enzymes	DPYD;UGT1A6;UCK1
147	5216	0.666626409	0.888093184	3.31922225	3	22	Thyroid cancer	RXRA;KRAS;TPR
148	270	0.68395408	0.864974106	4.526212159	4	30	Cysteine and methionine metabolism	SRM;DNMT1;SDS;CDO1
149	4964	0.685247424	0.86541609	2.263106079	2	15	Proximal tubule bicarbonate reclamation	AQP1;ATP1B3
150	5322	0.700345019	0.871431834	10.10854049	9	67	Systemic lupus erythematosus	H3F3A;C3;C1S;C1R;SNRPD3;ACTN2;LOC100512448;LOC100521680;ELANE
151	5143	0.709451925	0.832694764	4.677085897	4	31	African trypanosomiasis	MYD88;THOP1;PLCB1;PLCB4
152	4380	0.710256514	0.874646153	13.42776274	12	89	Osteoclast differentiation	PPP3CA;TEC;MAPK12;AKT1;RELA;FOS;TAB2;LOC100511937;FHL2;TRAF2;CAMK4;MAP3K14
153	4520	0.713687272	0.842668863	6.940191976	6	46	Adherens junction	VCL;MET;EP300;ACTN2;FARP2;CTNNA2
154	30	0.719888727	0.803366846	2.413979818	2	16	Pentose phosphate pathway	PGD;PGM1
155	860	0.724894136	0.803044496	3.620969727	3	24	Porphyrin and chlorophyll metabolism	HMOX1;EPRS;UGT1A6
156	380	0.733417813	0.802721088	4.827959636	4	32	Tryptophan metabolism	MAOB;ALDH2;OGDHL;ALDH3A2
157	910	0.751260776	0.749590835	2.564853556	2	17	Nitrogen metabolism	LOC100152714;CA12
158	4620	0.760193964	0.824797581	11.76815161	10	78	Toll-like receptor signaling pathway	IRAK1;MYD88;SPP1;MAPK12;CD14;AKT1;RELA;FOS;TAB2;LOC100511937
159	4622	0.761785313	0.80174446	8.448929363	7	56	RIG-I-like receptor signaling pathway	MAPK12;RELA;SIKE1;ATG12;TRAF2;DDX3X;RNF125
160	562	0.762744981	0.779879386	6.185823283	5	41	Inositol phosphate metabolism	PLCG1;PLCB1;PLCB4;PIP4K2A;PLCD3
161	4122	0.770878581	0.703022876	1.357863648	1	9	Sulfur relay system	TRMU
162	4330	0.774889305	0.732786885	3.922717204	3	26	Notch signaling pathway	EP300;JAG1;DVL1
163	5140	0.778073915	0.785478548	8.599803101	7	57	Leishmaniasis	IRAK1;MYD88;C3;MAPK12;RELA;FOS;TAB2
164	3015	0.78722221	0.765163996	7.543686931	6	50	mRNA surveillance pathway	PPP2R5D;SMG5;SYMPK;CPSF7;NXT2;PPP2R5E
165	3020	0.804997591	0.661018581	2.866601034	2	19	RNA polymerase	POLR3H;POLR1A
166	450	0.805523729	0.624727669	1.508737386	1	10	Selenocompound metabolism	SCLY
167	511	0.805523729	0.624727669	1.508737386	1	10	Other glycan degradation	MANBA
168	670	0.805523729	0.624727669	1.508737386	1	10	One carbon pool by folate	ALDH1L2
169	4960	0.81718322	0.673770492	4.224464681	3	28	Aldosterone-regulated sodium reabsorption	LOC100511937;ATP1B3;KRAS
170	630	0.834937485	0.562091503	1.659611125	1	11	Glyoxylate and dicarboxylate metabolism	ACO2
171	603	0.834937485	0.562091503	1.659611125	1	11	Glycosphingolipid biosynthesis - globo series	ST3GAL1
172	4621	0.846737713	0.659905341	5.733202067	4	38	NOD-like receptor signaling pathway	MAPK12;XIAP;RELA;TAB2
173	770	0.85990869	0.510843731	1.810484863	1	12	Pantothenate and CoA biosynthesis	DPYD
174	230	0.86383648	0.745424293	15.38912134	12	102	Purine metabolism	PGM1;AK5;NME7;POLR3H;RRM2B;POLA2;ADCY3;PDE8A;POLR1A;PDE8B;ADCY6;POLD1
175	5416	0.892445679	0.622258772	7.543686931	5	50	Viral myocarditis	LOC396711;CD55;MYH9;CASP3;DMD
176	4110	0.89817233	0.679792375	12.52252031	9	83	Cell cycle	FZR1;GADD45A;CDKN1A;EP300;PRKDC;MCM4;PKMYT1;ORC4;ORC1
177	3320	0.907889781	0.621636463	9.052424317	6	60	PPAR signaling pathway	RXRA;LPL;CPT1A;ACSL4;SCD5;ACSL3
178	350	0.909464037	0.487725041	3.771843465	2	25	Tyrosine metabolism	MIF;MAOB
179	640	0.920678599	0.467266776	3.922717204	2	26	Propanoate metabolism	ALDH2;ALDH3A2
180	760	0.927344089	0.374183007	2.413979818	1	16	Nicotinate and nicotinamide metabolism	NMRK1
181	590	0.932454816	0.532958011	6.940191976	4	46	Arachidonic acid metabolism	ALOX15;PTGES2;GGT5;LOC100518620
182	982	0.947610302	0.466393443	5.884075806	3	39	Drug metabolism - cytochrome P450	MGST1;MAOB;UGT1A6
183	4966	0.94768985	0.329969243	2.715727295	1	18	Collecting duct acid secretion	ATP6V0C
184	591	0.955617198	0.311546841	2.866601034	1	19	Linoleic acid metabolism	ALOX15
185	3440	0.955617198	0.311546841	2.866601034	1	19	Homologous recombination	POLD1
186	3420	0.959642134	0.386139173	4.677085897	2	31	Nucleotide excision repair	LIG1;POLD1
187	4514	0.960494093	0.598619804	15.53999508	10	103	Cell adhesion molecules (CAMs)	OCLN;ALCAM;SDC4;ITGB8;SDC2;CADM3;ITGA6;CLDN11;CNTN1;L1CAM
188	980	0.969380195	0.361015786	4.978833374	2	33	Metabolism of xenobiotics by cytochrome P450	MGST1;UGT1A6
189	5323	0.973630521	0.499102511	11.01378292	6	73	Rheumatoid arthritis	CTSV;ANGPT1;VEGFA;FOS;ATP6V0C;VEGFB
190	4940	0.982520224	0.319382745	5.582328329	2	37	Type I diabetes mellitus	HSPD1;CPE
191	5020	0.985969333	0.223856209	3.922717204	1	26	Prion diseases	EGR1
192	4672	0.986841587	0.301941876	5.884075806	2	39	Intestinal immune network for IgA production	CXCR4;MAP3K14
193	2010	0.989907261	0.207153232	4.224464681	1	28	ABC transporters	ABCA5
194	4623	0.994456425	0.259353709	6.789318238	2	45	Cytosolic DNA-sensing pathway	RELA;POLR3H
195	4612	0.998526848	0.213899031	8.147181885	2	54	Antigen processing and presentation	CTSV;PSME3
196	4060	0.999162671	0.439267887	24.44154566	12	162	Cytokine-cytokine receptor interaction	IL10RB;CXCR4;KIT;IL12RB2;KITLG;IL4R;IL13RA1;MET;BMPR2;ACVR1B;CLCF1;ACKR3
197	4080	0.9997954	0.412926357	27.91164164	13	185	Neuroactive ligand-receptor interaction	THRB;HTR4;EDNRA;GABBR1;GABRQ;S1PR3;ADCYAP1R1;GLRA1;CHRM4;GABRA1;P2RX5;GRIN2D;GRM3
